# Supplementary material for: A Genome-Scale Metabolic Reconstruction of Phytophthora infestans With the Integration of Transcriptional Data Reveals the Key Metabolic Patterns Involved in the Interaction of Its Host
Source: Front Genet. 2018 Jul 10;9:244. doi: 10.3389/fgene.2018.00244 (PMC6048221; doi:10.3389/fgene.2018.00244)
Supplement: Table S1 — Biomass composition for P. infestans objective function. [file Data_Sheet_1.XLSX]

## Sheet: Table S1 Biomass
Phytophthora infestans biomass reaction compounds​
Growth associated maintenance and other essential molecules​		ATP, H2O, CoA, THF, Pyridoxal 5-phosphate, Tetrahydrobiopterin, UDP-N-acetylglucosamine, GDP-mannose, Oxaloacetate, Octanoyl-[acp]|Octanoyl-[acyl-carrier protein]​
Macromolecular breakdown​	DNA composition​	dATP, dCTP, dGTP, dTTP​
	RNA composition​	ATP, CTP, GTP, UTP​
	Amino Acids​	L-Alanine, L-Cysteine, L-Aspartic acid, L-Glutamic acid, L-Phenylalanine,Glycine, L-Histidine, L-Isoleucine, L-Leucine, L-Methionine, Asparagine, L-Proline, L-Glutamine, L-Arginine, L-Serine, L-Threonine, L-Valine, L-Tryptophan, L-Tyrosine​
	Lipids​	Phosphatidyl-L-serine, L-1-Phosphatidylethanolamine, Carboxylic acid​
	Fatty Acids​	Palmitic acid​

## Sheet: Table S2
Table S2. List of pathways in the metabolic reconstruction. The core, pan, accesory and unique pathways of reactomes for the two strains combined are also listed.
Row Labels	Count of full model		Row Labels	Count of Pan		Row Labels	Count of Core		Row Labels	Count of Accessory (>2)		Row Labels	Count of Unique	RSA-06	2dpi-06	3dpi-06	4dpi-06	RSA-t30	2dpi-t30	3dpi-t30	4dpi-t30	5dpi-t30
Lipoic acid metabolism	1		Lysine degradation	1		Amino sugar and nucleotide sugar metabolism	1		Lysine degradation	1		Alanine, aspartate and glutamate metabolism	1									1
2-Oxocarboxylic acid metabolism	1		Glutathione metabolism	1		Valine, leucine and isoleucine degradation	1		Metabolic pathways	1		Glyoxylate and dicarboxylate metabolism	1							1
Linoleic acid metabolism	1		Propanoate metabolism	1		Glycerolipid metabolism	1		Valine, leucine and isoleucine degradation	1		Pyruvate metabolism	1		1
Drug metabolism - other enzymes	1		Metabolic pathways	1		Galactose metabolism	1		Glutathione metabolism	1		Inositol phosphate metabolism	1		1
Carbon fixation in photosynthetic organisms	1		Galactose metabolism	1		Phenylalanine metabolism	1		Glyoxylate and dicarboxylate metabolism	1		Arginine biosynthesis	1			1
Cutin, suberine and wax biosynthesis	1		Nicotinate and nicotinamide metabolism	1		Nitrogen metabolism	1		Cysteine and methionine metabolism	1		Purine metabolism	1					1
Benzoate degradation	1		Cysteine and methionine metabolism	1		Arginine and proline metabolism	1		beta-Alanine metabolism	1		beta-Alanine metabolism	1	1
Ethylbenzene degradation	1		Phenylalanine metabolism	1		beta-Alanine metabolism	2		Propanoate metabolism	1		Pyrimidine metabolism	1					1
Butanoate metabolism	1		Valine, leucine and isoleucine degradation	2		Fatty acid biosynthesis	2		Nicotinate and nicotinamide metabolism	1		Starch and sucrose metabolism	2	1				1
Limonene and pinene degradation	1		Riboflavin metabolism	2		One carbon pool by folate	3		Ascorbate and aldarate metabolism	2		Ascorbate and aldarate metabolism	2		1
Penicillin and cephalosporin biosynthesis	1		Streptomycin biosynthesis	2		Pyrimidine metabolism	4		Streptomycin biosynthesis	2		Glycine, serine and threonine metabolism	2
Zeatin biosynthesis	1		Glyoxylate and dicarboxylate metabolism	2		Purine metabolism	5		Valine, leucine and isoleucine biosynthesis	2		Fatty acid elongation	2							1	1
Caprolactam degradation	1		Sulfur metabolism	2		Glycolysis / Gluconeogenesis	7		Sulfur metabolism	2		Citrate cycle (TCA cycle)	2			1
Aminobenzoate degradation	1		Valine, leucine and isoleucine biosynthesis	2		Folate biosynthesis	8		Riboflavin metabolism	2		Glycerophospholipid metabolism	3		1		1		1
Biosynthesis of amino acids	1		Taurine and hypotaurine metabolism	2		Pantothenate and CoA biosynthesis	10		Taurine and hypotaurine metabolism	2		Fatty acid degradation	5			1			1	1
Monobactam biosynthesis	1		Methane metabolism	3		Pyruvate metabolism	17		Methane metabolism	3		Grand Total	26
Thiamine metabolism	2		Sphingolipid metabolism	3		Glycine, serine and threonine metabolism	21		Nitrogen metabolism	3
Brassinosteroid biosynthesis	2		Ascorbate and aldarate metabolism	4		Glycerophospholipid metabolism	25		Amino sugar and nucleotide sugar metabolism	3
D-Arginine and D-ornithine metabolism	2		beta-Alanine metabolism	4		Fructose and mannose metabolism	33		Sphingolipid metabolism	3
Naphthalene degradation	2		Nitrogen metabolism	4		Grand Total	144		Pentose and glucuronate interconversions	4
Ether lipid metabolism	2		Amino sugar and nucleotide sugar metabolism	4					Arginine and proline metabolism	4
Geraniol degradation	2		Pentose and glucuronate interconversions	4					Alanine, aspartate and glutamate metabolism	6
Arachidonic acid metabolism	2		Arginine and proline metabolism	5					Folate biosynthesis	6
Phenylpropanoid biosynthesis	2		Alanine, aspartate and glutamate metabolism	7					One carbon pool by folate	7
Lysine biosynthesis	3		Glycerolipid metabolism	8					Fatty acid degradation	7
Glyoxylate and dicarboxylate metabolism	3		Pentose phosphate pathway	9					Glycerolipid metabolism	7
Vitamin B6 metabolism	3		Arginine biosynthesis	9					Arginine biosynthesis	8
Streptomycin biosynthesis	3		One carbon pool by folate	10					Pentose phosphate pathway	9
Metabolic pathways	3		Citrate cycle (TCA cycle)	11					Citrate cycle (TCA cycle)	9
Sulfur metabolism	3		Inositol phosphate metabolism	11					Pantothenate and CoA biosynthesis	9
Chloroalkane and chloroalkene degradation	3		Fatty acid degradation	12					Inositol phosphate metabolism	10
Synthesis and degradation of ketone bodies	3		Starch and sucrose metabolism	12					Starch and sucrose metabolism	10
Galactose metabolism	3		Folate biosynthesis	14					Purine metabolism	14
Tropane, piperidine and pyridine alkaloid biosynthesis	3		Pantothenate and CoA biosynthesis	19					Pyruvate metabolism	16
Propanoate metabolism	4		Purine metabolism	20					Pyrimidine metabolism	26
N-Glycan biosynthesis	4		Pyrimidine metabolism	31					Glycine, serine and threonine metabolism	26
Retinol metabolism	4		Fatty acid elongation	32					Glycolysis / Gluconeogenesis	27
Selenocompound metabolism	4		Fatty acid biosynthesis	32					Fatty acid elongation	30
Taurine and hypotaurine metabolism	4		Glycolysis / Gluconeogenesis	34					Fatty acid biosynthesis	30
Steroid biosynthesis	4		Pyruvate metabolism	34					Fructose and mannose metabolism	31
Methane metabolism	5		Glycine, serine and threonine metabolism	49					Glycerophospholipid metabolism	37
Biotin metabolism	5		Fructose and mannose metabolism	64					Grand Total	366
Ascorbate and aldarate metabolism	5		Glycerophospholipid metabolism	65
Nitrogen metabolism	5		Grand Total	536
Cyanoamino acid metabolism	5
Tryptophan metabolism	5
Biosynthesis of unsaturated fatty acids	6
Valine, leucine and isoleucine biosynthesis	6
Primary bile acid biosynthesis	6
Lysine degradation	6
Lipopolysaccharide biosynthesis	7
Phenylalanine metabolism	7
Drug metabolism - cytochrome P450	7
Riboflavin metabolism	7
Metabolism of xenobiotics by cytochrome P450	8
Pentose and glucuronate interconversions	8
beta-Alanine metabolism	8
Terpenoid backbone biosynthesis	9
Sphingolipid metabolism	10
Phenylalanine, tyrosine and tryptophan biosynthesis	10
Amino sugar and nucleotide sugar metabolism	10
Histidine metabolism	10
Glutathione metabolism	11
Nicotinate and nicotinamide metabolism	11
One carbon pool by folate	12
Porphyrin and chlorophyll metabolism	12
Pentose phosphate pathway	12
alpha-Linolenic acid metabolism	12
Alanine, aspartate and glutamate metabolism	12
Glycerolipid metabolism	12
Ubiquinone and other terpenoid-quinone biosynthesis	13
Citrate cycle (TCA cycle)	13
Cysteine and methionine metabolism	14
Fatty acid degradation	15
Arginine biosynthesis	15
Arginine and proline metabolism	15
Valine, leucine and isoleucine degradation	17
Starch and sucrose metabolism	17
Tyrosine metabolism	17
Aminoacyl-tRNA biosynthesis	20
Inositol phosphate metabolism	20
Steroid hormone biosynthesis	23
Pantothenate and CoA biosynthesis	24
Fatty acid elongation	32
Glycolysis / Gluconeogenesis	35
Folate biosynthesis	39
Pyrimidine metabolism	43
Pyruvate metabolism	46
Fatty acid biosynthesis	57
Purine metabolism	58
Glycine, serine and threonine metabolism	69
Fructose and mannose metabolism	75
Glycerophospholipid metabolism	82
Grand Total	1094

## Sheet: Table S3
Table S3. List of core and unique reactions for the two models, strains 06_3928A and T30-4.
Core			Unique 06_3928A	Name	RSA-06	2dpi-06	3dpi-06	4dpi-06		Unique T30-4	Name	RSA-t30	2dpi-t30	3dpi-t30	4dpi-t30	5dpi-t30
ACACt2	Transporter		GLCt2	D-glucose transport in via proton sympor	0	1000	0	0		ARGt3pp	L-arginine transport out via proton antiport (cytoplasm to periplasm)	0	975.384	720.462	0	0
ACACtex	Transporter		PTRCt2r	Putrescine transport in via proton symport, reversible	0	1000	0	1000		ASPt2	L-asparate transport via proton symport (3 H)	0	0	0	1000	0
alanine_Henninger	Transporter (alanine)		R00068	L-ascorbate:oxygen oxidoreductase	0	500	0	0		CA2t3pp	Calcium (Ca+2) transport out via proton antiport (periplasm)	0	0	0	0	623.811
alanine_Henninger_e	Exchange (alanine)		R00216	(S)-Malate:NADP+ oxidoreductase(oxaloacetate-decarboxylating)	0	887.85	0	0		R00009	hydrogen-peroxide:hydrogen-peroxide oxidoreductase	0	0	795.487	0	0
ALAt2	Transporter		R00233	malonyl-CoA carboxy-lyase (acetyl-CoA-forming)	190.251	0	0	0		R00256	L-glutamine amidohydrolase	37.2317	0	0	0	980.749
ALAt4r	Transporter		R00538	Aldehyde:NAD+ oxidoreductase	0	0	1000	0		R00261	L-glutamate 1-carboxy-lyase (4-aminobutanoate-forming)	0	1000	79.1623	16.2029	0
arginine_Henninger	Transporter		R00551	L-Arginine amidinohydrolase	0	0	118.548	0		R00267	Isocitrate:NADP+ oxidoreductase (decarboxylating)	1000	0	1000	0	0
arginine_Henninger_e	Exchange		R00631	aldehyde:NAD+ oxidoreductase	0	0	-1000	0		R00335	GTP phosphohydrolase	1000	0	0	0	0
Aspacid_Henninger	Transporter		R01310	phosphatidylcholine phosphatidohydrolase	646.604	1000	0	0		R00341	ATP:oxaloacetate carboxy-lyase (transphosphorylating;phosphoenolpyruvate-forming)	1000	988.194	0	0	0
Aspacid_Henninger_e	Exchange		R01325	citrate hydro-lyase (cis-aconitate-forming)	0	0	1000	0		R00573	UTP:L-glutamine amido-ligase (ADP-forming)	0	0.979665	0	1000	0
ASPt2_2	Transporter		R01369	triacylglycerol acylhydrolase	0	0	-358.437	0		R00575	HCO3-:L-glutamine amido-ligase (ADP-forming, carbamate-phosphorylating)	951.453	0	0	0	0
BIOMASS	Objective Function		R01900	isocitrate hydro-lyase (cis-aconitate-forming)	0	0	-1000	0		R00578	L-aspartate:L-glutamine amido-ligase (AMP-forming)	0	0	0	0	7.0073
C00073_c_in	Transporter (L-Methionine)		R02239	1,2-diacyl-sn-glycerol 3-phosphate phosphohydrolase	1000	535.796	0	0		R00582	O-phospho-L-serine phosphohydrolase	0	870.841	0	0	0
C00078_c_in	Transporter (L-Tryptophan)		R02541	Sphingomyelin cholinephosphohydrolase	1000	0	641.563	0		R00713	succinate-semialdehyde:NAD+ oxidoreductase	0	1000	79.1623	16.2029	0
C00079_c_in	Transporter (L-Phenylalanine		R02565	p-cumic alcohol:NAD+ oxidoreductase	0	1000	0	0		R00867	ATP:D-fructose 6-phosphotransferase	534.477	-502.511	5.04871e-29	-1000	0
C00082_c_in	Transporter (L-Tyrosine)		R02747	2-Acyl-sn-glycero-3-phosphocholine acylhydrolase	0	0	0	1000		R01278	hexadecanoyl-CoA:NADP+ trans-2-oxidoreductase;	0	0	-6.99347	0	0
C00101_c_in	Transporter (Tetrahydrofolate)		R02887	1,4-beta-D-Glucan glucohydrolase	1000	0	0	0		R01321	CDP-choline:1,2-diacyl-sn-glycerol cholinephosphotransferase	1000	0	33.3759	0	0
C00135_c_in	Transporter (L-Histidine)		R04513	Phosphatidylinositol-3,4,5-trisphosphate 3-phosphohydrolase	0	1000	0	0		R01513	3-Phospho-D-glycerate:NAD+ 2-oxidoreductase	0	870.841	0	-4.2914e-28	0
C00272_c_in	Transporter (Tetrahydrobiopterin)		R05209	Diacylglycerol acylhydrolase	0	0	-358.437	0		R01528	6-phospho-D-gluconate:NADP+ 2-oxidoreductase (decarboxylating)	0	0.254523	0	0.22312	0
C00350_c_in	Transporter (Phosphatidylethanolamine)		R07679	Ascorbate and aldarate metabolism	0	-1000	0	0		R01648	4-aminobutanoate:2-oxoglutarate aminotransferase	0	1000	79.1623	16.2029	0
C00407_c_in	Transporter (L-Isoleucine)		R08614	1,4-beta-D-Mannooligosaccharide mannohydrolase	1000	0	-1000	0		R02018	2'-Deoxyuridine 5'-diphosphate:oxidized-thioredoxin 2'-oxidoreductase	0	0	-0.120279	1.98674e-13	0
C02403_c_in	Transporter (Fatty acid anion)		R08969	ceramide:phosphatidylcholine cholinephosphotransferase	1000	0	641.563	0		R02035	6-Phospho-D-glucono-1,5-lactone lactonohydrolase	0	0.254523	0	0.22312	0
C02737_c_in	Transporter (Phosphatidylserine)		R09944	CTP:1,2-diacyl-sn-glycerol 3-phosphotransferase	0	-999.73	0	0		R02100	dUTP nucleotidohydrolase	0	0	0.120279	-1.98674e-13	0
C05752_c_in	Transporter (Octanoyl-[acp])		RB5C20F8F_LR	Putrescine transport	0	1000	0	1000		R02331	ATP:dUDP phosphotransferase	0	0	0.120279	-1.98674e-13	0
Ca2_Henninger	Transporter									R03363	1-Phosphatidyl-1D-myo-inositol 3-phosphate 3-phosphohydrolase	0	1000	1000	0	0
CA2tex	Transporter									R03857	lauroyl-CoA:electron-transfer flavoprotein 2,3-oxidoreductase	0	-7.50459	0	0	0
CAt4	Transporter									R03990	tetradecanoyl-CoA:electron-transfer flavoprotein 2,3-oxidoreductase	0	-7.50459	0	0	0
CAt6	Transporter									R04173	3-Phosphoserine:2-oxoglutarate aminotransferase	0	-870.841	0	4.2914e-28	0
Co3_Henninger	Transporter									R04751	hexanoyl-CoA:electron-transfer flavoprotein 2,3-oxidoreductase	0	-7.50459	0	0	0
Co3_Henninger_e	Exchange									R04754	decanoyl-CoA:electron-transfer flavoprotein 2,3-oxidoreductase	0	-7.50459	0	0	0
CRNt2rpp	Transporter									R06871	Phosphocholine phosphohydrolase	0	45.653	0	0	0
CRNtex	Transporter									R07162	acyl-CoA:NADP+ trans-2-oxidoreductase	0	0	0	-1000	0
CYSt2r	Transporter									R08639	alpha-D-glucose 1,6-phosphomutase	-0.235213	0	0	0	0
cysteine_Henninger	Transporter (Cysteine)
cysteine_Henninger_e	Exchange (Cysteine)
ETHAt6	Transporter
ETHAtex	Transporter
glucose_Henninger	Transporter (Glucose)
glucose_Henninger_e	Exchange (Glucose)
glutamacid_Henninger	Transporter (Glutamic acid)
glutamacid_Henninger_e	Exchange (Glutamic acid)
GLYabcpp	Transporter
glycine_Henninger	Transporter (Glycine)
glycine_Henninger_e	Exchange (Glycine)
GLYt2	Transporter
h_Henninger_e	Exchange
h2o_Henninger	Transporter
h2o_Henninger_e	Exchange
Ktex	Transporter
LCTSt	Transporter
LCTStex	Transporter
Leucine_Henninger	Transporter (Leucine)
Leucine_Henninger_e	Exchange (Leucine)
LEUt2r	Transporter (Leucine)
na_Henninger	Transporter
NAKtr	Transporter
NH4_Henninger	Transporter (NH4)
NH4tex	Transporter (NH4)
NO3_Henninger	Transporter (NO3)
NO3_Henninger_e	Exchange (NO3)
PIt	Transporter
PIt2r	Transporter
PIt7	Transporter
PItex	Transporter
po4_Henninger	Transporter (PO4)
po4_Henninger_e	Exchange (PO4)
R00006	pyruvate:pyruvate acetaldehydetransferase (decarboxylating);
R00014	pyruvate:thiamin diphosphate acetaldehydetransferase (decarboxylating)
R00017	ferrocytochrome-c:hydrogen-peroxide oxidoreductase
R00026	cellobiose glucohydrolase
R00086	ATP phosphohydrolase
R00089	ATP diphosphate-lyase (cyclizing; 3',5'-cyclic-AMP-forming)
R00100	NADH:ferricytochrome-b5 oxidoreductase
R00112	NADPH:NAD+ oxidoreductase
R00114	L-Glutamate:NADP+ oxidoreductase (transaminating)
ATAM	ATP:AMP phosphotransferase
R00130	ATP:dephospho-CoA 3'-phosphotransferase
R00131	Urea amidohydrolase
R00135
R00149	Carbon-dioxide:ammonia ligase (ADP-forming,carbamate-phosphorylating)
R00155	UDP phosphohydrolase
R00156	ATP:UDP phosphotransferase
R00162	ATP:protein phosphotransferase;
R00164	Phosphoprotein phosphohydrolase
R00181	AMP aminohydrolase
R00191	adenosine 3',5'-phosphate 5'-nucleotidohydrolase
R00196	(S)-Lactate:ferricytochrome-c 2-oxidoreductase
R00197	(R)-Lactate:ferricytochrome-c 2-oxidoreductase
R00200	ATP:pyruvate 2-O-phosphotransferase
R00203	pyruvaldehyde:NAD+ oxidoreductase;
R00205	2-Oxopropanal:NADP+ oxidoreductase
R00206	ATP:pyruvate,phosphate phosphotransferase
R00207	Pyruvate:oxygen 2-oxidoreductase (phosphorylating)
R00211	pyruvate:oxygen 2-oxidoreductase (CoA-acetylating)
R00212	Acetyl-CoA:formate C-acetyltransferase
R00218	acetylenedicarboxylate carboxy-lyase (pyruvate-forming)
R00219	2-Hydroxyethylenedicarboxylate carboxy-lyase (pyruvate-forming)
R00220	L-serine ammonia-lyase
R00221	D-serine ammonia-lyase
R00226	pyruvate:pyruvate acetaldehydetransferase (decarboxylating);
R00227	Acetyl-CoA hydrolase
R00228	acetaldehyde:NAD+ oxidoreductase (CoA-acetylating)
R00229	Acetate:CoA ligase (ADP-forming)
R00230	acetyl-CoA:phosphate acetyltransferase
R00235	Acetate:CoA ligase (AMP-forming)
R00236	acetyl adenylate:CoA acetyltransferase
R00238	Acetyl-CoA:acetyl-CoA C-acetyltransferase
R00243	L-glutamate:NAD+ oxidoreductase (deaminating)
R00245	L-glutamate gamma-semialdehyde:NAD+ oxidoreductase
R00248	L-Glutamate:NADP+ oxidoreductase (deaminating)
R00253	L-Glutamate:ammonia ligase (ADP-forming)
R00258	L-Alanine:2-oxoglutarate aminotransferase
R00268	oxalosuccinate carboxy-lyase (2-oxoglutarate-forming)
R00282	NADPH:acceptor oxidoreductase
R00286	UDP-glucose:NAD+ 6-oxidoreductase
R00289	UTP:alpha-D-glucose-1-phosphate uridylyltransferase
R00299	ATP:D-glucose 6-phosphotransferase
R00306	cellobiose glucohydrolase
R00315	ATP:acetate phosphotransferase
R00316	ATP:acetate adenylyltransferase
R00317	Acetyl phosphate phosphohydrolase
R00319	(S)-lactate:oxygen 2-oxidoreductase (decarboxylating)
R00320	diphosphate:acetate phosphotransferase
R00326	acetaldehyde:acceptor oxidoreductase
R00328	GDP phosphohydrolase
R00330	ATP:GDP phosphotransferase
R00331	ATP:nucleoside-diphosphate phosphotransferase
R00332	ATP:GMP phosphotransferase
R00342	(S)-malate:NAD+ oxidoreductase
R00343	(S)-malate:NADP+ oxidoreductase
R00344	Pyruvate:carbon-dioxide ligase (ADP-forming)
R00345	phosphate:oxaloacetate carboxy-lyase (adding phosphate;phosphoenolpyruvate-forming);
R00346	diphosphate:oxaloacetate carboxy-lyase (transphosphorylating;phosphoenolpyruvate-forming);
R00352	acetyl-CoA:oxaloacetate C-acetyltransferase [(pro-S)-carboxymethyl-forming, ADP-phosphorylating]
R00355	L-Aspartate:2-oxoglutarate aminotransferase
R00364	Glycine:ferricytochrome-c oxidoreductase (deaminating)
R00366	glycine:oxygen oxidoreductase (deaminating);
R00367	S-Adenosyl-L-methionine:glycine N-methyltransferase
R00369	L-Alanine:glyoxylate aminotransferase
R00371	Acetyl-CoA:glycine C-acetyltransferase
R00372	Glycine:2-oxoglutarate aminotransferase
R00375	Deoxyadenosine 5'-triphosphate:DNA deoxynucleotidyltransferase (DNA-directed)
R00376	Deoxyguanosine 5'-triphosphate:DNA deoxynucleotidyltransferase (DNA-directed)
R00377	Deoxycytidine triphosphate:DNA deoxynucleotidyltransferase (DNA-directed)
R00378	deoxythymidine triphosphate:DNA deoxynucleotidyltransferase (DNA-directed)
R00388	Acyl-CoA:oxygen 2-oxidoreductase
R00391	Acyl-CoA:acetyl-CoA C-acyltransferase
R00392	acyl-CoA:electron-transfer flavoprotein 2,3-oxidoreductase
R00431	GTP:oxaloacetate carboxy-lyase (adding GTP;phosphoenolpyruvate-forming);
R00432	Succinate:CoA ligase (GDP-forming)
R00435	ATP:polynucleotide adenylyltransferase;
R00437	polyribonucleotide:phosphate adenylyltransferase
R00438	polyribonucleotide:phosphate uridylyltransferase
R00439	polyribonucleotide:phosphate guanylyltransferase
R00440	polyribonucleotide:phosphate cytidylyltransferase
R00441	GTP:RNA guanylyltransferase (DNA-directed);
R00442	CTP:RNA cytidylyltransferase (DNA-directed);
R00443	UTP:RNA uridylyltransferase
R00444	nucleoside-triphosphate:RNA nucleotidyltransferase (DNA-directed);
R00480	ATP:L-aspartate 4-phosphotransferase
R00483	L-aspartate:ammonia ligase (AMP-forming)
R00489	L-aspartate 1-carboxy-lyase (beta-alanine-forming)
R00512	ATP:CMP phosphotransferase
R00519	formate:NAD+ oxidoreductase
R00533	Sulfite:oxygen oxidoreductase
R00548	riboflavin-5-phosphate phosphohydrolase
R00549	ATP:riboflavin 5'-phosphotransferase
R00570	ATP:CDP phosphotransferase
R00571	UTP:ammonia ligase (ADP-forming)
R00585	L-Serine:pyruvate aminotransferase
R00588	L-Serine:glyoxylate aminotransferase
R00589	serine racemase;
R00610	sarcosine:oxygen oxidoreductase (demethylating)
R00611	sarcosine:electron-transfer flavoprotein oxidoreductase (demethylating)
R00623	primary_alcohol:NAD+ oxidoreductase
R00625	primary_alcohol:NADP+ oxidoreductase
R00658	2-phospho-D-glycerate hydro-lyase (phosphoenolpyruvate-forming)
R00667	L-Ornithine:2-oxo-acid aminotransferase
R00703	(S)-Lactate:NAD+ oxidoreductase
R00704	(R)-Lactate:NAD+ oxidoreductase
R00710	Acetaldehyde:NAD+ oxidoreductase
R00711	Acetaldehyde:NADP+ oxidoreductase
R00722	ATP:IDP phosphotransferase
R00726	ITP:oxaloacetate carboxy-lyase (adding ITP; phosphoenolpyruvate-forming);
R00742	acetyl-CoA:carbon-dioxide ligase (ADP-forming)
R00746	Ethanol:NADP+ oxidoreductase
R00748	ethanolamine-phosphate phosphate-lyase (deaminating; acetaldehyde-forming)
R00749	ethanolamine ammonia-lyase (acetaldehyde-forming)
R00751	L-threonine acetaldehyde-lyase (glycine-forming)
R00753	(S)-lactate acetaldehyde-lyase (formate-forming)
R00754	ethanol:NAD+ oxidoreductase
R00756	ATP:D-fructose-6-phosphate 1-phosphotransferase
R00760	ATP:D-fructose 6-phosphotransferase
R00763	beta-D-fructose-2,6-bisphosphate 2-phosphohydrolase
R00771	D-glucose-6-phosphate aldose-ketose-isomerase
R00772	D-mannose-6-phosphate aldose-ketose-isomerase
R00787	ammonia:NAD+ oxidoreductase
R00796	nitrite:NADP+ oxidoreductase;
R00801	sucrose glucohydrolase
R00802	sucrose alpha-glucohydrolase
R00835	D-glucose-6-phosphate:NADP+ 1-oxidoreductase
R00836	UDP-glucose:D-glucose-6-phosphate 1-alpha-D-glucosyltransferase
R00842	sn-Glycerol-3-phosphate:NAD+ 2-oxidoreductase
R00844	sn-Glycerol-3-phosphate:NADP+ 2-oxidoreductase
R00846	sn-Glycerol-3-phosphate:oxygen 2-oxidoreductase
R00847	ATP:glycerol 3-phosphotransferase
R00848	sn-Glycerol-3-phosphate:(acceptor) 2-oxidoreductase
R00849	sn-glycerol 3-phosphate:quinone oxidoreductase
R00855	CDPglycerol phosphoglycerohydrolase
R00856	CTP:sn-glycerol-3-phosphate cytidylyltransferase
R00858	hydrogen-sulfide:NADP+ oxidoreductase
R00865	D-Mannitol:ferricytochrome-c 2-oxidoreductase
R00866	ATP:D-fructose 1-phosphotransferase
R00868	D-Mannitol:NAD+ 2-oxidoreductase
R00870	D-Mannitol:NADP+ 2-oxidoreductase
R00872	D-fructose 2-phosphate phosphatase
R00875	D-Glucitol:NAD+ 2-oxidoreductase
R00877	D-mannose aldose-ketose-isomerase
R00878	alpha-D-Glucose aldose-ketose-isomerase
R00879	beta-D-Fructan fructohydrolase
R00880	GDP-D-mannose:NAD+ 6-oxidoreductase
R00881	GDP-mannose mannophosphohydrolase
R00883	GDP:D-mannose-1-phosphate guanylyltransferase
R00885	GTP:alpha-D-mannose-1-phosphate guanylyltransferase
R00887
R00890	GDPmannose:mannan 1,4-beta-D-mannosyltransferase
R00891	L-serine hydro-lyase (adding hydrogen sulfide, L-cysteine-forming)
R00905	3-ureidopropanoate amidohydrolase
R00923	(S)-methylmalonyl-CoA carboxy-lyase (propanoyl-CoA-forming)
R00936	5,6,7,8-tetrahydrofolate:NAD+ oxidoreductase
R00937	5,6,7,8-tetrahydrofolate:NAD+ oxidoreductase
R00939	5,6,7,8-tetrahydrofolate:NADP+ oxidoreductase
R00940	5,6,7,8-tetrahydrofolate:NADP+ oxidoreductase
R00945	5,10-Methylenetetrahydrofolate:glycine hydroxymethyltransferase
R00959	alpha-D-Glucose 1-phosphate 1,6-phosphomutase
R00963	uridine 5'-monophosphate phosphohydrolase
R00964	ATP:uridine 5'-phosphotransferase
R00966	UMP:diphosphate phospho-alpha-D-ribosyltransferase
R00977	5,6-dihydrouracil:NAD+ oxidoreductase
R00978	5,6-Dihydrouracil:NADP+ oxidoreductase
R01013	Acyl-CoA:glycerone-phosphate O-acyltransferase
R01015	D-glyceraldehyde-3-phosphate aldose-ketose-isomerase
R01021	ATP:choline phosphotransferase
R01022	choline:oxygen 1-oxidoreductase
R01025	choline:acceptor 1-oxidoreductase
R01041	glycerol:NADP+ oxidoreductase
R01049	ATP:D-ribose-5-phosphate diphosphotransferase
R01051	ATP:D-ribose 5-phosphotransferase
R01056	D-ribose-5-phosphate aldose-ketose-isomerase
R01059	ATP:D-glyceraldehyde 3-phosphotransferase
R01061	D-glyceraldehyde-3-phosphate:NAD+ oxidoreductase (phosphorylating)
R01068	D-fructose-1,6-bisphosphate D-glyceraldehyde-3-phosphate-lyase (glycerone-phosphate-forming)
R01070	beta-D-fructose-1,6-bisphosphate D-glyceraldehyde-3-phosphate-lyase (glycerone-phosphate-forming)
R01080	Uridine ribohydrolase
R01082	(S)-malate hydro-lyase (fumarate-forming)
R01130	IMP:NAD+ oxidoreductase
R01134	inosine-5'-phosphate:NADP+ oxidoreductase (aminating);
R01175	butanoyl-CoA:electron-transfer flavoprotein 2,3-oxidoreductase
R01177	butanoyl-CoA:acetyl-CoA C-butanoyltransferase
R01184	myo-Inositol:oxygen oxidoreductase
R01187	1D-myo-inositol 3-phosphate phosphohydrolase
R01196	pyruvate:ferredoxin 2-oxidoreductase (CoA-acetylating)
R01209	2,3-Dihydroxy-3-methylbutanoate hydro-lyase
R01211	(R)-3,3-Dimethylmalate:NAD+ oxidoreductase (decarboxylating)
R01214	L-Valine:2-oxoglutarate aminotransferase
R01218	5,10-methylenetetrahydrofolate:NAD+ oxidoreductase
R01220	5,10-methylenetetrahydrofolate:NADP+ oxidoreductase
R01224	5-methyltetrahydrofolate:NADP+ oxidoreductase
R01226	5,10-Methylenetetrahydrofolate:3-methyl-2-oxobutanoate hydroxymethyltransferase
R01230	Xanthosine-5'-phosphate:ammonia ligase (AMP-forming)
R01231	Xanthosine-5'-phosphate:L-glutamine amido-ligase (AMP-forming)
R01248	L-Proline:NAD+ 5-oxidoreductase
R01251	L-Proline:NADP+ 5-oxidoreductase
R01257	(S)-Malate:FAD oxidoreductase
R01279	palmitoyl-CoA:electron-transfer flavoprotein 2,3-oxidoreductase
R01286	L-cystathionine L-homocysteine-lyase (deaminating; pyruvate-forming)
R01290	L-serine hydro-lyase (adding homocysteine; L-cystathionine-forming)
R01312	Phosphatidylcholine cholinephosphohydrolase
R01313	Phosphatidylcholine 2-acylhydrolase
R01315	phosphatidylcholine 2-acylhydrolase
R01316	phosphatidylcholine 1-acylhydrolase
R01318	Acyl-CoA:1-acyl-sn-glycero-3-phosphocholine O-acyltransferase
R01319	Acyl-CoA:2-acyl-sn-glycero-3-phosphocholine O-acyltransferase
R01320	S-adenosyl-L-methionine:phosphatidyl-N-dimethylethanolamine N-methyltransferase
R01324	citrate hydroxymutase
R01326	ATP:D-mannose 6-phosphotransferase
R01351	1-acylglycerol acylhydrolase
R01388	D-Glycerate:NAD+ 2-oxidoreductase
R01392	D-Glycerate:NADP+ 2-oxidoreductase
R01395	ATP:carbamate phosphotransferase
R01432	D-xylose aldose-ketose-isomerase
R01433	D-xylose xylohydrolase
R01446	(S)-lactaldehyde:NAD+ oxidoreductase
R01447	(S)-Lactate:oxaloacetate oxidoreductase
R01450	lactate racemase
R01466	O-phospho-L-homoserine phosphate-lyase (adding water;L-threonine-forming)
R01468	ATP:ethanolamine O-phosphotransferase
R01470	sn-Glycero-3-phosphoethanolamine glycerophosphohydrolase
R01493	N-Acylsphingosine amidohydrolase
R01496	acyl-CoA:sphingosine N-acyltransferase
R01511	D-Glycerate-3-phosphate phosphohydrolase
R01512	ATP:3-phospho-D-glycerate 1-phosphotransferase
R01514	ATP:(R)-glycerate 3-phosphotransferase
R01518	D-phosphoglycerate 2,3-phosphomutase
R01529	D-Ribulose-5-phosphate 3-epimerase
R01565	N,N-dimethylglycine,5,6,7,8-tetrahydrofolate:electron-transferflavoprotein oxidoreductase (demethylating,5,10-methylenetetrahydrofolate-forming)
R01600	ATP:beta-D-glucose 6-phosphotransferase
R01602	D-glucose 1-epimerase
R01626	Malonyl-CoA:[acyl-carrier-protein] S-malonyltransferase
R01639	ATP:D-xylulose 5-phosphotransferase
R01663	dCMP aminohydrolase
R01665	ATP:dCMP phosphotransferase
R01706	hexadecanoyl-[acyl-carrier protein] hydrolase
R01735	(R)-Lactaldehyde:NAD+ 2-oxidoreductase
R01752	D-Glyceraldehyde:NAD+ oxidoreductase
R01771	ATP:L-homoserine O-phosphotransferase
R01773	L-Homoserine:NAD+ oxidoreductase
R01775	L-homoserine:NADP+ oxidoreductase
R01778	(3S)-3-hydroxyacyl-CoA:NAD+ oxidoreductase
R01786	ATP:alpha-D-glucose 6-phosphotransferase
R01787	D-Glucitol:NADP+ 1-oxidoreductase
R01793	5,6,7,8-tetrahydrobiopterin:NAD+ oxidoreductase
R01794	5,6,7,8-tetrahydrobiopterin:NADP+ oxidoreductase
R01797	CDP-diacylglycerol phosphatidylhydrolase
R01799	CTP:phosphatidate cytidyltransferase
R01800	CDP-diacylglycerol:L-serine 3-phosphatidyltransferase
R01801	CDP-diacylglycerol:sn-glycerol-3-phosphate 3-phosphatidyltransferase
R01813	tetrahydrobiopterin:NADP+ oxidoreductase
R01818	D-mannose 6-phosphate 1,6-phosphomutase
R01819	D-mannose-6-phosphate aldose-ketose-isomerase
R01827	sedoheptulose-7-phosphate:D-glyceraldehyde-3-phosphate glyceronetransferase
R01859	propanoyl-CoA:carbon-dioxide ligase (ADP-forming)
R01890	CTP:choline-phosphate cytidylyltransferase
R01899	Isocitrate:NADP+ oxidoreductase
R01975	(S)-3-Hydroxybutanoyl-CoA:NAD+ oxidoreductase
R02016	NADPH:oxidized-thioredoxin oxidoreductase
R02024	2'-Deoxycytidine diphosphate:oxidized-thioredoxin 2'-oxidoreductase
R02027	Phosphatidylglycerol cholinephosphohydrolase
R02029	Phosphatidylglycerophosphate phosphohydrolase
R02030	CDP-diacylglycerol:phosphatidylglycerol 3-phosphatidyltransferase
R02037	S-Adenosyl-L-methionine:ethanolamine-phosphate N-methyltransferase
R02038	CTP:ethanolamine-phosphate cytidylyltransferase
R02051	phosphatidylethanolamine phosphatidohydrolase
R02052	Phosphatidylethanolamine ethanolaminephosphohydrolase
R02053	phosphatidylethanolamine 2-acylhydrolase
R02054	phosphatidylethanolamine 1-acylhydrolase
R02056	S-adenosyl-L-methionine:phosphatidylethanolamine N-methyltransferase
R02057	CDPethanolamine:1,2-diacylglycerol ethanolaminephosphotransferase
R02071	ATP:D-fructose-1-phosphate 6-phosphotransferase
R02073	diphosphate:beta-D-fructose-6-phosphate 1-phosphotransferase
R02093	ATP:dTDP phosphotransferase
R02094	ATP:dTMP phosphotransferase
R02101	5,10-Methylenetetrahydrofolate:dUMP C-methyltransferase
R02114	Phosphatidylcholine:sterol O-acyltransferase
R02115	Steryl-ester acylhydrolase
R02161	Ubiquinol:ferricytochrome-c oxidoreductase
R02163	NADH:ubiquinone oxidoreductase
R02164	succinate:quinone oxidoreductase
R02167	D-Mannitol-1-phosphate phosphohydrolase
R02235	dihydrofolate:NAD+ oxidoreductase
R02236	dihydrofolate:NADP+ oxidoreductase
R02240	ATP:1,2-diacylglycerol 3-phosphotransferase
R02241	acyl-CoA:1-acyl-sn-glycerol-3-phosphate 2-O-acyltransferase
R02242	Acyl-CoA:2-acyl-sn-glycerol-3-phosphate O-acyltransferase
R02250	triacylglycerol acylhydrolase
R02260	(S)-lactaldehyde:NADP+ oxidoreductase
R02261	2-dehydro-3-deoxy-L-rhamnonate (S)-lactaldehyde lyase (pyruvate-forming)
R02262	L-Fuculose-1-phosphate lactaldehyde-lyase
R02263	L-Rhamnulose-1-phosphate lactaldehyde-lyase
R02269	5,6-Dihydrouracil amidohydrolase
R02291	L-Aspartate-4-semialdehyde:NADP+ oxidoreductase (phosphorylating)
R02320	NTP:pyruvate O2-phosphotransferase
R02326	ATP:dCDP phosphotransferase
R02335	UDP-N-acetyl-D-glucosamine:chitin 4-beta-N-acetylglucosaminyl-transferase
R02437	L-rhamnose ketol-isomerase
R02438
R02471
R02472	(R)-Pantoate:NADP+ 2-oxidoreductase
R02473	(R)-Pantoate:beta-alanine ligase (AMP-forming)
R02474	Pantothenate amidohydrolase
R02487	glutaryl-CoA:electron-transfer flavoprotein 2,3-oxidoreductase (decarboxylating)
R02488	glutaryl-CoA:electron-transfer flavoprotein 2,3-oxidoreductase (decarboxylating)
R02527	(R)-Lactaldehyde:NAD+ oxidoreductase
R02563	CDPethanolamine:L-serine ethanolaminephosphotransferase
R02566	p-Cumic alcohol:NADP+ oxidoreductase
R02568	D-fructose 1-phosphate D-glyceraldehyde-3-phosphate-lyase
R02569	acetyl-CoA:enzyme N6-(dihydrolipoyl)lysine S-acetyltransferase
R02630	protein-N(pi)-phosphohistidine:D-mannose 6-phosphotransferase
R02685	(3S)-3-hydroxyacyl-CoA hydro-lyase
R02694	2,3-Dehydroacyl-CoA:1,2-diacylglycerol O-acyltransferase
R02703	D-Mannitol-1-phosphate:NAD+ 5-oxidoreductase
R02704	protein-N(pi)-phosphohistidine:mannitol 1-phosphotransferase
R02730	D-Fructose-2,6-bisphosphate 6-phosphohydrolase
R02731	D-Fructose-2,6-bisphosphate 2-phosphohydrolase
R02732	ATP:D-fructose-6-phosphate 2-phosphotransferase
R02736	beta-D-glucose-6-phosphate:NADP+ 1-oxoreductase
R02737	UDPglucose:D-glucose-6-phosphate 1-alpha-D-glucosyltransferase
R02739	alpha-D-Glucose 6-phosphate ketol-isomerase
R02740	alpha-D-Glucose 6-phosphate ketol-isomerase
R02746	1-Acyl-sn-glycero-3-phosphocholine acylhydrolase
R02756
R02817	serine-phosphoethanolamine ethanolaminephosphohydrolase
R02886	1,4-(1,3;1,4)-beta-D-glucan 4-glucanohydrolase
R02889	UDPglucose:1,4-beta-D-glucan 4-beta-D-glucosyltransferase
R02925	D-Sorbitol:(acceptor) 1-oxidoreductase
R02971	ATP:pantothenate 4'-phosphotransferase
R02972	N-((R)-Pantothenoyl)-L-cysteine carboxy-lyase
R03014	ATP:L-rhamnulose 1-phosphotransferase
R03018	ATP:pantothenate 4'-phosphotransferase
R03026	(S)-3-hydroxybutanoyl-CoA hydro-lyase
R03035	ATP:pantetheine-4'-phosphate adenylyltransferase
R03036	Dephospho-CoA nucleotidohydrolase
R03051	2,3-Dihydroxy-3-methylbutanoate:NADP+ oxidoreductase (isomerizing)
R03066	6-(hydroxymethyl)-7,8-dihydropterin:4-aminobenzoate 2-amino-4-hydroxydihydropteridine-6-methenyltransferase
R03067	(7,8-dihydropterin-6-yl)methyl diphosphate:4-aminobenzoate 2-amino-4-hydroxy-7,8-dihydropteridine-6-methenyltransferase
R03118	UDPglucose:1,3-beta-D-glucan 3-beta-D-glucosyltransferase
R03145	pyruvate:ubiquinone oxidoreductase
R03163	L-fucose aldose-ketose-isomerase
R03198	(R)-4-dehydropantoate:NAD+ 4-oxidoreductase
R03232	protein-N(pi)-phosphohistidine:D-fructose 1-phosphotransferase
R03234
R03241	ATP:L-fuculose 1-phosphotransferase
R03270
R03321	beta-D-Glucose 6-phosphate ketol-isomerase
R03360	1-Phosphatidyl-D-myo-inositol 2-acylhydrolase
R03361	ATP:1-Phosphatidyl-1D-myo-inositol 4-phosphotransferase
R03362	ATP:1-phosphatidyl-1D-myo-inositol 3-phosphotransferase
R03388	5,6,7,8-tetrahydromethanopterin 5,6-oxidoreductase
R03396	GDP-6-deoxy-D-talose:NAD+ 4-oxidoreductase
R03397	GDP-6-deoxy-D-mannose:NAD+ 4-oxidoreductase
R03398	GDP-6-deoxy-D-talose:NADP+ 4-oxidoreductase
R03399	GDP-6-deoxy-D-mannose:NADP+ 4-oxidoreductase
R03416	1-Acyl-sn-glycero-3-phosphoethanolamine aldehydohydrolase
R03417	L-2-Lysophosphatidylethanolamine aldehydohydrolase
R03424	S-adenosyl-L-methionine:phosphatidyl-N-methylethanolamine N-methyltransferase
R03469	ATP:1-phosphatidyl-1D-myo-inositol-4-phosphate 5-phosphotransferase
R03503	ATP:6-hydroxymethyl-7,8-dihydropterin 6'-diphosphotransferase
R03532	donor:hydrogen-peroxide oxidoreductase
R03688	L-fuconate hydro-lyase
R03772	L-rhamno-1,4-lactone lactonohydrolase
R03774	L-Rhamnonate hydro-lyase
R03776	trans-Oct-2-enoyl-CoA reductase
R03778	Octanoyl-CoA:acetyl-CoA C-acyltransferase
R03856	trans-Dodec-2-enoyl-CoA reductase
R03858	Lauroyl-CoA:acetyl-CoA C-acyltransferase
R03913	protein-dithiol:NAD+ oxidoreductase;
R03914	protein-dithiol:NADP+ oxidoreductase;
R03920	ATP:D-fructose 6-phosphotransferase
R03942	L-rhamnofuranose:NAD+ 1-oxidoreductase
R03989	trans-Tetradec-2-enoyl-CoA reductase
R03991	myristoyl-CoA:acetylCoA C-myristoyltransferase
R04076	protein-N(pi)-phosphohistidine:L-sorbose 1-phosphotransferase
R04170	(S)-3-Hydroxydodecanoyl-CoA hydro-lyase
R04177	2-Hydroxyethylenedicarboxylate hydro-lyase
R04230	(R)-4'-phosphopantothenate:L-cysteine ligase (ATP-utilizing)
R04231	(R)-4'-phosphopantothenate:L-cysteine ligase
R04241	tetrahydropteroyl-gamma-polyglutamate:L-glutamate gamma-ligase (ADP-forming)
R04285	6-Lactoyl-5,6,7,8-tetrahydropterin:NADP+ 2'-oxidoreductase
R04391	ATP:pantothenate 4'-phosphotransferase
R04404	Phosphatidyl-myo-inositol-4,5-bisphosphate 4-phosphohydrolase
R04428	(3R)-3-Hydroxybutanoyl-[acyl-carrier-protein] hydro-lyase
R04430	butyryl-[acp]:NADP+ trans-2-oxidoreductase
R04433	Electron-transferring-flavoprotein:ubiquinone oxidoreductase
R04439	(R)-2,3-dihydroxy-3-methylbutanoate:NADP+ oxidoreductase (isomerizing)
R04441	(R)-2,3-Dihydroxy-3-methylbutanoate hydro-lyase
R04480	Acyl-CoA:1-acyl-sn-glycero-3-phosphoethanolamine O-acyltransferase
R04533	(3R)-3-Hydroxybutanoyl-[acyl-carrier protein]:NADP+ oxidoreductase
R04534	(3R)-3-Hydroxydecanoyl-[acyl-carrier-protein]:NADP+ oxidoreductase
R04535	(3R)-3-Hydroxybutanoyl-[acyl-carrier-protein] hydro-lyase
R04536	(3R)-3-Hydroxyoctanoyl-[acyl-carrier-protein]:NADP+ oxidoreductase
R04537	(3R)-3-Hydroxybutanoyl-[acyl-carrier-protein] hydro-lyase;
R04543	(3R)-3-Hydroxypalmitoyl-[acyl-carrier-protein]:NADP+ oxidoreductase
R04544	(3R)-3-hydroxypalmitoyl-[acyl-carrier-protein] hydro-lyase
R04545	ATP:1-phosphatidyl-1D-myo-inositol-4,5-bisphosphate 3-phosphotransferase
R04566	(3R)-3-Hydroxytetradecanoyl-[acyl-carrier-protein]:NADP+ oxidoreductase
R04568	(3R)-3-Hydroxypalmitoyl-[acyl-carrier-protein] hydro-lyase
R04620	7,8-dihydroneopterin-3'-triphosphate phosphohydrolase (alkaline optimum)
R04621
R04638	7,8-dihydroneopterin 3'-triphosphate diphosphohydrolase
R04725	dodecanoyl-[acp]:NADP+ trans-2-oxidoreductase
R04726	dodecanoyl-[acyl-carrier-protein]:malonyl-[acyl-carrier-protein] C-acyltransferase (decarboxylating)
R04737	(S)-3-Hydroxyhexadecanoyl-CoA:NAD+ oxidoreductase
R04738	(S)-3-Hydroxyhexadecanoyl-CoA hydro-lyase
R04739	(S)-3-Hydroxytetradecanoyl-CoA:NAD+ oxidoreductase
R04740	(S)-3-Hydroxytetradecanoyl-CoA hydro-lyase
R04741	(S)-3-hydroxydodecanoyl-CoA:NAD+ oxidoreductase
R04742	Decanoyl-CoA:acetyl-CoA C-acyltransferase
R04743	(S)-hydroxydecanoyl-CoA:NAD+ oxidoreductase
R04744	(S)-Hydroxydecanoyl-CoA hydro-lyase
R04745	(S)-hydroxyoctanoyl-CoA:NAD+ oxidoreductase
R04746	(S)-Hydroxyoctanoyl-CoA hydro-lyase
R04747	Hexanoyl-CoA:acetyl-CoA C-acyltransferase
R04748	(S)-hydroxyhexanoyl-CoA:NAD+ oxidoreductase
R04749	(S)-Hydroxyhexanoyl-CoA hydro-lyase
R04753	trans-Dec-2-enoyl-CoA reductase
R04779	ATP:D-fructose-6-phosphate 1-phosphotransferase
R04780	beta-D-Fructose 1,6-bisphosphate 1-phosphohydrolase
R04952	butyryl-[acyl-carrier protein]:malonyl-[acyl-carrier-protein] C-acyltransferase (decarboxylating)
R04953	(3R)-3-Hydroxyhexanoyl-[acyl-carrier-protein]:NADP+ oxidoreductase
R04954	(3R)-3-Hydroxybutanoyl-[acyl-carrier-protein] hydro-lyase
R04956	hexanoyl-[acp]:NADP+ trans-2-oxidoreductase
R04957	hexanoyl-[acyl-carrier protein]:malonyl-[acyl-carrier-protein] C-acyltransferase (decarboxylating)
R04959	octanoyl-[acp]:NADP+ trans-2-oxidoreductase
R04960	Octanoyl-[acyl-carrier protein]:malonyl-[acyl-carrier-protein] C-acyltransferase (decarboxylating)
R04962	decanoyl-[acp]:NADP+ trans-2-oxidoreductase
R04963	Decanoyl-[acyl-carrier protein]:malonyl-[acyl-carrier-protein] C-acyltransferase (decarboxylating)
R04964	(3R)-3-Hydroxydodecanoyl-[acyl-carrier-protein]:NADP+ oxidoreductase
R04965	(3R)-3-Hydroxybutanoyl-[acyl-carrier-protein] hydro-lyase
R04967	tetradecanoyl-[acp]:NADP+ trans-2-oxidoreductase
R04968	Tetradecanoyl-[acyl-carrier protein]:malonyl-[acyl-carrier-protein] C-acyltransferase (decarboxylating)
R04970	hexadecanoyl-[acp]:NADP+ trans-2-oxidoreductase
R05607	D-sorbitol-6-phosphate:NAD 2-oxidoreductase
R05679	sn-glycerol-1-phosphate:NAD 2-oxidoreductase
R05680	sn-glycerol-1-phosphate:NADP 2-oxidoreductase
R05724	nitric oxide, NAD(P)H2:oxygen oxidoreductase
R05725	nitric oxide, NADPH2:oxygen oxidoreductase
R05768	GDP-mannose:3-phosphoglycerate 3-a-D-mannosyltransferase
R05790	alpha-D-mannosyl-3-phosphoglycerate phosphohydrolase
R05794	CDP-diacylglycerol:choline O-phosphatidyltransferase
R05800	ATP:1D-myo-inositol-1,4,5-trisphosphate 6-phosphotransferase
R05801	ATP:1D-myo-inositol-1,4,5,6-tetrakisphosphate 3-phosphotransferase
R05804	ADP:D-glucose 6-phosphotransferase
R05816	(1->2)-(1->3)-alpha-D-mannan mannohydrolase;
R05820	protein-N(pi)-phosphohistidine:D-sorbitol 6-phosphotransferase
R06171	L-allo-threonine acetaldehyde-lyase (glycine-forming)
R06868	S-Adenosyl-L-methionine:methylethanolamine phosphate N-methyltransferase
R06869	S-Adenosyl-L-methionine:phosphodimethylethanolamine N-methyltransferase
R06872	acyl-CoA:sn-glycerol-3-phosphate 2-O-acyltransferase
R06978	acetyl-CoA:L-2,4-diaminobutanoate N4-acetyltransferase
R06979	Ectoine hydro-lyase
R06983	S-(hydroxymethyl)glutathione dehydrogenase
R06985	trans-Hex-2-enoyl-CoA reductase
R07140	S-(hydroxymethyl)glutathione:NADP+ oxidoreductase
R07168	5-methyltetrahydrofolate:NAD+ oxidoreductase
R07244	S-adenosyl-L-methionine:N,N-dimethylglycine N-methyltransferase
R07282	polyribonucleotide:phosphate nucleotidyltransferase
R07291	2-lysophosphatidylcholine acylhydrolase
R07293	monoacylglycerol acylhydrolase
R07299	1-phosphatidyl-1D-myo-inositol-3,4-bisphosphate 4-phosphohydrolase
R07324	1D-myo-inositol-3-phosphate lyase (isomerizing)
R07346	D-glucitol:NADP+ oxidoreductase
R07376	L-1-phosphatidylethanolamine:L-serine phosphatidyltransferase
R07377
R07390
R07409	choline,reduced-ferredoxin:oxygen oxidoreductase
R07618	enzyme N6-(dihydrolipoyl)lysine:NAD+ oxidoreductase
R08208	tetrahydrobiopterin:NADP+ oxidoreductase (6-pyruvoyltetrahydropterin-forming)
R08211	betaine aldehyde:oxygen oxidoreductase
R08539	NADPH:ferricytochrome-b5 oxidoreductase
R08557
R08558
R08572	ATP:(R)-glycerate 2-phosphotransferase
R08575	sedoheptulose-7-phosphate:D-glyceraldehyde-3-phosphate glyceronetransferase
R08615	UDP-glucuronate glucuronohydrolase
R08657	sn-glycerol 3-phosphate:ubiquinone oxidoreductase
R08692	GDP-D-mannuronate:Poly(beta-D-mannuronate) beta-D-mannuronyltransferase
R08926	L-fucose:NAD+ 1-oxidoreductase
R09034	acyl-CoA:1-acyl-sn-glycero-3-phosphoinositol O-acyltransferase
R09037
R09038	cardiolipin acylhydrolase
R09085	ADP:D-glucose 6-phosphotransferase
R09086	ADP:D-glucose 6-phosphotransferase
R09378	ATP:(R)-pantoate 4-phosphotransferase
R09379	(R)-4-phosphopantoate:beta-alanine ligase (AMP-forming)
R09538	CDP-choline phosphohydrolase
R09666	GDP-mannose:D-glycerate 2-alpha-D-mannosyltransferase
R09796	(R)-lactate hydro-lyase
R09800	ectoine aminohydrolase
R09801	N2-acetyl-L-2,4-diaminobutanoate amidohydrolase
R09805	L-Aspartate-4-semialdehyde:NAD+ oxidoreductase
R09827	1-phosphatidyl-1D-myo-inositol-3,4,5-trisphosphate 5-phosphohydrolase
R10060	S-adenosyl-L-methionine:glycine N-methyltransferase [N,N-dimethylglycine-forming]
R10061	S-adenosyl-L-methionine:sarcosine N-methyltransferase [betaine-forming]
R10065	ATP:1D-myo-inositol-1,4,5-trisphosphate 3,6-phosphotransferase
R10088	D-ribose 5-phosphate,D-glyceraldehyde 3-phosphate pyridoxal 5'-phosphate-lyase
R10089	D-ribose 5-phosphate,D-glyceraldehyde 3-phosphate pyridoxal 5'-phosphate-lyase (glutamine-hydrolyzing)
R10092	carbonate hydro-lyase (carbon-dioxide-forming)
R10325	2,3-bis-(O-phytany)l-sn-glycerol 1-phosphate:NAD+ oxidoreductase
R10326	2,3-bis-(O-phytany)l-sn-glycerol 1-phosphate:NADP+ oxidoreductase
R10331	2,3-bis-(O-phytanyl)-sn-glycero-phospholipid:ferredoxin oxidoreductase
R10343	succinyl-CoA:acetate CoA-transferase
R10592
R10593	4-hydroxy-2,5-dimethylfuran-3(2H)-one:NADP+ oxidoreductase
R10649	tRNA (N6-L-threonylcarbamoyladenosine37):sulfur-donor,S-adenosyl-L-methionine C2-methylthiotransferase
R10650
R10651
R10689
R10690
R10691
R10700	palmitoyl-[acp]:CoA S-palmitoyltransferase
R10707	acetyl-CoA:malonyl-[acyl-carrier protein] C-acetyltransferase (decarboxylating)
R10788	L-rhamnose:NADP+ 1-oxidoreductase
R10802	5,6,7,8-tetrahydromethanopterin:acceptor 5,6-oxidoreductase
R10825	very-long-chain acyl-CoA:malonyl-CoA C-acyltransferase (decarboxylating)
R10826	very-long-chain-(3R)-3-hydroxyacyl-CoA:NADP+ oxidoreductase
R10827	very-long-chain (3R)-3-hydroxyacyl-CoA hydro-lyase
R10828	very-long-chain acyl-CoA:NADP+ oxidoreductase
R10851	L-allo-threonine:NADP+ 3-oxidoreductase
R10948	ATP:HCO3- phosphotransferase
R10949
R10995	L-rhamnose:NAD+ 1-oxidoreductase
R11062	phosphatidylethanolamine:phosphatidylglycerol 3-phosphatidyltransferase
R11231
R11232
R11307
R11308
R3DB47CC1_B
R70588FD_LR
So4_Henninger	Transporter (SO4)
So4_Henninger_e	Exchange (SO4)
SO4t2	Transporter (SO4)
succac_Henninger	Transporter
succac_Henninger_e	Exchange
sucrose_Henninger	Transporter (Sucrose)
sucrose_Henninger_e	Exchange (Sucrose)
SUCRtex	Transporter
XTSNt2	Transporter

## Sheet: Table S4
Table S4. Pan, core and accesory pathways of reactomes of each strain
Row Labels	Count of Pan 06		Row Labels	Count of Pan T30		Row Labels	Count of Core 06		Row Labels	Count of Core T30		Row Labels	Count of Accessory 06		Row Labels	Count of Accesory T30		Row Labels	Count of Unique 06	RSA-06	2dpi-06	3dpi-06	4dpi-06		Row Labels	Count of Unique T30	RSA-t30	2dpi-t30	3dpi-t30	4dpi-t30	5dpi-t30		Unique reaction T30-4	Name	Pathways	RSA-t30	2dpi-t30	3dpi-t30	4dpi-t30	5dpi-t30		Unique reaction 06	Name	Pathways	RSA-06	2dpi-06	3dpi-06	4dpi-06
Lysine degradation	1		Lysine degradation	1		Alanine, aspartate and glutamate metabolism	1		Amino sugar and nucleotide sugar metabolism	1		Cysteine and methionine metabolism	1		Lysine degradation	1		Lysine degradation	1			1			Glycolysis / Gluconeogenesis	1				1			ASPt2	L-asparate transport via proton symport (3 H)	Transporter	0	0	0	1000	0		GLCt2	D-glucose transport in via proton symport	Transporter	0	1000	0	0
Phenylalanine metabolism	1		Glutathione metabolism	1		Valine, leucine and isoleucine degradation	1		Valine, leucine and isoleucine degradation	1		Pentose and glucuronate interconversions	1		Metabolic pathways	1		Valine, leucine and isoleucine degradation	1			1			Alanine, aspartate and glutamate metabolism	1					1		CA2t3pp	Calcium (Ca+2) transport out via proton antiport (periplasm)	Transporter	0	0	0	0	623.811		NO3_Henninger	Transporter	Transporter	221.694	0	0	0
Nicotinate and nicotinamide metabolism	1		Sphingolipid metabolism	1		Amino sugar and nucleotide sugar metabolism	1		Phenylalanine metabolism	1		Fatty acid degradation	1		Glutathione metabolism	1		beta-Alanine metabolism	1	1					Glyoxylate and dicarboxylate metabolism	1			1				R00006	pyruvate:pyruvate acetaldehydetransferase (decarboxylating);	Pantothenate and CoA biosynthesis	0	0	0	0	-17.8948		NO3_Henninger_e	Exchange	Exchange	221.694	0	0	0
Propanoate metabolism	1		Nicotinate and nicotinamide metabolism	1		Arginine and proline metabolism	1		Arginine and proline metabolism	1		beta-Alanine metabolism	1		Glyoxylate and dicarboxylate metabolism	1		Fatty acid biosynthesis	1			1			Arginine biosynthesis	1				1			R00009	hydrogen-peroxide:hydrogen-peroxide oxidoreductase	Glyoxylate and dicarboxylate metabolism	0	0	795.487	0	0		R00006	pyruvate:pyruvate acetaldehydetransferase (decarboxylating);	Pantothenate and CoA biosynthesis	0	0	0	-17.8948
Glyoxylate and dicarboxylate metabolism	1		Galactose metabolism	1		Galactose metabolism	1		Galactose metabolism	1		Nicotinate and nicotinamide metabolism	1		Cysteine and methionine metabolism	1		Propanoate metabolism	1			1			Inositol phosphate metabolism	1		1					R00086	ATP phosphohydrolase	Purine metabolism	0	0	0	0	1000		R00068	L-ascorbate:oxygen oxidoreductase	Ascorbate and aldarate metabolism	0	500	0	0
Cysteine and methionine metabolism	1		Phenylalanine metabolism	1		Glycerolipid metabolism	1		Nitrogen metabolism	1		Amino sugar and nucleotide sugar metabolism	1		Valine, leucine and isoleucine degradation	1		Glyoxylate and dicarboxylate metabolism	1			1			beta-Alanine metabolism	1				1			R00181	AMP aminohydrolase	Purine metabolism	0	0	1.19057	0	0		R00131	Urea amidohydrolase	Arginine biosynthesis	0	0	118.548	0
Galactose metabolism	1		Cysteine and methionine metabolism	1		Phenylalanine metabolism	1		Fatty acid degradation	1		Nitrogen metabolism	1		Propanoate metabolism	1		Nitrogen metabolism	2	1					Nitrogen metabolism	1	1						R00286	UDP-glucose:NAD+ 6-oxidoreductase	Pentose and glucuronate interconversions	0	0	-1000	0	0		R00181	AMP aminohydrolase	Purine metabolism	0	1.27759	0	0
Valine, leucine and isoleucine degradation	2		Propanoate metabolism	1		Nitrogen metabolism	1		Pentose phosphate pathway	1		Alanine, aspartate and glutamate metabolism	2		Nicotinate and nicotinamide metabolism	1		Arginine biosynthesis	2			1			Amino sugar and nucleotide sugar metabolism	1	1						R00328	GDP phosphohydrolase	Purine metabolism	0	1000	0	0	0		R00206	ATP:pyruvate,phosphate phosphotransferase	Pyruvate metabolism	0	0	1000	0
Valine, leucine and isoleucine biosynthesis	2		Valine, leucine and isoleucine degradation	2		Fatty acid biosynthesis	2		Glycerolipid metabolism	2		Valine, leucine and isoleucine biosynthesis	2		Amino sugar and nucleotide sugar metabolism	2		Fructose and mannose metabolism	2	1					One carbon pool by folate	1					1		R00335	GTP phosphohydrolase	Purine metabolism	1000	0	0	0	0		R00216	(S)-Malate:NADP+ oxidoreductase(oxaloacetate-decarboxylating)	Pyruvate metabolism	0	887.85	0	0
Taurine and hypotaurine metabolism	2		Ascorbate and aldarate metabolism	2		beta-Alanine metabolism	2		Fatty acid biosynthesis	2		Arginine and proline metabolism	2		Nitrogen metabolism	2		Citrate cycle (TCA cycle)	2			1			Glycerolipid metabolism	1	1						R00377	Deoxycytidine triphosphate:DNA deoxynucleotidyltransferase (DNA-directed)	Pyrimidine metabolism	0	0	0	0	-0.141412		R00233	malonyl-CoA carboxy-lyase (acetyl-CoA-forming)	beta-Alanine metabolism	190.251	0	0	0
Streptomycin biosynthesis	2		Valine, leucine and isoleucine biosynthesis	2		One carbon pool by folate	3		beta-Alanine metabolism	2		Taurine and hypotaurine metabolism	2		Valine, leucine and isoleucine biosynthesis	2		Pyrimidine metabolism	2		1		1		Pentose and glucuronate interconversions	1			1				R00480	ATP:L-aspartate 4-phosphotransferase	Glycine, serine and threonine metabolism	0	0	0	1000	0		R00238	Acetyl-CoA:acetyl-CoA C-acetyltransferase	Fatty acid degradation	0	0	2.25138	0
Sulfur metabolism	2		Riboflavin metabolism	2		Pyrimidine metabolism	4		Pyrimidine metabolism	4		Methane metabolism	3		Pantothenate and CoA biosynthesis	2		Arginine and proline metabolism	2			1			Starch and sucrose metabolism	1	1						R00548	riboflavin-5-phosphate phosphohydrolase	Riboflavin metabolism	1000	0	0	0	0		R00245	L-glutamate gamma-semialdehyde:NAD+ oxidoreductase	Arginine and proline metabolism	0	0	118.548	0
Riboflavin metabolism	2		Glyoxylate and dicarboxylate metabolism	2		Purine metabolism	5		One carbon pool by folate	6		Inositol phosphate metabolism	3		Arginine and proline metabolism	2		Pyruvate metabolism	2		1	1			Sphingolipid metabolism	1	1						R00549	ATP:riboflavin 5'-phosphotransferase	Riboflavin metabolism	1000	0	0	0	0		R00286	UDP-glucose:NAD+ 6-oxidoreductase	Pentose and glucuronate interconversions	0	-160.416	0	0
Methane metabolism	3		Streptomycin biosynthesis	2		Glycolysis / Gluconeogenesis	8		Folate biosynthesis	8		Pentose phosphate pathway	3		Taurine and hypotaurine metabolism	2		Amino sugar and nucleotide sugar metabolism	2		1	1			Arginine and proline metabolism	2				1			R00575	HCO3-:L-glutamine amido-ligase (ADP-forming, carbamate-phosphorylating)	Pyrimidine metabolism	951.453	0	0	0	0		R00328	GDP phosphohydrolase	Purine metabolism	1000	0	0	0
Alanine, aspartate and glutamate metabolism	3		Taurine and hypotaurine metabolism	2		Folate biosynthesis	8		Purine metabolism	8		Pantothenate and CoA biosynthesis	3		One carbon pool by folate	3		Riboflavin metabolism	2			1			Sulfur metabolism	2			1				R00578	L-aspartate:L-glutamine amido-ligase (AMP-forming)	Alanine, aspartate and glutamate metabolism	0	0	0	0	7.0073		R00392	acyl-CoA:electron-transfer flavoprotein 2,3-oxidoreductase		1000	0	0	0
Sphingolipid metabolism	3		Sulfur metabolism	2		Pantothenate and CoA biosynthesis	10		Glycolysis / Gluconeogenesis	11		Sphingolipid metabolism	3		Pentose and glucuronate interconversions	3		Sulfur metabolism	2		1				Ascorbate and aldarate metabolism	2			1				R00582	O-phospho-L-serine phosphohydrolase	Glycine, serine and threonine metabolism	0	870.841	0	0	0		R00439	polyribonucleotide:phosphate guanylyltransferase	Purine metabolism	0	0	0.383277	0
Amino sugar and nucleotide sugar metabolism	4		Methane metabolism	3		Pyruvate metabolism	19		Pantothenate and CoA biosynthesis	13		Arginine biosynthesis	6		Methane metabolism	3		Streptomycin biosynthesis	2		1				Streptomycin biosynthesis	2			1				R00710	Acetaldehyde:NAD+ oxidoreductase	Glycolysis / Gluconeogenesis	0	0	0	1000	0		R00519	formate:NAD+ oxidoreductase	Glyoxylate and dicarboxylate metabolism	0	0	1000	0
Ascorbate and aldarate metabolism	4		beta-Alanine metabolism	3		Glycine, serine and threonine metabolism	23		Pyruvate metabolism	19		Folate biosynthesis	6		Folate biosynthesis	3		Pentose and glucuronate interconversions	3		1	1			Riboflavin metabolism	2	1						R00787	ammonia:NAD+ oxidoreductase	Nitrogen metabolism	-1000	0	0	0	0		R00533	Sulfite:oxygen oxidoreductase	Sulfur metabolism	0	299.285	0	0
Pentose and glucuronate interconversions	4		Pentose and glucuronate interconversions	4		Glycerophospholipid metabolism	29		Glycine, serine and threonine metabolism	27		Glycerolipid metabolism	7		Glycerolipid metabolism	4		Glycine, serine and threonine metabolism	3		1				Fructose and mannose metabolism	3	1				1		R00802	sucrose alpha-glucohydrolase		1000	0	0	0	0		R00538	Aldehyde:NAD+ oxidoreductase		0	0	1000	0
Nitrogen metabolism	4		Amino sugar and nucleotide sugar metabolism	4		Fructose and mannose metabolism	45		Glycerophospholipid metabolism	31		One carbon pool by folate	7		Fatty acid degradation	5		Starch and sucrose metabolism	3	1	1	1			Folate biosynthesis	3				1			R00844	sn-Glycerol-3-phosphate:NADP+ 2-oxidoreductase	Glycerophospholipid metabolism	-1000	0	0	0	0		R00548	riboflavin-5-phosphate phosphohydrolase	Riboflavin metabolism	0	0	1000	0
beta-Alanine metabolism	4		Nitrogen metabolism	4		Grand Total	166		Fructose and mannose metabolism	35		Fatty acid elongation	7		Alanine, aspartate and glutamate metabolism	6		Ascorbate and aldarate metabolism	4		1				Purine metabolism	4	1	1	1		1		R00866	ATP:D-fructose 1-phosphotransferase	Fructose and mannose metabolism	-1000	0	0	0	0		R00549	ATP:riboflavin 5'-phosphotransferase	Riboflavin metabolism	0	0	1000	0
Arginine and proline metabolism	5		Arginine and proline metabolism	5					Grand Total	176		Starch and sucrose metabolism	8		Arginine biosynthesis	7		Pentose phosphate pathway	4		1	1			Glycine, serine and threonine metabolism	4		1	1	1			R00939	5,6,7,8-tetrahydrofolate:NADP+ oxidoreductase	One carbon pool by folate	0	0	0	0	-1000		R00551	L-Arginine amidinohydrolase	Arginine biosynthesis	0	0	118.548	0
Pentose phosphate pathway	7		Glycerolipid metabolism	7								Purine metabolism	9		Pentose phosphate pathway	8		Purine metabolism	5	1	1	1			Pantothenate and CoA biosynthesis	4			1		1		R00963	uridine 5'-monophosphate phosphohydrolase	Pyrimidine metabolism	0	0	0	0	0.254523		R00631	aldehyde:NAD+ oxidoreductase	Fatty acid degradation	0	0	-1000	0
Fatty acid degradation	8		Alanine, aspartate and glutamate metabolism	7								Citrate cycle (TCA cycle)	9		Purine metabolism	8		Glycolysis / Gluconeogenesis	5	1	1	1			Pyrimidine metabolism	4	1				1		R01184	myo-Inositol:oxygen oxidoreductase	Ascorbate and aldarate metabolism	0	0	1000	0	0		R00658	2-phospho-D-glycerate hydro-lyase (phosphoenolpyruvate-forming)	Glycolysis / Gluconeogenesis	0	1000	0	0
Glycerolipid metabolism	8		Arginine biosynthesis	8								Pyruvate metabolism	13		Inositol phosphate metabolism	9		Pantothenate and CoA biosynthesis	6		1		1		Fatty acid degradation	5		1					R01187	1D-myo-inositol 3-phosphate phosphohydrolase	Streptomycin biosynthesis	0	0	1000	0	0		R00667	L-Ornithine:2-oxo-acid aminotransferase	Arginine and proline metabolism	0	0	118.548	0
Arginine biosynthesis	8		Citrate cycle (TCA cycle)	9								Fructose and mannose metabolism	16		Citrate cycle (TCA cycle)	9		Inositol phosphate metabolism	7	1	1	1			Glycerophospholipid metabolism	5	1	1	1		1		R01209	2,3-Dihydroxy-3-methylbutanoate hydro-lyase	Pantothenate and CoA biosynthesis	0	0	0	0	17.8948		R00710	Acetaldehyde:NAD+ oxidoreductase	Glycolysis / Gluconeogenesis	227.974	0	0	0
Inositol phosphate metabolism	10		Pentose phosphate pathway	9								Glycolysis / Gluconeogenesis	20		Starch and sucrose metabolism	10		Fatty acid degradation	7			1			Fatty acid elongation	6			1	1			R01278	hexadecanoyl-CoA:NADP+ trans-2-oxidoreductase;	Fatty acid elongation	0	0	-6.99347	0	0		R00763	beta-D-fructose-2,6-bisphosphate 2-phosphohydrolase		0	1000	0	0
One carbon pool by folate	10		Inositol phosphate metabolism	10								Glycine, serine and threonine metabolism	20		Pyruvate metabolism	14		Glycerophospholipid metabolism	12		1	1	1		Grand Total	61							R01279	palmitoyl-CoA:electron-transfer flavoprotein 2,3-oxidoreductase	Fatty acid degradation	0	-7.50459	0	0	0		R00771	D-glucose-6-phosphate aldose-ketose-isomerase	Starch and sucrose metabolism	0	0	1000	0
Starch and sucrose metabolism	11		One carbon pool by folate	10								Pyrimidine metabolism	20		Glycine, serine and threonine metabolism	17		Fatty acid elongation	23			1											R01351	1-acylglycerol acylhydrolase	Glycerolipid metabolism	-1000	0	0	0	0		R00772	D-mannose-6-phosphate aldose-ketose-isomerase		0	0	-1000	0
Citrate cycle (TCA cycle)	11		Starch and sucrose metabolism	11								Glycerophospholipid metabolism	22		Glycolysis / Gluconeogenesis	22		Grand Total	110														R01470	sn-Glycero-3-phosphoethanolamine glycerophosphohydrolase	Glycerophospholipid metabolism	0	0	0	0	-5.04871e-29		R00787	ammonia:NAD+ oxidoreductase	Nitrogen metabolism	-221.694	0	0	0
Folate biosynthesis	14		Fatty acid degradation	11								Fatty acid biosynthesis	29		Pyrimidine metabolism	23																	R01493	N-Acylsphingosine amidohydrolase		-1000	0	0	0	0		R00796	nitrite:NADP+ oxidoreductase;	Nitrogen metabolism	-221.694	0	0	0
Purine metabolism	19		Folate biosynthesis	14								Grand Total	229		Fatty acid elongation	26																	R01496	acyl-CoA:sphingosine N-acyltransferase	Sphingolipid metabolism	-1000	0	0	0	0		R00802	sucrose alpha-glucohydrolase		0	1000	0	0
Pantothenate and CoA biosynthesis	19		Pantothenate and CoA biosynthesis	19											Fructose and mannose metabolism	26																	R01801	CDP-diacylglycerol:sn-glycerol-3-phosphate 3-phosphatidyltransferase	Glycerophospholipid metabolism	0	0	1000	0	0		R00835	D-glucose-6-phosphate:NADP+ 1-oxidoreductase		0	0	1000	0
Pyrimidine metabolism	26		Purine metabolism	20											Glycerophospholipid metabolism	26																	R02029	Phosphatidylglycerophosphate phosphohydrolase	Glycerophospholipid metabolism	0	0	1000	0	0		R00858	hydrogen-sulfide:NADP+ oxidoreductase	Sulfur metabolism	0	299.285	0	0
Fatty acid elongation	30		Pyrimidine metabolism	31											Fatty acid biosynthesis	30																	R02163	NADH:ubiquinone oxidoreductase		-1000	0	0	0	0		R00891	L-serine hydro-lyase (adding hydrogen sulfide, L-cysteine-forming)	Glycine, serine and threonine metabolism	0	-299.285	0	0
Fatty acid biosynthesis	32		Fatty acid biosynthesis	32											Grand Total	282																	R02291	L-Aspartate-4-semialdehyde:NADP+ oxidoreductase (phosphorylating)	Glycine, serine and threonine metabolism	0	0	0	-1000	0		R00923	(S)-methylmalonyl-CoA carboxy-lyase (propanoyl-CoA-forming)	Propanoate metabolism	0	0	218.655	0
Glycolysis / Gluconeogenesis	33		Fatty acid elongation	32																													R02473	(R)-Pantoate:beta-alanine ligase (AMP-forming)	beta-Alanine metabolism	0	0	0	0.22312	0		R00963	uridine 5'-monophosphate phosphohydrolase	Pyrimidine metabolism	0	0	0	0.254523
Pyruvate metabolism	34		Pyruvate metabolism	33																													R03051	2,3-Dihydroxy-3-methylbutanoate:NADP+ oxidoreductase (isomerizing)	Pantothenate and CoA biosynthesis	0	0	0	0	17.8948		R00966	UMP:diphosphate phospho-alpha-D-ribosyltransferase	Pyrimidine metabolism	0	-999.745	0	0
Glycine, serine and threonine metabolism	46		Glycolysis / Gluconeogenesis	34																													R03066	6-(hydroxymethyl)-7,8-dihydropterin:4-aminobenzoate 2-amino-4-hydroxydihydropteridine-6-methenyltransferase	Folate biosynthesis	0	0	0	-1000	0		R01049	ATP:D-ribose-5-phosphate diphosphotransferase	Pentose phosphate pathway	0	999.745	0	0
Glycerophospholipid metabolism	63		Glycine, serine and threonine metabolism	48																													R03067	(7,8-dihydropterin-6-yl)methyl diphosphate:4-aminobenzoate 2-amino-4-hydroxy-7,8-dihydropteridine-6-methenyltransferase	Folate biosynthesis	0	0	0	1000	0		R01056	D-ribose-5-phosphate aldose-ketose-isomerase	Pentose phosphate pathway	0	0	-0.0763569	0
Fructose and mannose metabolism	63		Glycerophospholipid metabolism	62																													R03234		Fructose and mannose metabolism	0	0	0	0	-1000		R01070	beta-D-fructose-1,6-bisphosphate D-glyceraldehyde-3-phosphate-lyase (glycerone-phosphate-forming)	Glycolysis / Gluconeogenesis	0	1000	0	0
Grand Total	505		Fructose and mannose metabolism	64																													R03503	ATP:6-hydroxymethyl-7,8-dihydropterin 6'-diphosphotransferase	Folate biosynthesis	0	0	0	1000	0		R01130	IMP:NAD+ oxidoreductase	Purine metabolism	0	1000	0	0
			Grand Total	518																													R03856	trans-Dodec-2-enoyl-CoA reductase	Fatty acid elongation	0	0	-6.99347	0	0		R01134	inosine-5'-phosphate:NADP+ oxidoreductase (aminating);	Purine metabolism	0	-998.722	0	0
																																	R03857	lauroyl-CoA:electron-transfer flavoprotein 2,3-oxidoreductase	Fatty acid degradation	0	-7.50459	0	0	0		R01175	butanoyl-CoA:electron-transfer flavoprotein 2,3-oxidoreductase	Fatty acid degradation	0	0	-2.25138	0
																																	R03920	ATP:D-fructose 6-phosphotransferase	Amino sugar and nucleotide sugar metabolism	1000	0	0	0	0		R01177	butanoyl-CoA:acetyl-CoA C-butanoyltransferase	Fatty acid elongation	0	0	2.25138	0
																																	R03989	trans-Tetradec-2-enoyl-CoA reductase	Fatty acid elongation	0	0	-6.99347	0	0		R01184	myo-Inositol:oxygen oxidoreductase	Ascorbate and aldarate metabolism	0	160.416	0	0
																																	R03990	tetradecanoyl-CoA:electron-transfer flavoprotein 2,3-oxidoreductase	Fatty acid degradation	0	-7.50459	0	0	0		R01187	1D-myo-inositol 3-phosphate phosphohydrolase	Streptomycin biosynthesis	0	160.416	0	0
																																	R04076	protein-N(pi)-phosphohistidine:L-sorbose 1-phosphotransferase	Fructose and mannose metabolism	0	0	0	0	1000		R01209	2,3-Dihydroxy-3-methylbutanoate hydro-lyase	Pantothenate and CoA biosynthesis	0	0	0	17.8948
																																	R04231	(R)-4'-phosphopantothenate:L-cysteine ligase	Pantothenate and CoA biosynthesis	0	0	1000	0	0		R01279	palmitoyl-CoA:electron-transfer flavoprotein 2,3-oxidoreductase	Fatty acid degradation	0	0	-2.25138	0
																																	R04404	Phosphatidyl-myo-inositol-4,5-bisphosphate 4-phosphohydrolase	Inositol phosphate metabolism	0	1000	0	0	0		R01324	citrate hydroxymutase	Metabolic pathways	0	1000	0	0
																																	R04751	hexanoyl-CoA:electron-transfer flavoprotein 2,3-oxidoreductase	Fatty acid degradation	0	-7.50459	0	0	0		R01325	citrate hydro-lyase (cis-aconitate-forming)	Citrate cycle (TCA cycle)	0	0	1000	0
																																	R04753	trans-Dec-2-enoyl-CoA reductase	Fatty acid elongation	0	0	-6.99347	0	0		R01369	triacylglycerol acylhydrolase		0	0	-358.437	0
																																	R04754	decanoyl-CoA:electron-transfer flavoprotein 2,3-oxidoreductase	Fatty acid degradation	0	-7.50459	0	0	0		R01432	D-xylose aldose-ketose-isomerase	Pentose and glucuronate interconversions	0	0	0.0763569	0
																																	R06871	Phosphocholine phosphohydrolase	Glycerophospholipid metabolism	0	45.653	0	0	0		R01433	D-xylose xylohydrolase	Amino sugar and nucleotide sugar metabolism	0	0	-0.0763569	0
																																	R06985	trans-Hex-2-enoyl-CoA reductase	Fatty acid elongation	0	0	6.99347	0	0		R01470	sn-Glycero-3-phosphoethanolamine glycerophosphohydrolase	Glycerophospholipid metabolism	0	0	358.437	0
																																	R07162	acyl-CoA:NADP+ trans-2-oxidoreductase	Fatty acid elongation	0	0	0	-1000	0		R01529	D-Ribulose-5-phosphate 3-epimerase	Pentose phosphate pathway	0	0	-0.0763569	0
																																	R07293	monoacylglycerol acylhydrolase		1000	0	0	0	0		R01639	ATP:D-xylulose 5-phosphotransferase	Pentose and glucuronate interconversions	0	0	0.0763569	0
																																	R07324	1D-myo-inositol-3-phosphate lyase (isomerizing)	Streptomycin biosynthesis	0	0	1000	0	0		R01801	CDP-diacylglycerol:sn-glycerol-3-phosphate 3-phosphatidyltransferase	Glycerophospholipid metabolism	0	0	1000	0
																																	R08615	UDP-glucuronate glucuronohydrolase	Ascorbate and aldarate metabolism	0	0	-1000	0	0		R01859	propanoyl-CoA:carbon-dioxide ligase (ADP-forming)	Valine, leucine and isoleucine degradation	0	0	218.655	0
																																	R08639	alpha-D-glucose 1,6-phosphomutase	Starch and sucrose metabolism	-0.235213	0	0	0	0		R01900	isocitrate hydro-lyase (cis-aconitate-forming)	Citrate cycle (TCA cycle)	0	0	-1000	0
																																	SO4t2	Transporter	Transporter	994.346	0	0	0	0		R01975	(S)-3-Hydroxybutanoyl-CoA:NAD+ oxidoreductase	Fatty acid degradation	0	0	-2.25138	0
																																	sucrose_Henninger	Transporter	Transporter	-1000	0	0	0	0		R02029	Phosphatidylglycerophosphate phosphohydrolase	Glycerophospholipid metabolism	0	0	1000	0
																																										R02037	S-Adenosyl-L-methionine:ethanolamine-phosphate N-methyltransferase	Glycerophospholipid metabolism	0	172.454	0	0
																																										R02038	CTP:ethanolamine-phosphate cytidylyltransferase	Glycerophospholipid metabolism	0	-1000	0	0
																																										R02054	phosphatidylethanolamine 1-acylhydrolase	Glycerophospholipid metabolism	0	0	1000	0
																																										R02163	NADH:ubiquinone oxidoreductase		0	0	-1000	0
																																										R02487	glutaryl-CoA:electron-transfer flavoprotein 2,3-oxidoreductase (decarboxylating)	Fatty acid degradation	0	0	-1000	0
																																										R02488	glutaryl-CoA:electron-transfer flavoprotein 2,3-oxidoreductase (decarboxylating)	Lysine degradation	0	0	1000	0
																																										R02565	p-cumic alcohol:NAD+ oxidoreductase	Glycine, serine and threonine metabolism	0	1000	0	0
																																										R02694	2,3-Dehydroacyl-CoA:1,2-diacylglycerol O-acyltransferase		1000	0	0	0
																																										R02736	beta-D-glucose-6-phosphate:NADP+ 1-oxoreductase	Pentose phosphate pathway	0	0	-1000	0
																																										R02740	alpha-D-Glucose 6-phosphate ketol-isomerase	Glycolysis / Gluconeogenesis	0	0	-1000	0
																																										R02747	2-Acyl-sn-glycero-3-phosphocholine acylhydrolase	Glycerophospholipid metabolism	0	0	0	1000
																																										R02887	1,4-beta-D-Glucan glucohydrolase	Starch and sucrose metabolism	1000	0	0	0
																																										R03026	(S)-3-hydroxybutanoyl-CoA hydro-lyase	Fatty acid degradation	0	0	2.25138	0
																																										R03051	2,3-Dihydroxy-3-methylbutanoate:NADP+ oxidoreductase (isomerizing)	Pantothenate and CoA biosynthesis	0	0	0	17.8948
																																										R03118	UDPglucose:1,3-beta-D-glucan 3-beta-D-glucosyltransferase	Starch and sucrose metabolism	0	160.416	0	0
																																										R03234		Fructose and mannose metabolism	-309.578	0	0	0
																																										R03321	beta-D-Glucose 6-phosphate ketol-isomerase	Glycolysis / Gluconeogenesis	0	0	1000	0
																																										R03361	ATP:1-Phosphatidyl-1D-myo-inositol 4-phosphotransferase	Inositol phosphate metabolism	1000	0	0	0
																																										R03362	ATP:1-phosphatidyl-1D-myo-inositol 3-phosphotransferase	Inositol phosphate metabolism	-1000	0	0	0
																																										R03416	1-Acyl-sn-glycero-3-phosphoethanolamine aldehydohydrolase	Glycerophospholipid metabolism	0	0	-641.563	0
																																										R03417	L-2-Lysophosphatidylethanolamine aldehydohydrolase	Glycerophospholipid metabolism	0	0	1000	0
																																										R03776	trans-Oct-2-enoyl-CoA reductase	Fatty acid elongation	0	0	-2.25138	0
																																										R03778	Octanoyl-CoA:acetyl-CoA C-acyltransferase	Fatty acid elongation	0	0	2.25138	0
																																										R03856	trans-Dodec-2-enoyl-CoA reductase	Fatty acid elongation	0	0	-2.25138	0
																																										R03858	Lauroyl-CoA:acetyl-CoA C-acyltransferase	Fatty acid elongation	0	0	2.25138	0
																																										R03920	ATP:D-fructose 6-phosphotransferase	Amino sugar and nucleotide sugar metabolism	0	1000	0	0
																																										R03989	trans-Tetradec-2-enoyl-CoA reductase	Fatty acid elongation	0	0	-2.25138	0
																																										R03991	myristoyl-CoA:acetylCoA C-myristoyltransferase	Fatty acid elongation	0	0	2.25138	0
																																										R04076	protein-N(pi)-phosphohistidine:L-sorbose 1-phosphotransferase	Fructose and mannose metabolism	309.578	0	0	0
																																										R04170	(S)-3-Hydroxydodecanoyl-CoA hydro-lyase	Fatty acid elongation	0	0	2.25138	0
																																										R04231	(R)-4'-phosphopantothenate:L-cysteine ligase	Pantothenate and CoA biosynthesis	0	1000	0	0
																																										R04513	Phosphatidylinositol-3,4,5-trisphosphate 3-phosphohydrolase	Inositol phosphate metabolism	0	1000	0	0
																																										R04737	(S)-3-Hydroxyhexadecanoyl-CoA:NAD+ oxidoreductase	Fatty acid elongation	0	0	-2.25138	0
																																										R04738	(S)-3-Hydroxyhexadecanoyl-CoA hydro-lyase	Fatty acid elongation	0	0	2.25138	0
																																										R04739	(S)-3-Hydroxytetradecanoyl-CoA:NAD+ oxidoreductase	Fatty acid elongation	0	0	-2.25138	0
																																										R04740	(S)-3-Hydroxytetradecanoyl-CoA hydro-lyase	Fatty acid elongation	0	0	2.25138	0
																																										R04741	(S)-3-hydroxydodecanoyl-CoA:NAD+ oxidoreductase	Fatty acid elongation	0	0	-2.25138	0
																																										R04742	Decanoyl-CoA:acetyl-CoA C-acyltransferase	Fatty acid elongation	0	0	2.25138	0
																																										R04743	(S)-hydroxydecanoyl-CoA:NAD+ oxidoreductase	Fatty acid elongation	0	0	-2.25138	0
																																										R04744	(S)-Hydroxydecanoyl-CoA hydro-lyase	Fatty acid elongation	0	0	2.25138	0
																																										R04745	(S)-hydroxyoctanoyl-CoA:NAD+ oxidoreductase	Fatty acid elongation	0	0	-2.25138	0
																																										R04746	(S)-Hydroxyoctanoyl-CoA hydro-lyase	Fatty acid elongation	0	0	2.25138	0
																																										R04747	Hexanoyl-CoA:acetyl-CoA C-acyltransferase	Fatty acid elongation	0	0	2.25138	0
																																										R04748	(S)-hydroxyhexanoyl-CoA:NAD+ oxidoreductase	Fatty acid elongation	0	0	-2.25138	0
																																										R04749	(S)-Hydroxyhexanoyl-CoA hydro-lyase	Fatty acid elongation	0	0	2.25138	0
																																										R04753	trans-Dec-2-enoyl-CoA reductase	Fatty acid elongation	0	0	-2.25138	0
																																										R05209	Diacylglycerol acylhydrolase		0	0	-358.437	0
																																										R05800	ATP:1D-myo-inositol-1,4,5-trisphosphate 6-phosphotransferase	Inositol phosphate metabolism	0	0	-1000	0
																																										R05801	ATP:1D-myo-inositol-1,4,5,6-tetrakisphosphate 3-phosphotransferase	Inositol phosphate metabolism	0	0	-1000	0
																																										R06868	S-Adenosyl-L-methionine:methylethanolamine phosphate N-methyltransferase	Glycerophospholipid metabolism	0	172.454	0	0
																																										R06869	S-Adenosyl-L-methionine:phosphodimethylethanolamine N-methyltransferase	Glycerophospholipid metabolism	0	172.454	0	0
																																										R06985	trans-Hex-2-enoyl-CoA reductase	Fatty acid elongation	0	0	2.25138	0
																																										R07299	1-phosphatidyl-1D-myo-inositol-3,4-bisphosphate 4-phosphohydrolase	Inositol phosphate metabolism	1000	0	0	0
																																										R07324	1D-myo-inositol-3-phosphate lyase (isomerizing)	Streptomycin biosynthesis	0	160.416	0	0
																																										R07679	Ascorbate and aldarate metabolism	Ascorbate and aldarate metabolism	0	-1000	0	0
																																										R08615	UDP-glucuronate glucuronohydrolase	Ascorbate and aldarate metabolism	0	-160.416	0	0
																																										R09805	L-Aspartate-4-semialdehyde:NAD+ oxidoreductase	Glycine, serine and threonine metabolism	0	908.273	0	0
																																										R09827	1-phosphatidyl-1D-myo-inositol-3,4,5-trisphosphate 5-phosphohydrolase	Inositol phosphate metabolism	1000	0	0	0
																																										R09944	CTP:1,2-diacyl-sn-glycerol 3-phosphotransferase	Glycerophospholipid metabolism	0	-999.73	0	0
																																										R10065	ATP:1D-myo-inositol-1,4,5-trisphosphate 3,6-phosphotransferase		0	0	1000	0
																																										R10700	palmitoyl-[acp]:CoA S-palmitoyltransferase	Fatty acid biosynthesis	0	0	-2.25138	0
																																										R70588FD_LR			0	0	0	1000
																																										So4_Henninger_e	Exchange	Exchange	0	-299.285	0	0
																																										SO4t2	Transporter	Transporter	0	0	0	436.865
																																										sucrose_Henninger	Transporter	Transporter	0	1000	0	0
																																										XTSNt2	Transporter	Transporter	0	0	0	1000
Glycine, serine and threonine metabolism	Glycine, serine and threonine metabolism
Glycine, serine and threonine metabolism	Glycine, serine and threonine metabolism
Glycine, serine and threonine metabolism	Glycine, serine and threonine metabolism
Glycine, serine and threonine metabolism	Glycine, serine and threonine metabolism
Glycine, serine and threonine metabolism	Glycine, serine and threonine metabolism
Glycine, serine and threonine metabolism	Glycine, serine and threonine metabolism
Glycine, serine and threonine metabolism	Glycine, serine and threonine metabolism
Glycolysis / Gluconeogenesis	Glycine, serine and threonine metabolism
Glycolysis / Gluconeogenesis	Glycine, serine and threonine metabolism
Glycolysis / Gluconeogenesis	Glycine, serine and threonine metabolism
Glycolysis / Gluconeogenesis	Glycine, serine and threonine metabolism
Glycolysis / Gluconeogenesis	Glycine, serine and threonine metabolism
Glycolysis / Gluconeogenesis	Glycine, serine and threonine metabolism
Glycolysis / Gluconeogenesis	Glycolysis / Gluconeogenesis
Glycolysis / Gluconeogenesis	Glycolysis / Gluconeogenesis
Glycolysis / Gluconeogenesis	Glycolysis / Gluconeogenesis
Glycolysis / Gluconeogenesis	Glycolysis / Gluconeogenesis
Glycolysis / Gluconeogenesis	Glycolysis / Gluconeogenesis
Glycolysis / Gluconeogenesis	Glycolysis / Gluconeogenesis
Glycolysis / Gluconeogenesis	Glycolysis / Gluconeogenesis
Glycolysis / Gluconeogenesis	Glycolysis / Gluconeogenesis
Glycolysis / Gluconeogenesis	Glycolysis / Gluconeogenesis
Glycolysis / Gluconeogenesis	Glycolysis / Gluconeogenesis
Glycolysis / Gluconeogenesis	Glycolysis / Gluconeogenesis
Glycolysis / Gluconeogenesis	Glycolysis / Gluconeogenesis
Glycolysis / Gluconeogenesis	Glycolysis / Gluconeogenesis
Glycolysis / Gluconeogenesis	Glycolysis / Gluconeogenesis
Glycolysis / Gluconeogenesis	Glycolysis / Gluconeogenesis
Glycolysis / Gluconeogenesis	Glycolysis / Gluconeogenesis
Glycolysis / Gluconeogenesis	Glycolysis / Gluconeogenesis
Glycolysis / Gluconeogenesis	Glycolysis / Gluconeogenesis
Glycolysis / Gluconeogenesis	Glycolysis / Gluconeogenesis
Glycolysis / Gluconeogenesis	Glycolysis / Gluconeogenesis
Glycolysis / Gluconeogenesis	Glycolysis / Gluconeogenesis
Glycolysis / Gluconeogenesis	Glycolysis / Gluconeogenesis
Glycolysis / Gluconeogenesis	Glycolysis / Gluconeogenesis
Glycolysis / Gluconeogenesis	Glycolysis / Gluconeogenesis
Glycolysis / Gluconeogenesis	Glycolysis / Gluconeogenesis
Glycolysis / Gluconeogenesis	Glycolysis / Gluconeogenesis
Glycolysis / Gluconeogenesis	Glycolysis / Gluconeogenesis
Glyoxylate and dicarboxylate metabolism	Glycolysis / Gluconeogenesis
Inositol phosphate metabolism	Glycolysis / Gluconeogenesis
Inositol phosphate metabolism	Glycolysis / Gluconeogenesis
Inositol phosphate metabolism	Glycolysis / Gluconeogenesis
Inositol phosphate metabolism	Glycolysis / Gluconeogenesis
Inositol phosphate metabolism	Glycolysis / Gluconeogenesis
Inositol phosphate metabolism	Glycolysis / Gluconeogenesis
Inositol phosphate metabolism	Glyoxylate and dicarboxylate metabolism
Inositol phosphate metabolism	Glyoxylate and dicarboxylate metabolism
Inositol phosphate metabolism	Inositol phosphate metabolism
Inositol phosphate metabolism	Inositol phosphate metabolism
Lysine degradation	Inositol phosphate metabolism
Metabolic pathways	Inositol phosphate metabolism
Methane metabolism	Inositol phosphate metabolism
Methane metabolism	Inositol phosphate metabolism
Methane metabolism	Inositol phosphate metabolism
Nicotinate and nicotinamide metabolism	Inositol phosphate metabolism
Nitrogen metabolism	Inositol phosphate metabolism
Nitrogen metabolism	Inositol phosphate metabolism
Nitrogen metabolism	Lysine degradation
Nitrogen metabolism	Metabolic pathways
One carbon pool by folate	Methane metabolism
One carbon pool by folate	Methane metabolism
One carbon pool by folate	Methane metabolism
One carbon pool by folate	Nicotinate and nicotinamide metabolism
One carbon pool by folate	Nitrogen metabolism
One carbon pool by folate	Nitrogen metabolism
One carbon pool by folate	Nitrogen metabolism
One carbon pool by folate	Nitrogen metabolism
One carbon pool by folate	One carbon pool by folate
One carbon pool by folate	One carbon pool by folate
Pantothenate and CoA biosynthesis	One carbon pool by folate
Pantothenate and CoA biosynthesis	One carbon pool by folate
Pantothenate and CoA biosynthesis	One carbon pool by folate
Pantothenate and CoA biosynthesis	One carbon pool by folate
Pantothenate and CoA biosynthesis	One carbon pool by folate
Pantothenate and CoA biosynthesis	One carbon pool by folate
Pantothenate and CoA biosynthesis	One carbon pool by folate
Pantothenate and CoA biosynthesis	One carbon pool by folate
Pantothenate and CoA biosynthesis	Pantothenate and CoA biosynthesis
Pantothenate and CoA biosynthesis	Pantothenate and CoA biosynthesis
Pantothenate and CoA biosynthesis	Pantothenate and CoA biosynthesis
Pantothenate and CoA biosynthesis	Pantothenate and CoA biosynthesis
Pantothenate and CoA biosynthesis	Pantothenate and CoA biosynthesis
Pantothenate and CoA biosynthesis	Pantothenate and CoA biosynthesis
Pantothenate and CoA biosynthesis	Pantothenate and CoA biosynthesis
Pantothenate and CoA biosynthesis	Pantothenate and CoA biosynthesis
Pantothenate and CoA biosynthesis	Pantothenate and CoA biosynthesis
Pantothenate and CoA biosynthesis	Pantothenate and CoA biosynthesis
Pantothenate and CoA biosynthesis	Pantothenate and CoA biosynthesis
Pentose and glucuronate interconversions	Pantothenate and CoA biosynthesis
Pentose and glucuronate interconversions	Pantothenate and CoA biosynthesis
Pentose and glucuronate interconversions	Pantothenate and CoA biosynthesis
Pentose and glucuronate interconversions	Pantothenate and CoA biosynthesis
Pentose phosphate pathway	Pantothenate and CoA biosynthesis
Pentose phosphate pathway	Pantothenate and CoA biosynthesis
Pentose phosphate pathway	Pantothenate and CoA biosynthesis
Pentose phosphate pathway	Pantothenate and CoA biosynthesis
Pentose phosphate pathway	Pentose and glucuronate interconversions
Pentose phosphate pathway	Pentose and glucuronate interconversions
Pentose phosphate pathway	Pentose and glucuronate interconversions
Phenylalanine metabolism	Pentose and glucuronate interconversions
Propanoate metabolism	Pentose phosphate pathway
Purine metabolism	Pentose phosphate pathway
Purine metabolism	Pentose phosphate pathway
Purine metabolism	Pentose phosphate pathway
Purine metabolism	Pentose phosphate pathway
Purine metabolism	Pentose phosphate pathway
Purine metabolism	Pentose phosphate pathway
Purine metabolism	Pentose phosphate pathway
Purine metabolism	Pentose phosphate pathway
Purine metabolism	Phenylalanine metabolism
Purine metabolism	Propanoate metabolism
Purine metabolism	Purine metabolism
Purine metabolism	Purine metabolism
Purine metabolism	Purine metabolism
Purine metabolism	Purine metabolism
Purine metabolism	Purine metabolism
Purine metabolism	Purine metabolism
Purine metabolism	Purine metabolism
Purine metabolism	Purine metabolism
Purine metabolism	Purine metabolism
Pyrimidine metabolism	Purine metabolism
Pyrimidine metabolism	Purine metabolism
Pyrimidine metabolism	Purine metabolism
Pyrimidine metabolism	Purine metabolism
Pyrimidine metabolism	Purine metabolism
Pyrimidine metabolism	Purine metabolism
Pyrimidine metabolism	Purine metabolism
Pyrimidine metabolism	Purine metabolism
Pyrimidine metabolism	Purine metabolism
Pyrimidine metabolism	Purine metabolism
Pyrimidine metabolism	Purine metabolism
Pyrimidine metabolism	Pyrimidine metabolism
Pyrimidine metabolism	Pyrimidine metabolism
Pyrimidine metabolism	Pyrimidine metabolism
Pyrimidine metabolism	Pyrimidine metabolism
Pyrimidine metabolism	Pyrimidine metabolism
Pyrimidine metabolism	Pyrimidine metabolism
Pyrimidine metabolism	Pyrimidine metabolism
Pyrimidine metabolism	Pyrimidine metabolism
Pyrimidine metabolism	Pyrimidine metabolism
Pyrimidine metabolism	Pyrimidine metabolism
Pyrimidine metabolism	Pyrimidine metabolism
Pyrimidine metabolism	Pyrimidine metabolism
Pyrimidine metabolism	Pyrimidine metabolism
Pyrimidine metabolism	Pyrimidine metabolism
Pyrimidine metabolism	Pyrimidine metabolism
Pyruvate metabolism	Pyrimidine metabolism
Pyruvate metabolism	Pyrimidine metabolism
Pyruvate metabolism	Pyrimidine metabolism
Pyruvate metabolism	Pyrimidine metabolism
Pyruvate metabolism	Pyrimidine metabolism
Pyruvate metabolism	Pyrimidine metabolism
Pyruvate metabolism	Pyrimidine metabolism
Pyruvate metabolism	Pyrimidine metabolism
Pyruvate metabolism	Pyrimidine metabolism
Pyruvate metabolism	Pyrimidine metabolism
Pyruvate metabolism	Pyrimidine metabolism
Pyruvate metabolism	Pyrimidine metabolism
Pyruvate metabolism	Pyrimidine metabolism
Pyruvate metabolism	Pyrimidine metabolism
Pyruvate metabolism	Pyrimidine metabolism
Pyruvate metabolism	Pyrimidine metabolism
Pyruvate metabolism	Pyruvate metabolism
Pyruvate metabolism	Pyruvate metabolism
Pyruvate metabolism	Pyruvate metabolism
Pyruvate metabolism	Pyruvate metabolism
Pyruvate metabolism	Pyruvate metabolism
Pyruvate metabolism	Pyruvate metabolism
Pyruvate metabolism	Pyruvate metabolism
Pyruvate metabolism	Pyruvate metabolism
Pyruvate metabolism	Pyruvate metabolism
Pyruvate metabolism	Pyruvate metabolism
Pyruvate metabolism	Pyruvate metabolism
Pyruvate metabolism	Pyruvate metabolism
Pyruvate metabolism	Pyruvate metabolism
Pyruvate metabolism	Pyruvate metabolism
Pyruvate metabolism	Pyruvate metabolism
Pyruvate metabolism	Pyruvate metabolism
Pyruvate metabolism	Pyruvate metabolism
Pyruvate metabolism	Pyruvate metabolism
Riboflavin metabolism	Pyruvate metabolism
Riboflavin metabolism	Pyruvate metabolism
Sphingolipid metabolism	Pyruvate metabolism
Sphingolipid metabolism	Pyruvate metabolism
Sphingolipid metabolism	Pyruvate metabolism
Starch and sucrose metabolism	Pyruvate metabolism
Starch and sucrose metabolism	Pyruvate metabolism
Starch and sucrose metabolism	Pyruvate metabolism
Starch and sucrose metabolism	Pyruvate metabolism
Starch and sucrose metabolism	Pyruvate metabolism
Starch and sucrose metabolism	Pyruvate metabolism
Starch and sucrose metabolism	Pyruvate metabolism
Starch and sucrose metabolism	Pyruvate metabolism
Starch and sucrose metabolism	Pyruvate metabolism
Starch and sucrose metabolism	Pyruvate metabolism
Starch and sucrose metabolism	Riboflavin metabolism
Streptomycin biosynthesis	Riboflavin metabolism
Streptomycin biosynthesis	Sphingolipid metabolism
Sulfur metabolism	Starch and sucrose metabolism
Sulfur metabolism	Starch and sucrose metabolism
Taurine and hypotaurine metabolism	Starch and sucrose metabolism
Taurine and hypotaurine metabolism	Starch and sucrose metabolism
Valine, leucine and isoleucine biosynthesis	Starch and sucrose metabolism
Valine, leucine and isoleucine biosynthesis	Starch and sucrose metabolism
Valine, leucine and isoleucine degradation	Starch and sucrose metabolism
Valine, leucine and isoleucine degradation	Starch and sucrose metabolism
	Starch and sucrose metabolism
	Starch and sucrose metabolism
	Starch and sucrose metabolism
	Streptomycin biosynthesis
	Streptomycin biosynthesis
	Sulfur metabolism
	Sulfur metabolism
	Taurine and hypotaurine metabolism
	Taurine and hypotaurine metabolism
	Valine, leucine and isoleucine biosynthesis
	Valine, leucine and isoleucine biosynthesis
	Valine, leucine and isoleucine degradation
	Valine, leucine and isoleucine degradation

## Sheet: Table S5 Bio-necro
Table S5. Specific reactions that showed a change in flux during the disease cycle (see text for more details on the selection)
Stage+A3:D103	Reaction	name	Pathways	RSA-06	2dpi-06	3dpi-06	4dpi-06		RSA-t30	2dpi-t30	3dpi-t30	4dpi-t30	5dpi-t30	2DPI activation-06	2DPI activation-T30
Host	R00268	oxalosuccinate carboxy-lyase (2-oxoglutarate-forming)	Citrate cycle (TCA cycle);Metabolic pathways;Biosynthesis of secondary metabolites;Microbial metabolism in diverse environments;Biosynthesis of antibiotics;2-Oxocarboxylic acid metabolism;	0	1000	1000	0		0	1000	0	1000	0	1	1
Host	R00437	polyribonucleotide:phosphate adenylyltransferase	Purine metabolism	0	956.324	986.514	0		0	955.046	959.298	960.593	0	1	1
Host	R00438	polyribonucleotide:phosphate uridylyltransferase	Pyrimidine metabolism	0	0.509046	0.0763569	0		0	1000	0.594655	0.22312	0	1	1
Host	R00440	polyribonucleotide:phosphate cytidylyltransferase	Pyrimidine metabolism	0	1000	0.0811445	0		0	0.270482	0.131781	0.123964	0	1	1
Host	R00444	nucleoside-triphosphate:RNA nucleotidyltransferase (DNA-directed);		0	-1000	1000	0		0	-9.56849	1000	-1000	0	1	1
Host	R00571	UTP:ammonia ligase (ADP-forming)	Pyrimidine metabolism	0	-0.688523	-0.206557	0		0	1000	-0.64163	-1000	-1.00974e-28	1	1
Host	R00760	ATP:D-fructose 6-phosphotransferase	Starch and sucrose metabolism	0	-38.1032	689.118	0		0	-0.254523	-1000	-1000	0	1	1
Host	R00763	beta-D-fructose-2,6-bisphosphate 2-phosphohydrolase		0	1000	0	0		0	1000	1000	1000	0	1	1
Host	R01049	ATP:D-ribose-5-phosphate diphosphotransferase	Pentose phosphate pathway	0	999.745	0	0		0	-3.41061e-13	0	-1.13687e-13	0	1	1
Host	R01130	IMP:NAD+ oxidoreductase	Purine metabolism	0	1000	0	0		0	1000	994.423	1000	0	1	1
Host	R01134	inosine-5'-phosphate:NADP+ oxidoreductase (aminating);	Purine metabolism	0	-998.722	0	0		0	-1000	-993.233	-1000	0	1	1
Host	R01230	Xanthosine-5'-phosphate:ammonia ligase (AMP-forming)	Purine metabolism	0	11.9893	-996.403	0		0	1000	-5.57666	0	0	1	1
Host	R01312	Phosphatidylcholine cholinephosphohydrolase	Glycerophospholipid metabolism	0	-1000	-1000	0		0	999.51	1000	-999.394	-37.3697	1	1
Host	R01466	O-phospho-L-homoserine phosphate-lyase (adding water;L-threonine-forming)	Glycine, serine and threonine metabolism	0	91.7266	1000	0		0	991.127	1000	398.233	0	1	1
Host	R01602	D-glucose 1-epimerase	Glycolysis / Gluconeogenesis	0	-1000	-1000	0		0	-1000	0	-1000	0	1	1
Host	R01771	ATP:L-homoserine O-phosphotransferase	Glycine, serine and threonine metabolism	0	91.7266	1000	0		0	991.127	1000	398.233	0	1	1
Host	R01899	Isocitrate:NADP+ oxidoreductase	Citrate cycle (TCA cycle); Metabolic pathways; Biosynthesis of secondary metabolites; Microbial metabolism in diverse environments; Biosynthesis of antibiotics; 2-Oxocarboxylic acid metabolism	0	1000	1000	0		0	1000	0	1000	0	1	1
Host	R02037	S-Adenosyl-L-methionine:ethanolamine-phosphate N-methyltransferase	Glycerophospholipid metabolism	0	172.454	0	0		0	46.1431	0	511.394	0	1	1
Host	R02746	1-Acyl-sn-glycero-3-phosphocholine acylhydrolase	Glycerophospholipid metabolism	0	-1000	-1000	0		0	-1000	-1000	-1000	0	1	1
Host	R03532	donor:hydrogen-peroxide oxidoreductase		0	-1000	-1000	0		0	-1000	-1000	936.581	0	1	1
Host	R06868	S-Adenosyl-L-methionine:methylethanolamine phosphate N-methyltransferase	Glycerophospholipid metabolism	0	172.454	0	0		0	46.1431	0	511.394	0	1	1
Host	R06869	S-Adenosyl-L-methionine:phosphodimethylethanolamine N-methyltransferase	Glycerophospholipid metabolism	0	172.454	0	0		0	46.1431	0	511.394	0	1	1
Host	R07282	polyribonucleotide:phosphate nucleotidyltransferase		0	-1000	1000	0		0	-9.56849	1000	-1000	0	1	1
Host	R07291	2-lysophosphatidylcholine acylhydrolase		0	1000	1000	-1000		0	1000	1000	1000	0	1	1
Host	R09037		Glycerophospholipid metabolism	0	1000	1000	1000		0	1000	1000	0	5.04871e-29	1	1
Host	R09038	cardiolipin acylhydrolase	Glycerophospholipid metabolism	0	1000	1000	1000		0	1000	1000	0	5.04871e-29	1	1
Host	R09538	CDP-choline phosphohydrolase		0	1000	1000	0		0	1000	966.624	1000	0	1	1
Host	R09796	(R)-lactate hydro-lyase	Pyruvate metabolism	0	-1000	-1000	-911.288		0	1000	1000	0	1000	1	1
Host	R09805	L-Aspartate-4-semialdehyde:NAD+ oxidoreductase	Glycine, serine and threonine metabolism	0	908.273	0	0		0	-991.127	-1000	601.767	0	1	1
Host	R02740	alpha-D-Glucose 6-phosphate ketol-isomerase	Glycolysis / Gluconeogenesis; Pentose phosphate pathway; Amino sugar and nucleotide sugar metabolism; Metabolic pathways; Biosynthesis of secondary metabolites; Microbial metabolism in diverse environments; Biosynthesis of antibiotics; Carbon metabolism	0	0	-1000	0		0	1.13687e-13	1000	-192.784	0		1
Bio	R00149	Carbon-dioxide:ammonia ligase (ADP-forming,carbamate-phosphorylating)	Arginine biosynthesis; Alanine, aspartate and glutamate metabolism; Nitrogen metabolism;Metabolic pathways; Microbial metabolism in diverse environments;Carbon metabolism; Biosynthesis of amino acids	0	1000	1000	0		48.5466	135.178	0	0	0	1
Bio	R00372	Glycine:2-oxoglutarate aminotransferase	Glycine, serine and threonine metabolism;G lyoxylate and dicarboxylate metabolism; Metabolic pathways; Biosynthesis of secondary metabolites; Biosynthesis of antibiotics;Carbon metabolism	1000	-1000	0	17.6403		0	-1000	1000	0	17.6403		1
Bio	R00388	Acyl-CoA:oxygen 2-oxidoreductase		0	1000	1000	0		1000	1000	1000	52.6293	0	1
Bio	R00442	CTP:RNA cytidylyltransferase (DNA-directed);	Pyrimidine metabolism; Metabolic pathways	-0.979665	998.061	-0.500457	-0.979665		-1.1553	1000	-1.55457	-0.858792	-0.979665
Bio	R01395	ATP:carbamate phosphotransferase	Nitrogen metabolism	0	-1000	-1000	0		-1000	-135.178	0	0	0	1
Bio	R02240	ATP:1,2-diacylglycerol 3-phosphotransferase	Glycerolipid metabolism; Glycerophospholipid metabolism; Metabolic pathways; Biosynthesis of secondary metabolites;	1000	-464.474	1000	0		-1000	1000	1000	0.606346	0
Bio	R03118	UDPglucose:1,3-beta-D-glucan 3-beta-D-glucosyltransferase	Starch and sucrose metabolism	0	160.416	0	0		0.235213	-1000	-1000	0	0	1
Bio	R10948	ATP:HCO3- phosphotransferase		0	-1000	-1000	0		-1000	-135.178	0	0	0	1
Necro	R00366	glycine:oxygen oxidoreductase (deaminating);	Glycine, serine and threonine metabolism; Metabolic pathways	-1000	0	-1000	-1000		-1000	0	-1000	-1000	88.7124	1
Necro	R00519	formate:NAD+ oxidoreductase	Glyoxylate and dicarboxylate metabolism;Methane metabolism;Metabolic pathways;Microbial metabolism in diverse environments;Carbon metabolism;	0	0	1000	0		1000	0	1000	936.581	0
Necro	R00847	ATP:glycerol 3-phosphotransferase	Glycerolipid metabolism; Metabolic pathways	-1000	0	-1000	0		-958.476	0	-7.17146	-807.216	0	1
Necro	R00875	D-Glucitol:NAD+ 2-oxidoreductase	Fructose and mannose metabolism; Metabolic pathways	1000	0	0	954.797		0	0	0	1000	1000	1
Necro	R00923	(S)-methylmalonyl-CoA carboxy-lyase (propanoyl-CoA-forming)	Propanoate metabolism	0	0	218.655	0		0	0	920.512	1000	0		1
Necro	R01565	N,N-dimethylglycine,5,6,7,8-tetrahydrofolate:electron-transferflavoprotein oxidoreductase (demethylating,5,10-methylenetetrahydrofolate-forming)	Glycine, serine and threonine metabolism; Metabolic pathways	0	0	3.41061e-13	-518.827		0	0	516.688	-1.7053e-13	0	1
Necro	R01801	CDP-diacylglycerol:sn-glycerol-3-phosphate 3-phosphatidyltransferase	Glycerophospholipid metabolism; Metabolic pathways	0	0	1000	0		0	0	1000	0	0
Necro	R01859	propanoyl-CoA:carbon-dioxide ligase (ADP-forming)	Valine, leucine and isoleucine degradation; Glyoxylate and dicarboxylate metabolism; Propanoate metabolism; Carbon fixation pathways in prokaryotes; Metabolic pathways; Microbial metabolism in diverse environments; Biosynthesis of antibiotics; Carbon metabolism	0	0	218.655	0		0	0	920.512	1000	0	1
Necro	R02029	Phosphatidylglycerophosphate phosphohydrolase	Glycerophospholipid metabolism; Metabolic pathways	0	0	1000	0		0	0	1000	0	0	1
Necro	R02054	phosphatidylethanolamine 1-acylhydrolase	Glycerophospholipid metabolism	0	0	1000	0		0	0	1000	1000	1000	1
Necro	R02167	D-Mannitol-1-phosphate phosphohydrolase	Fructose and mannose metabolism	1000	0	1000	0		-1000	0	0	1000	-37.3697	1	1
Necro	R02250	triacylglycerol acylhydrolase	Glycerolipid metabolism; Metabolic pathways	1000	0	358.437	0		1000	0	0	1000	0	1
Necro	R03416	1-Acyl-sn-glycero-3-phosphoethanolamine aldehydohydrolase	Glycerophospholipid metabolism	0	0	-641.563	0		0	0	-1000	-1000	-1000
Necro	R03417	L-2-Lysophosphatidylethanolamine aldehydohydrolase	Glycerophospholipid metabolism	0	0	1000	0		0	0	1000	1000	1000	1	1
Transition	R00611	sarcosine:electron-transfer flavoprotein oxidoreductase (demethylating)	Glycine, serine and threonine metabolism; Metabolic pathways	-1000	-672.7	-3.41061e-13	518.827		0	0	-1000	-1000	-5.04871e-29	1
Transition	ASPt2_2	Aspartate transport via proton symport	ABC transporters	39.0872	517.71	1000	0		0	0	0	1000	1000
Transition	R00235	Acetate:CoA ligase (AMP-forming)	Glycolysis / Gluconeogenesis; Methane metabolism; Carbon fixation pathways in prokaryotes; Metabolic pathways; Biosynthesis of secondary metabolites; Microbial metabolism in diverse environments;Biosynthesis of antibiotics; Carbon metabolism	-1000	-1000	-1000	0		-1000	0	0	-1000	0
Transition	R00243	L-glutamate:NAD+ oxidoreductase (deaminating)	Arginine biosynthesis;Alanine, aspartate and glutamate metabolism;Taurine and hypotaurine metabolism;D-Glutamine and D-glutamate metabolism;Nitrogen metabolism;Metabolic pathways;	0	-1000	-1000	0		1000	85.7212	31.3274	1000	0	1
Transition	R00253	L-Glutamate:ammonia ligase (ADP-forming)	Arginine biosynthesis;Alanine, aspartate and glutamate metabolism;Glyoxylate and dicarboxylate metabolism;Nitrogen metabolism;Metabolic pathways;Microbial metabolism in diverse environments;Biosynthesis of amino acids;	1000	1000	1000	0		1000	1000	0	427.25	0		1
Transition	R00306	cellobiose glucohydrolase	Starch and sucrose metabolism; Metabolic pathways; Glycerophospholipid metabolism; Metabolic pathways	0	0	611.052	1000		0	520.754	3.58573	0	573.374		1
Transition	R00326	acetaldehyde:acceptor oxidoreductase	Pyruvate metabolism	-956.792	-95.2786	-25.7297	984.959		27.6241	930.434	19.8161	1000	1000	1
Transition	R00332	ATP:GMP phosphotransferase	Purine metabolism; Metabolic pathways	0	-998.722	-1000	0		-1000	0	-998.809	-1000	0	1
Transition	R00355	L-Aspartate:2-oxoglutarate aminotransferase	Arginine biosynthesis; Alanine, aspartate and glutamate metabolism;Carbon fixation in photosynthetic organisms;Metabolic pathways;Biosynthesis of secondary metabolites;Microbial metabolism in diverse environments; Biosynthesis of antibiotics;Carbon metabolism;2-Oxocarboxylic acid metabolism;Biosynthesis of amino acids	-982.36	886.827	-6.51041	0		955.724	-12.8288	-19.9861	582.744	0
Transition	R00480	ATP:L-aspartate 4-phosphotransferase	Glycine, serine and threonine metabolism; Monobactam biosynthesis;Cysteine and methionine metabolism;Lysine biosynthesis;Metabolic pathways; Biosynthesis of secondary metabolites; Microbial metabolism in diverse environments; Biosynthesis of antibiotics;2-Oxocarboxylic acid metabolism; Biosynthesis of amino acids	0	1000	1000	0		0	0	0	1000	0	1
Transition	R00610	sarcosine:oxygen oxidoreductase (demethylating)	Glycine, serine and threonine metabolism; Metabolic pathways	1000	672.7	0	0		0	0	483.312	1000	5.04871e-29
Transition	R00756	ATP:D-fructose-6-phosphate 1-phosphotransferase	Methane metabolism; Microbial metabolism in diverse environments; Carbon metabolism;	0	-38.1032	-310.882	0		1000	41.2534	1000	807.216	0	1
Transition	R00771	D-glucose-6-phosphate aldose-ketose-isomerase	Starch and sucrose metabolism	0	0	1000	0		0	-958.492	-992.829	0	0		1
Transition	R00849	sn-glycerol 3-phosphate:quinone oxidoreductase		0	1000	1000	0		1000	0	920.838	983.797	0	1
Transition	R01041	glycerol:NADP+ oxidoreductase	Glycerolipid metabolism	0	0	641.563	-1000		1000	1000	7.17146	-192.784	962.63	1
Transition	R01068	D-fructose-1,6-bisphosphate D-glyceraldehyde-3-phosphate-lyase (glycerone-phosphate-forming)	Methane metabolism;Carbon fixation in photosynthetic organisms;Metabolic pathways;Microbial metabolism in diverse environments;Carbon metabolism;	0	-38.1032	-310.882	0		1000	41.2534	1000	807.216	0	1
Transition	R01082	(S)-malate hydro-lyase (fumarate-forming)	Citrate cycle (TCA cycle);Pyruvate metabolism;Carbon fixation pathways in prokaryotes;Metabolic pathways;Biosynthesis of secondary metabolites;Microbial metabolism in diverse environments;Biosynthesis of antibiotics;Carbon metabolism;eductive citrate cycle (Arnon-Buchanan cycle);	0	1000	1000	0		1000	0	920.838	983.797	0	1
Transition	R01184	myo-Inositol:oxygen oxidoreductase	Ascorbate and aldarate metabolism; Inositol phosphate metabolism	0	160.416	0	0		0	0	1000	0	0	1
Transition	R01187	1D-myo-inositol 3-phosphate phosphohydrolase	Streptomycin biosynthesis; Inositol phosphate metabolism; Metabolic pathways;Biosynthesis of antibiotics	0	160.416	0	0		0	0	1000	0	0	1
Transition	R01231	Xanthosine-5'-phosphate:L-glutamine amido-ligase (AMP-forming)	Purine metabolism; Metabolic pathways	0	988.011	996.403	0		0	0	1000	1000	0	1
Transition	R01773	L-Homoserine:NAD+ oxidoreductase	Glycine, serine and threonine metabolism;Cysteine and methionine metabolism;Lysine biosynthesis;Metabolic pathways;Biosynthesis of secondary metabolites;Microbial metabolism in diverse environments;Biosynthesis of antibiotics;Biosynthesis of amino acids;	1000	-1000	-1000	0		-1000	-1000	0	-1000	1000
Transition	R01819	D-mannose-6-phosphate aldose-ketose-isomerase	Fructose and mannose metabolism; Amino sugar and nucleotide sugar metabolism; Metabolic pathways; Biosynthesis of secondary metabolites; Biosynthesis of antibiotics	1000	1000	1000	0		1000	0	0	1000	0
Transition	R02038	CTP:ethanolamine-phosphate cytidylyltransferase	Glycerophospholipid metabolism;Metabolic pathways;	0	-1000	0	0		-1000	0	-1000	2.52435e-29	0	1
Transition	R02164	succinate:quinone oxidoreductase	Citrate cycle (TCA cycle); Pyruvate metabolism;Butanoate metabolism;Carbon fixation pathways in prokaryotes;Metabolic pathways;Biosynthesis of secondary metabolites;Microbial metabolism in diverse environments;Biosynthesis of antibiotics; Carbon metabolism; eductive citrate cycle (Arnon-Buchanan cycle)	0	-1000	-1000	0		-1000	0	-920.838	-983.797	0	1
Transition	R02291	L-Aspartate-4-semialdehyde:NADP+ oxidoreductase (phosphorylating)	Glycine, serine and threonine metabolism; Cysteine and methionine metabolism; Lysine biosynthesis;Metabolic pathways; Biosynthesis of secondary metabolites;Microbial metabolism in diverse environments; Biosynthesis of antibiotics; 2-Oxocarboxylic acid metabolism; Biosynthesis of amino acids	0	-1000	-1000	0		0	0	0	-1000	0	1
Transition	R02566	p-Cumic alcohol:NADP+ oxidoreductase	Glycine, serine and threonine metabolism; Metabolic pathways	647.094	-1000	-1000	37.654		673.869	46.1431	262.105	-1000	37.654
Transition	R02704	protein-N(pi)-phosphohistidine:mannitol 1-phosphotransferase	Fructose and mannose metabolism;	476.459	-1000	0	-1000		-1000	1000	1000	0	962.63
Transition	R02739	alpha-D-Glucose 6-phosphate ketol-isomerase	Glycolysis / Gluconeogenesis;Pentose phosphate pathway;Metabolic pathways;Biosynthesis of secondary metabolites;Microbial metabolism in diverse environments;Biosynthesis of antibiotics;	-1000	38.1032	0	-1000		-534.477	-1000	-1000	0.22312	0
Transition	R02886	1,4-(1,3;1,4)-beta-D-glucan 4-glucanohydrolase	Starch and sucrose metabolism;Metabolic pathways;	0	0	111.052	500		0	520.754	3.58573	1000	573.374		1
Transition	R02889	UDPglucose:1,4-beta-D-glucan 4-beta-D-glucosyltransferase	Starch and sucrose metabolism; Metabolic pathways;	0	-1000	-1000	0		-1000	0	1000	-1000	0	1
Transition	R03066	6-(hydroxymethyl)-7,8-dihydropterin:4-aminobenzoate 2-amino-4-hydroxydihydropteridine-6-methenyltransferase	Folate biosynthesis; Metabolic pathways	0	-1000	-315.103	0		0	0	0	-1000	0	1
Transition	R03067	(7,8-dihydropterin-6-yl)methyl diphosphate:4-aminobenzoate 2-amino-4-hydroxy-7,8-dihydropteridine-6-methenyltransferase	Folate biosynthesis; Metabolic pathways	0	1000	315.103	0		0	0	0	1000	0	1
Transition	R03469	ATP:1-phosphatidyl-1D-myo-inositol-4-phosphate 5-phosphotransferase	Inositol phosphate metabolism; Metabolic pathways	1000	0	19.986	1000		1000	1000	915.914	0	0
Transition	R03503	ATP:6-hydroxymethyl-7,8-dihydropterin 6'-diphosphotransferase	Folate biosynthesis; Metabolic pathways	0	1000	315.103	0		0	0	0	1000	0	1
Transition	R04230	(R)-4'-phosphopantothenate:L-cysteine ligase (ATP-utilizing)	Pantothenate and CoA biosynthesis; Metabolic pathways	0.254523	-999.745	0.0763569	0.254523		0.235213	0.254523	-999.763	0.22312	0.254523
Transition	R04231	(R)-4'-phosphopantothenate:L-cysteine ligase	Pantothenate and CoA biosynthesis; Metabolic pathways	0	1000	0	0		0	0	1000	0	0	1
Transition	R04404	Phosphatidyl-myo-inositol-4,5-bisphosphate 4-phosphohydrolase	Inositol phosphate metabolism; Metabolic pathways	0	0	19.986	1000		0	1000	0	0	0		1
Transition	R04433	Electron-transferring-flavoprotein:ubiquinone oxidoreductase		0	-672.7	1000	0		1000	-1000	516.688	1000	0	1
Transition	R04545	ATP:1-phosphatidyl-1D-myo-inositol-4,5-bisphosphate 3-phosphotransferase	Inositol phosphate metabolism	1000	1000	0	0		1000	0	915.914	0	0
Transition	R07324	1D-myo-inositol-3-phosphate lyase (isomerizing)	Streptomycin biosynthesis;Inositol phosphate metabolism; Metabolic pathways; Biosynthesis of antibiotics	0	160.416	0	0		0	0	1000	0	0	1
Transition	R10826	very-long-chain-(3R)-3-hydroxyacyl-CoA:NADP+ oxidoreductase	Fatty acid elongation; Biosynthesis of secondary metabolites	0	-939.963	-1000	0		1000	-1000	55.9477	1000	0	1
Transition	R10828	very-long-chain acyl-CoA:NADP+ oxidoreductase	Fatty acid elongation; Biosynthesis of secondary metabolites	0	-939.963	-1000	0		1000	-1000	55.9477	1000	0	1

## Sheet: Table S6. OF comp
Compounds		iSR1301	This study	Shared
ID	Name
C00002_c	ATP	1	1	1
C00004_c	NADH	1	0	0
C00005_c	NADPH	1	0	0
C00010_c	Coenzyme A	1	1	1
C00018_c	Pyridoxal phosphate	0	1	0
C00025_c	L-Glutamate	1	1	1
C00037_c	Glycine	1	1	1
C00041_c	L-Alanine	1	1	1
C00042_c	Succinate	1	0	0
C00043_c	UDP-N-acetyl-alpha-D-glucosamine	0	1	0
C00044_c	GTP	0	1	0
C00047_c	L-Lysine	1	0	0
C00049_c	L-Aspartate	1	1	1
C00062_c	L-Arginine	1	1	1
C00063_c	CTP	0	1	0
C00064_c	L-Glutamine	1	1	1
C00065_c	L-Serine	1	1	1
C00073_c	L-Methionine	1	1	1
C00075_c	UTP	0	1	0
C00078_c	L-Tryptophan	1	1	1
C00079_c	L_Phenylalanine	1	1	1
C00082_c	L-Tyrosine	1	1	1
C00096_c	GDP-mannose		1	0
C00097_c	L-Cysteine	1	1	1
C000101_c	Tetrahydrofolate	0	1	0
C00123_c	L-Leucine	1	1	1
C00131_c	dATP	1	1	1
C00135_c	L-Histidine	1	1	1
C00148_c	L-Proline	1	1	1
C00152_c	L-Asparagine	1	1	1
C00183_c	L-Valine	1	1	1
C00188_c	L-Threonine	1	1	1
C00249_c	Hexadecanoate	0	1	0
C00272_c	Tetrahydrobiopterin	0	1	0
C00286_c	dGTP	1	1	1
C00350_c	Phosphatidyletjanolamine	0	1	0
C00407_c	L-Isoleucine	1	1	1
C00458_c	dCTP	1	1	1
C00459_c	dTTP	1	1	1
C00460_c	dUTP	1	0	0
C01328_c	HO- (Hydroxide ion)	0	1	0
C01352_c	FADH2	1	0	0
C02737_c	Phosphatidylserine	0	1	0
C03981_c	2-Hydroxyethylenedicarboxylate	0	1	0
C05752_c	Octanoyl-[acyl-carrier protein]	0	1	0
Total metabolites		31	39	25

## Sheet: Table S7. OF comp
Compounds		iSR1301	This study
ID	Name
C00008_c	ADP	0	1
C00009_c	Orthophosphate	0	1
C00013_c	Diphosphate	0	1
C00080_c	H+ (Hydron)	0	1
C02403_c	Alkanate	0	1
Total metabolites		0	5

## Sheet: Table S8. FBA
rxn	Name	Pathways	RSA-06	2dpi-06	3dpi-06	4dpi-06	RSA-t30	2dpi-t30	3dpi-t30	4dpi-t30	5dpi-t30	Sum	Fluxes Model	Fluxes_06	Fluxes_t30
34DHOXPEGt			0	0	0	0	0	0	0	0	0	0	9	4	5
34dhpactex			0	0	0	0	0	0	0	0	0	0	9	4	5
ACACt2			1000	-1000	-1000	1000	1000	1000	1000	1000	-1000	3000	0	0	0
ACACtex			-1000	1000	1000	-1000	-1000	-1000	-1000	-1000	1000	-3000	0	0	0
ACCOAtn			0	0	0	0	0	0	0	0	0	0	9	4	5
ADRNLPVESSEC			0	0	0	0	0	0	0	0	0	0	9	4	5
alanine_Henninger			507.382	-1000	1000	-1000	-1000	-1000	1000	-1000	-862.725	-3355.34	0	0	0
alanine_Henninger_e			507.382	-914.725	322.184	-862.725	95.3836	-839.918	1000	1000	-862.725	-555.143	0	0	0
ALAt2			1000	0	322.184	0	1000	0	1000	1000	1000	5322.18	3	2	1
ALAt4r			-1000	85.2754	-1000	137.275	95.3836	160.082	-1000	1000	-1000	-2521.98	0	0	0
ALLTTti			0	0	0	0	0	0	0	0	0	0	9	4	5
arginine_Henninger			24.616	24.616	125.933	24.616	22.7484	1000	743.401	21.5788	24.616	2012.13	0	0	0
arginine_Henninger_e			24.616	24.616	125.933	24.616	22.7484	24.616	22.9394	21.5788	24.616	316.28	0	0	0
ARGt3pp			0	0	0	0	0	975.384	720.462	0	0	1695.85	7	4	3
ASNt2			0	0	0	0	0	0	0	0	0	0	9	4	5
ASO3t8pp			0	0	0	0	0	0	0	0	0	0	9	4	5
ASO3tex			0	0	0	0	0	0	0	0	0	0	9	4	5
Aspacid_Henninger			-1000	482.29	0	21.4468	975.779	1000	1000	-1000	-978.553	500.963	1	1	0
Aspacid_Henninger_e			-960.913	1000	1000	21.4468	975.779	1000	1000	1000	21.4468	5057.76	0	0	0
ASPt2			0	0	0	0	0	0	0	1000	0	1000	8	4	4
ASPt2_2			39.0872	517.71	1000	0	0	0	0	1000	1000	3556.8	4	1	3
BALAt2r			0	0	0	0	0	0	0	0	0	0	9	4	5
BIOMASS			45.2084	45.2084	13.5625	45.2084	41.7785	45.2084	42.1293	39.6305	45.2084	363.143	0	0	0
C00073_c_in		Cysteine and methionine metabolism	4.29479	4.29479	1.28844	4.29479	3.96896	4.29479	4.00229	3.76489	4.29479	34.4985	0	0	0
C00073Ex		Cysteine and methionine metabolism	0	0	0	0	0	0	0	0	0	0	9	4	5
C00078_c_in		Glycine, serine and threonine metabolism	3.04207	3.04207	0.912621	3.04207	2.81127	3.04207	2.83488	2.66673	3.04207	24.4359	0	0	0
C00078EX		Glycine, serine and threonine metabolism	0	0	0	0	0	0	0	0	0	0	9	4	5
C00079_c_in		Phenylalanine metabolism	10.2894	10.2894	3.08683	10.2894	9.50878	10.2894	9.58863	9.01989	10.2894	82.6513	0	0	0
C00079Ex		Phenylalanine metabolism	0	0	0	0	0	0	0	0	0	0	9	4	5
C00082_c_in		Ubiquinone and other terpenoid-quinone biosynthesis	4.42183	4.42183	1.32655	4.42183	4.08635	4.42183	4.12067	3.87626	4.42183	35.519	0	0	0
C00082Ex		Ubiquinone and other terpenoid-quinone biosynthesis	0	0	0	0	0	0	0	0	0	0	9	4	5
C00101_c_in		Glycine, serine and threonine metabolism	0.254523	0.254523	0.0763569	0.254523	0.235213	0.254523	0.237188	0.22312	0.254523	2.04449	0	0	0
C00135_c_in		Histidine metabolism	6.44671	6.44671	1.93401	6.44671	5.95761	6.44671	6.00764	5.6513	6.44671	51.7841	0	0	0
C00135Ex		Histidine metabolism	0	0	0	0	0	0	0	0	0	0	9	4	5
C00183Ex		Valine, leucine and isoleucine degradation	0	0	0	0	0	0	0	0	0	0	9	4	5
C00272_c_in		Folate biosynthesis	0.254523	0.254523	0.0763569	0.254523	0.235213	0.254523	0.237188	0.22312	0.254523	2.04449	0	0	0
C00350_c_in		Glycosylphosphatidylinositol (GPI)-anchor biosynthesis	-998.818	-998.818	-999.645	-961.654	-998.908	-998.818	-998.899	1000	-886.577	-6842.14	0	0	0
C00407_c_in		Valine, leucine and isoleucine degradation	7.2469	7.2469	2.17407	7.2469	6.69709	7.2469	6.75333	6.35276	7.2469	58.2118	0	0	0
C00407Ex		Valine, leucine and isoleucine degradation	0	0	0	0	0	0	0	0	0	0	9	4	5
C02403_c_in			-33.8037	-33.8037	-10.1411	-33.8037	-31.2391	-33.8037	-31.5014	-29.633	-33.8037	-271.533	0	0	0
C02403Ex			0	0	0	0	0	0	0	0	0	0	9	4	5
C02737_c_in		Glycine, serine and threonine metabolism	1000	1000	1000	962.836	1000	1000	1000	-998.964	887.758	6851.63	0	0	0
C05752_c_in		Fatty acid biosynthesis	0.254523	0.254523	0.0763569	0.254523	0.235213	0.254523	0.237188	0.22312	0.254523	2.04449	0	0	0
Ca2_Henninger			-1000	-1000	-1000	-1000	-1000	-1000	-1000	-1000	-376.189	-8376.19	0	0	0
Ca2_Henninger_e			0	0	0	0	0	0	0	0	0	0	9	4	5
CA2abc			0	0	0	0	0	0	0	0	0	0	9	4	5
CA2t3pp			0	0	0	0	0	0	0	0	623.811	623.811	8	4	4
CA2tex			-1000	-1000	-1000	-1000	-1000	-1000	-1000	-1000	-1000	-9000	0	0	0
CAt4			-1000	-1000	-1000	-1000	-1000	-1000	-1000	-1000	-1000	-9000	0	0	0
CAt6			-1000	-1000	-1000	-1000	-1000	-1000	-1000	-1000	-1000	-9000	0	0	0
CBIabc			0	0	0	0	0	0	0	0	0	0	9	4	5
CHLtex			0	0	0	0	0	0	0	0	0	0	9	4	5
CLHCOtex			0	0	0	0	0	0	0	0	0	0	9	4	5
CLt3_2pp			0	0	0	0	0	0	0	0	0	0	9	4	5
CMPtex			0	0	0	0	0	0	0	0	0	0	9	4	5
Co3_Henninger			242.783	-1000	218.655	-92.9724	-1000	-135.178	864.565	241.988	-17.8948	-678.055	0	0	0
Co3_Henninger_e			242.783	-1000	218.655	-92.9724	-1000	-135.178	864.565	241.988	-17.8948	-678.055	0	0	0
CRNabc			0	0	0	0	0	0	0	0	0	0	9	4	5
CRNDabcpp			0	0	0	0	0	0	0	0	0	0	9	4	5
CRNDt2rpp			0	0	0	0	0	0	0	0	0	0	9	4	5
CRNt2rpp			-1000	-1000	-1000	-1000	-1000	-1000	-1000	-1000	-1000	-9000	0	0	0
CRNt7			0	0	0	0	0	0	0	0	0	0	9	4	5
CRNtex			1000	1000	1000	1000	1000	1000	1000	1000	1000	9000	0	0	0
CU1abcpp			0	0	0	0	0	0	0	0	0	0	9	4	5
CUtex			0	0	0	0	0	0	0	0	0	0	9	4	5
CYSt2r			1000	1000	1000	1000	-994.346	-993.882	-994.299	-994.637	-993.882	-971.045	0	0	0
cysteine_Henninger			-993.882	-694.597	-998.165	-993.882	1000	1000	1000	1000	1000	1319.47	0	0	0
cysteine_Henninger_e			6.11805	305.403	1.83541	6.11805	5.65388	6.11805	5.70136	5.36319	6.11805	348.429	0	0	0
CYTDt2r			0	0	0	0	0	0	0	0	0	0	9	4	5
DALAt2			0	0	0	0	0	0	0	0	0	0	9	4	5
DALAtex			0	0	0	0	0	0	0	0	0	0	9	4	5
DCDPtn			0	0	0	0	0	0	0	0	0	0	9	4	5
DGDPtn			0	0	0	0	0	0	0	0	0	0	9	4	5
DIDPtn			0	0	0	0	0	0	0	0	0	0	9	4	5
DNDPt22m			0	0	0	0	0	0	0	0	0	0	9	4	5
DNDPt24m			0	0	0	0	0	0	0	0	0	0	9	4	5
DNDPt42m			0	0	0	0	0	0	0	0	0	0	9	4	5
DSERt2			0	0	0	0	0	0	0	0	0	0	9	4	5
ETHAt6			-1000	-1000	-1000	-1000	-1000	-1000	-1000	-1000	-1000	-9000	0	0	0
ETHAtex			1000	1000	1000	1000	1000	1000	1000	1000	1000	9000	0	0	0
ETOHt2r			0	0	0	0	0	0	0	0	0	0	9	4	5
Fe_Henninger			0	0	0	0	0	0	0	0	0	0	9	4	5
Fe_Henninger_e			0	0	0	0	0	0	0	0	0	0	9	4	5
FEOXAMabcpp			0	0	0	0	0	0	0	0	0	0	9	4	5
FOLt			0	0	0	0	0	0	0	0	0	0	9	4	5
FORt			0	0	0	0	0	0	0	0	0	0	9	4	5
FRUpts2			0	0	0	0	0	0	0	0	0	0	9	4	5
FRUtex			0	0	0	0	0	0	0	0	0	0	9	4	5
FUMtex			0	0	0	0	0	0	0	0	0	0	9	4	5
GALabc			0	0	0	0	0	0	0	0	0	0	9	4	5
GALt2			0	0	0	0	0	0	0	0	0	0	9	4	5
GALt2_2			0	0	0	0	0	0	0	0	0	0	9	4	5
GCHOLAt3			0	0	0	0	0	0	0	0	0	0	9	4	5
GCHOLAte			0	0	0	0	0	0	0	0	0	0	9	4	5
GDPFUCtg			0	0	0	0	0	0	0	0	0	0	9	4	5
GLCt2			0	1000	0	0	0	0	0	0	0	1000	8	3	5
GLCURt2r			0	0	0	0	0	0	0	0	0	0	9	4	5
GLNt2r			0	0	0	0	0	0	0	0	0	0	9	4	5
glucose_Henninger			0	-839.584	777.896	-1000	162.028	-1000	-1000	1000	-146.747	-2046.41	1	1	0
glucose_Henninger_e			0	160.416	777.896	-1000	162.028	-1000	-1000	1000	-146.747	-1046.41	1	1	0
GLUt2			0	0	0	0	0	0	0	0	0	0	9	4	5
glutamacid_Henninger			-964.218	35.7824	-107.814	-71.4152	33.0677	1000	112.508	47.5704	1000	1085.48	0	0	0
glutamacid_Henninger_e			-964.218	35.7824	-107.814	-71.4152	33.0677	1000	112.508	47.5704	1000	1085.48	0	0	0
GLYabcpp			-1000	-1000	-300	-1000	-924.132	-1000	-931.892	-876.618	-1000	-8032.64	0	0	0
GLYC3Pabc			0	0	0	0	0	0	0	0	0	0	9	4	5
GLYC3Ptex			0	0	0	0	0	0	0	0	0	0	9	4	5
glycine_Henninger			711.151	773.344	-1000	1000	-1000	1000	-1000	-1000	1000	484.495	0	0	0
glycine_Henninger_e			390.56	773.344	-630.305	1000	-924.132	1000	-931.892	-876.618	1000	800.957	0	0	0
GLYt2			679.408	1000	669.695	1000	1000	1000	1000	1000	1000	8349.1	0	0	0
GMPtex			0	0	0	0	0	0	0	0	0	0	9	4	5
h_Henninger			0	0	0	0	0	0	0	0	0	0	9	4	5
h_Henninger_e			1000	-1000	-1000	-536.064	-1000	-1000	-1000	1000	-460.987	-3997.05	0	0	0
h2o_Henninger			-1000	-1000	-1000	-1000	-1000	-1000	-1000	-1000	-1000	-9000	0	0	0
h2o_Henninger_e			-1000	-1000	-1000	-1000	-1000	-1000	-1000	-1000	-1000	-9000	0	0	0
H2Otex			0	0	0	0	0	0	0	0	0	0	9	4	5
H2St1			0	0	0	0	0	0	0	0	0	0	9	4	5
HISt2r			0	0	0	0	0	0	0	0	0	0	9	4	5
HMGCOAtm			0	0	0	0	0	0	0	0	0	0	9	4	5
IDPtn			0	0	0	0	0	0	0	0	0	0	9	4	5
ILEt2r			0	0	0	0	0	0	0	0	0	0	9	4	5
IMPtex			0	0	0	0	0	0	0	0	0	0	9	4	5
IND3ACt2r			0	0	0	0	0	0	0	0	0	0	9	4	5
INSt			0	0	0	0	0	0	0	0	0	0	9	4	5
ITPtn			0	0	0	0	0	0	0	0	0	0	9	4	5
k_Henninger			0	0	0	0	0	0	0	0	0	0	9	4	5
k_Henninger_e			0	0	0	0	0	0	0	0	0	0	9	4	5
Kabc			0	0	0	0	0	0	0	0	0	0	9	4	5
Kt2			0	0	0	0	0	0	0	0	0	0	9	4	5
Ktex			-1000	-1000	-1000	-1000	-1000	-1000	-1000	-1000	-1000	-9000	0	0	0
LCTSt			-1000	-1000	-1000	-1000	-1000	-1000	-1000	-1000	-1000	-9000	0	0	0
LCTSt3ipp			0	0	0	0	0	0	0	0	0	0	9	4	5
LCTStex			1000	1000	1000	1000	1000	1000	1000	1000	1000	9000	0	0	0
Leucine_Henninger			-972.929	1000	1000	1000	-974.983	-972.929	1000	1000	-972.929	1106.23	0	0	0
Leucine_Henninger_e			27.0708	27.0708	8.12123	27.0708	25.017	27.0708	25.227	23.7307	27.0708	217.45	0	0	0
LEUt2r			1000	-972.929	-991.879	-972.929	1000	1000	-974.773	-976.269	1000	-888.779	0	0	0
LYSt2pp			0	0	0	0	0	0	0	0	0	0	9	4	5
MEPIVESSte			0	0	0	0	0	0	0	0	0	0	9	4	5
METt2r			0	0	0	0	0	0	0	0	0	0	9	4	5
Mg_Henninger			0	0	0	0	0	0	0	0	0	0	9	4	5
Mg_Henninger_e			0	0	0	0	0	0	0	0	0	0	9	4	5
MINOHPtexi			0	0	0	0	0	0	0	0	0	0	9	4	5
MOBDabc			0	0	0	0	0	0	0	0	0	0	9	4	5
MOBDabc_rev			0	0	0	0	0	0	0	0	0	0	9	4	5
na_Henninger			1000	-1000	0	-1000	-1000	-1000	1000	-1000	0	-3000	2	1	1
na_Henninger_e			0	0	0	0	8.07794e-28	0	0	0	0	8.07794e-28	8	4	4
NACtex			0	0	0	0	0	0	0	0	0	0	9	4	5
NAKtr			-1000	-1000	-1000	-1000	-1000	-1000	-1000	-1000	-1000	-9000	0	0	0
NCAMUP			0	0	0	0	0	0	0	0	0	0	9	4	5
NH4_Henninger			1000	1000	1000	1000	1000	1000	1000	1000	1000	9000	0	0	0
NH4_Henninger_e			0	0	0	0	0	0	0	0	0	0	9	4	5
NH4t4			0	0	0	0	0	0	0	0	0	0	9	4	5
NH4tex			-1000	-1000	-1000	-1000	-1000	-1000	-1000	-1000	-1000	-9000	0	0	0
NMNP			0	0	0	0	0	0	0	0	0	0	9	4	5
NO3_Henninger			221.694	0	0	0	1000	0	6.88253e-15	0	0	1221.69	6	3	3
NO3_Henninger_e			221.694	0	0	0	1000	0	6.88253e-15	0	0	1221.69	6	3	3
PHEt2r			0	0	0	0	0	0	0	0	0	0	9	4	5
PIt			-1000	-1000	27.1984	-1000	-1000	-1000	-1000	-1000	-1000	-7972.8	0	0	0
PIt2r			242.418	-62.4907	1000	-1000	-1000	-37.3007	248.61	253.858	-90.9158	-445.822	0	0	0
PIt7			666.667	971.575	1000	954.242	968.205	946.639	666.667	666.667	1000	7840.66	0	0	0
PItex			-1000	-1000	-1000	-45.1574	-51.9885	-1000	-1000	-1000	-1000	-7097.15	0	0	0
po4_Henninger			-1000	-1000	-1000	-1000	-1000	-1000	-1000	-1000	-1000	-9000	0	0	0
po4_Henninger_e			-90.9158	-90.9158	-27.1984	-90.9158	-83.783	-90.6613	-84.7237	-79.4753	-90.9158	-729.505	0	0	0
PROt2			0	0	0	0	0	0	0	0	0	0	9	4	5
PTRCabc			0	0	0	0	0	0	0	0	0	0	9	4	5
PTRCt2r			0	1000	0	1000	0	0	0	0	0	2000	7	2	5
R00004	diphosphate phosphohydrolase;		0	0	0	0	0	0	0	0	0	0	9	4	5
R00006	pyruvate:pyruvate acetaldehydetransferase (decarboxylating);	Pantothenate and CoA biosynthesis	0	0	0	-17.8948	0	0	0	0	-17.8948	-35.7897	7	3	4
R00009	hydrogen-peroxide:hydrogen-peroxide oxidoreductase	Glyoxylate and dicarboxylate metabolism	0	0	0	0	0	0	795.487	0	0	795.487	8	4	4
R00010	alpha,alpha-trehalose glucohydrolase	Starch and sucrose metabolism	0	0	0	0	0	0	0	0	0	0	9	4	5
R00014	pyruvate:thiamin diphosphate acetaldehydetransferase (decarboxylating)	Glycolysis / Gluconeogenesis	0	1000	1000	0	1000	1000	1000	1000	0	6000	3	2	1
R00017	ferrocytochrome-c:hydrogen-peroxide oxidoreductase		0	327.3	947.064	0	3.41061e-13	300.476	-795.487	-936.581	0	-157.229	3	2	1
R00022	chitobiose N-acetylglucosaminohydrolase	Amino sugar and nucleotide sugar metabolism	0	0	0	0	0	0	0	0	0	0	9	4	5
R00025	ethylnitronate:oxygen 2-oxidoreductase (nitrite-forming)	Nitrogen metabolism	0	0	0	0	0	0	0	0	0	0	9	4	5
R00026	cellobiose glucohydrolase		0	480.948	500	500	186.342	1000	1000	500	0	4167.29	2	1	1
R00028	maltose glucohydrolase	Starch and sucrose metabolism	0	0	0	0	0	0	0	0	0	0	9	4	5
R00036	5-aminolevulinate hydro-lyase (adding 5-aminolevulinate and cyclizing; porphobilinogen-forming)	Porphyrin and chlorophyll metabolism	0	0	0	0	0	0	0	0	0	0	9	4	5
R00052	chloride:hydrogen-peroxide oxidoreductase		0	0	0	0	0	0	0	0	0	0	9	4	5
R00057	thiol:oxygen oxidoreductase		0	0	0	0	0	0	0	0	0	0	9	4	5
R00066	6,7-Dimethyl-8-(1-D-ribityl)lumazine:6,7-dimethyl-8-(1-D-ribityl)lumazine 2,3-butanediyltransferase	Riboflavin metabolism	0	0	0	0	0	0	0	0	0	0	9	4	5
R00068	L-ascorbate:oxygen oxidoreductase	Ascorbate and aldarate metabolism	0	500	0	0	0	0	0	0	0	500	8	3	5
R00078	Fe(II):oxygen oxidoreductase;	Porphyrin and chlorophyll metabolism	0	0	0	0	0	0	0	0	0	0	9	4	5
R00084	porphobilinogen:(4-[2-carboxyethyl]-3-[carboxymethyl]pyrrol-2-yl)methyltransferase (hydrolysing);	Porphyrin and chlorophyll metabolism	0	0	0	0	0	0	0	0	0	0	9	4	5
R00086	ATP phosphohydrolase	Purine metabolism	1000	0	0	1000	0	0	0	0	1000	3000	6	2	4
R00089	ATP diphosphate-lyase (cyclizing; 3',5'-cyclic-AMP-forming)	Purine metabolism	1000	0	0	992.738	1000	1000	1000	1000	947.535	6940.27	2	2	0
R00100	NADH:ferricytochrome-b5 oxidoreductase	Amino sugar and nucleotide sugar metabolism	-1000	-1000	-1000	0	-1000	-1000	1000	1000	0	-3000	2	1	1
R00104	ATP:NAD+ 2'-phosphotransferase	Nicotinate and nicotinamide metabolism	0	-1.13687e-13	0	0	-4.54747e-13	0	-1.06581e-13	-1.7053e-13	0	-8.45546e-13	5	3	2
R00106	NADPH:ferricytochrome oxidoreductase		0	0	0	0	0	0	0	0	0	0	9	4	5
R00112	NADPH:NAD+ oxidoreductase	Nicotinate and nicotinamide metabolism	0	-1000	-1000	0	-1000	-1000	-1000	-1000	0	-6000	3	2	1
R00114	L-Glutamate:NADP+ oxidoreductase (transaminating)	Alanine, aspartate and glutamate metabolism	0	1000	1000	0	-1000	12.9689	11.4099	583.483	0	1607.86	3	2	1
R00115	glutathione:NADP+ oxidoreductase	Glutathione metabolism	0	0	0	0	0	0	0	0	0	0	9	4	5
R00126	ADP:ATP adenylyltransferase	Purine metabolism	0	0	0	0	0	0	0	0	0	0	9	4	5
	ATP:AMP phosphotransferase	Purine metabolism	7.26182	-1000	-1000	0	-620.84	-1000	-1000	-1000	-45.2034	-5658.78	1	1	0
R00129	(6S)-6beta-hydroxy-1,4,5,6-tetrahydronicotinamide-adenine dinucleotide hydro-lyase (ATP-hydrolysing, NADH-forming)		0	0	0	0	0	0	0	0	0	0	9	4	5
R00130	ATP:dephospho-CoA 3'-phosphotransferase	Pantothenate and CoA biosynthesis	0.254523	0.254523	0.0763569	0.254523	0.235213	0.254523	0.237188	0.22312	0.254523	2.04449	0	0	0
R00131	Urea amidohydrolase	Arginine biosynthesis	0	0	118.548	0	0	0	0	2.15412e-28	0	118.548	7	3	4
R00132	carbonate hydro-lyase (carbon-dioxide-forming);		0	0	0	0	0	0	0	0	0	0	9	4	5
R00135		Arginine and proline metabolism	18.974	18.974	5.69219	18.974	17.5344	18.974	17.6817	16.6329	18.974	152.411	0	0	0
R00139	ATP:2'-deoxy-5-hydroxymethylcytidine-5'-diphosphate phosphotransferase	Pyrimidine metabolism	0	0	0	0	0	0	0	0	0	0	9	4	5
R00149	Carbon-dioxide:ammonia ligase (ADP-forming,carbamate-phosphorylating)	Arginine biosynthesis	0	1000	1000	0	48.5466	135.178	0	0	0	2183.72	5	2	3
R00155	UDP phosphohydrolase	Pyrimidine metabolism	0.254523	0.254523	0	0.254523	0	0	0.237188	0	0.254523	1.25528	4	1	3
R00156	ATP:UDP phosphotransferase	Pyrimidine metabolism	-0.509046	-1000	-1000	-0.509046	-1000	-0.254523	-1000	-1000	-0.509046	-5001.78	0	0	0
R00161	ATP:FMN adenylyltransferase	Riboflavin metabolism	0	0	0	0	0	0	0	0	0	0	9	4	5
R00162	ATP:protein phosphotransferase;		-1000	-1000	-1000	-245.787	-1000	-1000	-1000	-1000	-1000	-8245.79	0	0	0
R00164	Phosphoprotein phosphohydrolase		-1000	-1000	-1000	-245.787	-1000	-1000	-1000	-1000	-1000	-8245.79	0	0	0
R00173	pyridoxal-5'-phosphate phosphohydrolase	Vitamin B6 metabolism	0	0	0	0	0	0	0	0	0	0	9	4	5
R00174	ATP:pyridoxal 5'-phosphotransferase	Vitamin B6 metabolism	0	0	0	0	0	0	0	0	0	0	9	4	5
R00177	ATP:L-methionine S-adenosyltransferase	Cysteine and methionine metabolism	0	0	0	0	0	0	0	0	0	0	9	4	5
R00178	S-adenosyl-L-methionine carboxy-lyase [(5-deoxy-5-adenosyl)(3-aminopropyl)methylsulfonium-forming]	Cysteine and methionine metabolism	0	0	0	0	0	0	0	0	0	0	9	4	5
R00181	AMP aminohydrolase	Purine metabolism	0	1.27759	0	0	0	0	1.19057	0	0	2.46816	7	3	4
R00183	adenosine 5'-monophosphate phosphohydrolase	Purine metabolism	0	0	0	0	0	0	0	0	0	0	9	4	5
R00185	ATP:adenosine 5'-phosphotransferase	Purine metabolism	0	1.13687e-13	-1.13687e-13	0	-8.07794e-28	1.13687e-13	0	0	0	1.13687e-13	5	2	3
R00188	adenosine-3',5'-bisphosphate 3'-phosphohydrolase		0	0	0	0	0	0	0	0	0	0	9	4	5
R00190	AMP:diphosphate phospho-D-ribosyltransferase	Purine metabolism	0	0	0	0	0	0	0	0	0	0	9	4	5
R00191	adenosine 3',5'-phosphate 5'-nucleotidohydrolase	Purine metabolism	1000	0	0	992.738	1000	1000	1000	1000	947.535	6940.27	2	2	0
R00192	S-Adenosyl-L-homocysteine hydrolase	Cysteine and methionine metabolism	0	1.13687e-13	-1.13687e-13	0	-8.07794e-28	1.13687e-13	0	0	0	1.13687e-13	5	2	3
R00193	S-Adenosyl-L-homocysteine aminohydrolase		0	0	0	0	0	0	0	0	0	0	9	4	5
R00196	(S)-Lactate:ferricytochrome-c 2-oxidoreductase	Pyruvate metabolism	-1000	1000	-1000	-1000	-1000	1000	-1000	-936.581	0	-3936.58	1	0	1
R00197	(R)-Lactate:ferricytochrome-c 2-oxidoreductase	Pyruvate metabolism	0	1000	1000	-88.7124	1000	0	1000	1000	0	4911.29	3	1	2
R00198	(R)-Lactate:ferricytochrome-c-553 2-oxidoreductase	Pyruvate metabolism	0	0	0	0	0	0	0	0	0	0	9	4	5
R00199	ATP:pyruvate,water phosphotransferase	Pyruvate metabolism	0	0	0	0	0	0	0	0	0	0	9	4	5
R00200	ATP:pyruvate 2-O-phosphotransferase	Glycolysis / Gluconeogenesis	982.36	1000	6.51041	0	-1000	-987.171	1000	1000	0	2001.7	2	1	1
R00203	pyruvaldehyde:NAD+ oxidoreductase;	Pyruvate metabolism	1000	0	-1000	88.7124	931.282	0	1000	1000	1000	4019.99	2	1	1
R00205	2-Oxopropanal:NADP+ oxidoreductase	Pyruvate metabolism	1000	1000	1000	1000	1000	1000	1000	-1000	5.68434e-14	6000	0	0	0
R00206	ATP:pyruvate,phosphate phosphotransferase	Pyruvate metabolism	0	0	1000	0	1000	0	-1.00974e-28	0	0	2000	6	3	3
R00207	Pyruvate:oxygen 2-oxidoreductase (phosphorylating)	Pyruvate metabolism	-278.318	82.9938	-336.061	1000	0	129.603	-358.969	-809.629	1000	429.621	1	0	1
R00211	pyruvate:oxygen 2-oxidoreductase (CoA-acetylating)	Pyruvate metabolism	1000	-1000	-1000	-924.922	-1000	-1000	-1000	-1000	-1000	-6924.92	0	0	0
R00212	Acetyl-CoA:formate C-acetyltransferase	Pyruvate metabolism	-1000	-1000	-1000	-1000	-1000	-1000	-1000	-1000	-1000	-9000	0	0	0
R00214	(S)-malate:NAD+ oxidoreductase (decarboxylating)	Pyruvate metabolism	0	0	0	0	0	0	0	0	0	0	9	4	5
R00216	(S)-Malate:NADP+ oxidoreductase(oxaloacetate-decarboxylating)	Pyruvate metabolism	0	887.85	0	0	0	0	0	0	0	887.85	8	3	5
R00217	oxaloacetate carboxy-lyase (pyruvate-forming)	Pyruvate metabolism	0	0	0	0	0	0	0	0	0	0	9	4	5
R00218	acetylenedicarboxylate carboxy-lyase (pyruvate-forming)	Pyruvate metabolism	-1000	-1000	-1000	-1000	-1000	-1000	-1000	-1000	-1000	-9000	0	0	0
R00219	2-Hydroxyethylenedicarboxylate carboxy-lyase (pyruvate-forming)	Pyruvate metabolism	-999.745	-999.745	-999.924	-999.745	-999.765	-999.745	-999.763	-999.777	-999.745	-8997.96	0	0	0
R00220	L-serine ammonia-lyase	Glycine, serine and threonine metabolism	967.448	1000	990.196	930.284	-963.275	1000	1000	-54.6068	1000	5870.05	0	0	0
R00221	D-serine ammonia-lyase	Glycine, serine and threonine metabolism	0	1000	1000	0	1000	967.065	1000	1000	-144.793	5822.27	2	2	0
R00226	pyruvate:pyruvate acetaldehydetransferase (decarboxylating);	Valine, leucine and isoleucine biosynthesis	-17.8948	-17.8948	-5.36845	0	-16.5372	-17.8948	-16.676	-15.6869	0	-107.953	2	1	1
R00227	Acetyl-CoA hydrolase	Pyruvate metabolism	-1000	-1000	-1000	-1000	-1000	-1000	-1000	-1000	-1000	-9000	0	0	0
R00228	acetaldehyde:NAD+ oxidoreductase (CoA-acetylating)	Phenylalanine metabolism	-939.963	-1000	-1000	-1000	-1000	-1000	-1000	-1000	-939.963	-8879.93	0	0	0
R00229	Acetate:CoA ligase (ADP-forming)	Glycolysis / Gluconeogenesis	-1000	-1000	-1000	-1000	-1000	-1000	-1000	-1000	-1000	-9000	0	0	0
R00230	acetyl-CoA:phosphate acetyltransferase	Taurine and hypotaurine metabolism	1000	-1000	-1000	0	-1000	-1000	-1000	-1000	0	-5000	2	1	1
R00233	malonyl-CoA carboxy-lyase (acetyl-CoA-forming)	beta-Alanine metabolism	190.251	0	0	0	0	0	0	0	0	190.251	8	3	5
R00234			0	0	0	0	0	0	0	0	0	0	9	4	5
R00235	Acetate:CoA ligase (AMP-forming)	Glycolysis / Gluconeogenesis	-1000	-1000	-1000	0	-1000	0	0	-1000	0	-5000	4	1	3
R00236	acetyl adenylate:CoA acetyltransferase	Pyruvate metabolism	-1000	-1000	-981.989	-1000	-1000	-1000	-1000	-1000	-1000	-8981.99	0	0	0
R00238	Acetyl-CoA:acetyl-CoA C-acetyltransferase	Fatty acid degradation	0	0	2.25138	0	0	7.50459	6.99347	0	0	16.7494	6	3	3
R00239	ATP:L-glutamate 5-phosphotransferase	Arginine and proline metabolism	0	0	0	0	0	0	0	0	0	0	9	4	5
R00243	L-glutamate:NAD+ oxidoreductase (deaminating)	Arginine biosynthesis	0	-1000	-1000	0	1000	85.7212	31.3274	1000	0	117.049	3	2	1
R00245	L-glutamate gamma-semialdehyde:NAD+ oxidoreductase	Arginine and proline metabolism	0	0	118.548	0	0	0	0	2.15412e-28	0	118.548	7	3	4
R00248	L-Glutamate:NADP+ oxidoreductase (deaminating)	Arginine biosynthesis	0	-1000	-580.347	0	939.422	-1000	1000	-1000	0	-1640.92	3	2	1
R00251	5-oxo-L-proline amidohydrolase (ATP-hydrolysing)	Glutathione metabolism	0	0	0	0	0	0	0	0	0	0	9	4	5
R00253	L-Glutamate:ammonia ligase (ADP-forming)	Arginine biosynthesis	1000	1000	1000	0	1000	1000	0	427.25	0	5427.25	3	1	2
R00256	L-glutamine amidohydrolase	Arginine biosynthesis	0	0	0	0	37.2317	0	0	0	980.749	1017.98	7	4	3
R00257	Deamido-NAD+:L-glutamine amido-ligase (AMP-forming)	Nicotinate and nicotinamide metabolism	-1.21169e-27	0	0	0	-3.2685e-13	-3.41061e-13	0	-1.13687e-13	0	-7.81597e-13	5	3	2
R00258	L-Alanine:2-oxoglutarate aminotransferase	Arginine biosynthesis	0	130.814	312.907	0	1000	1000	1000	1000	0	4443.72	3	2	1
R00259	acetyl-CoA:L-glutamate N-acetyltransferase	Arginine biosynthesis	0	0	0	0	0	0	0	0	0	0	9	4	5
R00261	L-glutamate 1-carboxy-lyase (4-aminobutanoate-forming)	Alanine, aspartate and glutamate metabolism	0	0	0	0	0	1000	79.1623	16.2029	0	1095.37	6	4	2
R00267	Isocitrate:NADP+ oxidoreductase (decarboxylating)	Glutathione metabolism	0	0	0	0	1000	0	1000	0	0	2000	7	4	3
R00268	oxalosuccinate carboxy-lyase (2-oxoglutarate-forming)	Citrate cycle (TCA cycle)	0	1000	1000	0	0	1000	0	1000	0	4000	5	2	3
R00269	2-oxoglutaramate amidohydrolase	Alanine, aspartate and glutamate metabolism	0	0	0	0	0	0	0	0	0	0	9	4	5
R00271	acetyl-CoA:2-oxoglutarate C-acetyltransferase (thioester-hydrolysing, carboxymethyl forming)	Lysine biosynthesis	0	0	0	0	0	0	0	0	0	0	9	4	5
R00275	superoxide:superoxide oxidoreductase		0	0	0	0	0	0	0	0	0	0	9	4	5
R00282	NADPH:acceptor oxidoreductase		0	-820.411	-1000	-295.611	-1000	322.795	-619.304	-1000	-1000	-5412.53	1	1	0
R00286	UDP-glucose:NAD+ 6-oxidoreductase	Pentose and glucuronate interconversions	0	-160.416	0	0	0	0	-1000	0	0	-1160.42	7	3	4
R00289	UTP:alpha-D-glucose-1-phosphate uridylyltransferase	Pentose and glucuronate interconversions	0	-1000	-1000	0	-999.765	-1000	-1000	-1000	0	-5999.76	3	2	1
R00299	ATP:D-glucose 6-phosphotransferase	Starch and sucrose metabolism	-1000	160.416	0	0	162.028	41.5079	-992.829	1000	0	-628.877	3	2	1
R00306	cellobiose glucohydrolase	Starch and sucrose metabolism	0	0	611.052	1000	0	520.754	3.58573	0	573.374	2708.77	4	2	2
R00315	ATP:acetate phosphotransferase	Taurine and hypotaurine metabolism	0	1000	1000	0	1000	870.397	1000	1000	0	5870.4	3	2	1
R00316	ATP:acetate adenylyltransferase	Pyruvate metabolism	-1000	-1000	-981.989	-1000	-1000	-1000	-1000	-1000	-1000	-8981.99	0	0	0
R00317	Acetyl phosphate phosphohydrolase	Pyruvate metabolism	-278.318	-907.963	-1000	0	-1000	-1000	-355.508	-1000	0	-5541.79	2	1	1
R00319	(S)-lactate:oxygen 2-oxidoreductase (decarboxylating)	Pyruvate metabolism	-1000	-987.715	-947.064	-1000	-1000	-300.476	1000	-1000	-1000	-6235.26	0	0	0
R00320	diphosphate:acetate phosphotransferase	Pyruvate metabolism	-1000	-990.957	-663.939	-1000	-1000	-1000	3.46042	-190.371	-1000	-6841.81	0	0	0
R00326	acetaldehyde:acceptor oxidoreductase	Pyruvate metabolism	-956.792	-95.2786	-25.7297	984.959	27.6241	930.434	19.8161	1000	1000	2885.03	0	0	0
R00328	GDP phosphohydrolase	Purine metabolism	1000	0	0	0	0	1000	0	0	0	2000	7	3	4
R00329	Nucleoside-diphosphate phosphohydrolase		0	0	0	0	0	0	0	0	0	0	9	4	5
R00330	ATP:GDP phosphotransferase	Purine metabolism	-1000	-1000	-1000	-1000	-1000	-1000	-1000	-1000	-1000	-9000	0	0	0
R00331	ATP:nucleoside-diphosphate phosphotransferase		1000	-998.977	1000	-1.13687e-13	-888.917	990.432	897.902	-1000	0	1000.44	1	0	1
R00332	ATP:GMP phosphotransferase	Purine metabolism	0	-998.722	-1000	0	-1000	0	-998.809	-1000	0	-4997.53	4	2	2
R00335	GTP phosphohydrolase	Purine metabolism	0	0	0	0	1000	0	0	0	0	1000	8	4	4
R00341	ATP:oxaloacetate carboxy-lyase (transphosphorylating;phosphoenolpyruvate-forming)	Glycolysis / Gluconeogenesis	0	0	0	0	1000	988.194	0	0	0	1988.19	7	4	3
R00342	(S)-malate:NAD+ oxidoreductase	Citrate cycle (TCA cycle)	1000	-1000	-57.4386	0	0	1000	-1000	-1000	0	-1057.44	3	1	2
R00343	(S)-malate:NADP+ oxidoreductase	Pyruvate metabolism	0	-1000	1000	1000	-1000	-1000	-1000	16.2029	1000	-983.797	1	1	0
R00344	Pyruvate:carbon-dioxide ligase (ADP-forming)	Citrate cycle (TCA cycle)	-1000	0	1000	0	1000	0	1000	759.736	0	2759.74	4	2	2
R00345	phosphate:oxaloacetate carboxy-lyase (adding phosphate;phosphoenolpyruvate-forming);	Pyruvate metabolism	17.3858	-1000	-1000	-1000	-558.754	-1000	-1000	-1000	999.745	-5541.62	0	0	0
R00346	diphosphate:oxaloacetate carboxy-lyase (transphosphorylating;phosphoenolpyruvate-forming);	Pyruvate metabolism	-1000	-1000	-1000	1000	514.243	-1000	-1000	-1000	-1000	-5485.76	0	0	0
R00348	2-oxosuccinamate amidohydrolase	Alanine, aspartate and glutamate metabolism	0	0	0	0	0	0	0	0	0	0	9	4	5
R00351	acetyl-CoA:oxaloacetate C-acetyltransferase (thioester-hydrolysing)	Citrate cycle (TCA cycle)	0	0	0	0	0	0	0	0	0	0	9	4	5
R00352	acetyl-CoA:oxaloacetate C-acetyltransferase [(pro-S)-carboxymethyl-forming, ADP-phosphorylating]	Citrate cycle (TCA cycle)	0	-1000	-1000	0	-1000	-1000	-1000	-1000	0	-6000	3	2	1
R00355	L-Aspartate:2-oxoglutarate aminotransferase	Arginine biosynthesis	-982.36	886.827	-6.51041	0	955.724	-12.8288	-19.9861	582.744	0	1403.61	2	1	1
R00364	Glycine:ferricytochrome-c oxidoreductase (deaminating)	Glycine, serine and threonine metabolism	476.459	-1000	-1000	88.7124	-1000	-1000	-1000	-1000	-1000	-6434.83	0	0	0
R00366	glycine:oxygen oxidoreductase (deaminating);	Glycine, serine and threonine metabolism	-1000	0	-1000	-1000	-1000	0	-1000	-1000	88.7124	-5911.29	2	1	1
R00367	S-Adenosyl-L-methionine:glycine N-methyltransferase	Glycine, serine and threonine metabolism	1000	1000	-641.563	1000	1000	1000	-1000	-511.394	1000	3847.04	0	0	0
R00369	L-Alanine:glyoxylate aminotransferase	Alanine, aspartate and glutamate metabolism	0	-1000	-1000	0	-1000	-1000	-1000	-1000	0	-6000	3	2	1
R00371	Acetyl-CoA:glycine C-acetyltransferase	Glycine, serine and threonine metabolism	0	-1000	-1000	0	-1000	-1000	-1000	-1000	0	-6000	3	2	1
R00372	Glycine:2-oxoglutarate aminotransferase	Glycine, serine and threonine metabolism	1000	-1000	0	17.6403	0	-1000	1000	0	17.6403	35.2806	3	1	2
R00375	Deoxyadenosine 5'-triphosphate:DNA deoxynucleotidyltransferase (DNA-directed)	Purine metabolism	-0.12907	-0.12907	-0.038721	-0.12907	-0.119278	-0.12907	-0.120279	-0.113145	-0.12907	-1.03677	0	0	0
R00376	Deoxyguanosine 5'-triphosphate:DNA deoxynucleotidyltransferase (DNA-directed)	Purine metabolism	-0.141412	-0.141412	-0.0424235	-0.141412	-0.130683	-0.141412	-0.131781	-0.123964	-0.141412	-1.13591	0	0	0
R00377	Deoxycytidine triphosphate:DNA deoxynucleotidyltransferase (DNA-directed)	Pyrimidine metabolism	-0.141412	0	0	-0.141412	0	0	0	0	-0.141412	-0.424235	6	2	4
R00378	deoxythymidine triphosphate:DNA deoxynucleotidyltransferase (DNA-directed)	Pyrimidine metabolism	-0.12907	0	0	-0.12907	0	0	0	-0.113145	-0.12907	-0.500355	5	2	3
R00388	Acyl-CoA:oxygen 2-oxidoreductase		0	1000	1000	0	1000	1000	1000	52.6293	0	5052.63	3	2	1
R00390	Long-chain carboxylate:CoA ligase (AMP-forming)		0	0	0	0	0	0	0	0	0	0	9	4	5
R00391	Acyl-CoA:acetyl-CoA C-acyltransferase	Fatty acid elongation	0	-1000	-1000	0	-1000	-1000	-1000	947.371	0	-4052.63	3	2	1
R00392	acyl-CoA:electron-transfer flavoprotein 2,3-oxidoreductase		1000	0	0	0	1000	0	0	1000	-5.04871e-29	3000	5	3	2
R00409	(2S,3R)-3-hydroxybutane-1,2,3-tricarboxylate pyruvate-lyase (succinate-forming)	Propanoate metabolism	0	0	0	0	0	0	0	0	0	0	9	4	5
R00410	succinyl-CoA:acetoacetate CoA-transferase	Synthesis and degradation of ketone bodies	0	0	0	0	0	0	0	0	0	0	9	4	5
R00424	GTP 7,8-8,9-dihydrolase		0	0	0	0	0	0	0	0	0	0	9	4	5
R00425	GTP 7,8-8,9-dihydrolase (diphosphate-forming)	Riboflavin metabolism	0	0	0	0	0	0	0	0	0	0	9	4	5
R00428	GTP 8,9-hydrolase	Folate biosynthesis	0	0	0	0	0	0	0	0	0	0	9	4	5
R00431	GTP:oxaloacetate carboxy-lyase (adding GTP;phosphoenolpyruvate-forming);	Glycolysis / Gluconeogenesis	0.254523	998.977	999.693	-999.745	0.235213	998.977	999.047	999.103	-999.745	2996.8	0	0	0
R00432	Succinate:CoA ligase (GDP-forming)	Citrate cycle (TCA cycle)	0	-1000	-1000	0	-1000	-1000	-1000	-1000	0	-6000	3	2	1
R00434	GTP diphosphate-lyase (cyclizing; 3',5'-cyclic-GMP-forming)	Purine metabolism	0	0	0	0	0	0	0	0	0	0	9	4	5
R00435	ATP:polynucleotide adenylyltransferase;	Purine metabolism	44.9538	1000	1000	44.9538	41.5433	1000	1000	1000	44.9538	5176.4	0	0	0
R00437	polyribonucleotide:phosphate adenylyltransferase	Purine metabolism	0	956.324	986.514	0	0	955.046	959.298	960.593	0	4817.77	4	2	2
R00438	polyribonucleotide:phosphate uridylyltransferase	Pyrimidine metabolism	0	0.509046	0.0763569	0	0	1000	0.594655	0.22312	0	1001.4	4	2	2
R00439	polyribonucleotide:phosphate guanylyltransferase	Purine metabolism	0	0	0.383277	0	0	1.27759	0	1.11996	0	2.78082	6	3	3
R00440	polyribonucleotide:phosphate cytidylyltransferase	Pyrimidine metabolism	0	1000	0.0811445	0	0	0.270482	0.131781	0.123964	0	1000.61	4	2	2
R00441	GTP:RNA guanylyltransferase (DNA-directed);	Purine metabolism	-1.27759	0	0	-1.27759	-1.18066	0	0	0	-1.27759	-5.01343	5	2	3
R00442	CTP:RNA cytidylyltransferase (DNA-directed);	Pyrimidine metabolism	-0.979665	998.061	-0.500457	-0.979665	-1.1553	1000	-1.55457	-0.858792	-0.979665	1991.05	0	0	0
R00443	UTP:RNA uridylyltransferase	Pyrimidine metabolism	-1.19757	0	0	-1.19757	-0.871499	-1.92271	0	-0.603572	-1.19757	-6.99049	3	2	1
R00444	nucleoside-triphosphate:RNA nucleotidyltransferase (DNA-directed);		0	-1000	1000	0	0	-9.56849	1000	-1000	0	-9.56849	4	2	2
R00451	meso-2,6-diaminoheptanedioate carboxy-lyase (L-lysine-forming)	Lysine biosynthesis	0	0	0	0	0	0	0	0	0	0	9	4	5
R00472	acetyl-CoA:glyoxylate C-acetyltransferase (thioester-hydrolysing, carboxymethyl-forming);	Pyruvate metabolism	0	0	0	0	0	0	0	0	0	0	9	4	5
R00475	glycolate:oxygen 2-oxidoreductase	Glyoxylate and dicarboxylate metabolism	0	0	0	0	0	0	0	0	0	0	9	4	5
R00480	ATP:L-aspartate 4-phosphotransferase	Glycine, serine and threonine metabolism	0	1000	1000	0	0	0	0	1000	0	3000	6	2	4
R00481	L-aspartate:oxygen oxidoreductase	Nicotinate and nicotinamide metabolism	0	0	0	0	-3.2685e-13	-3.41061e-13	0	-1.13687e-13	0	-7.81597e-13	6	4	2
R00483	L-aspartate:ammonia ligase (AMP-forming)	Alanine, aspartate and glutamate metabolism	7.0073	7.0073	2.10219	7.0073	6.47567	7.0073	6.53004	6.14272	0	49.2798	1	0	1
R00487	acetyl-CoA:L-aspartate N-acetyltransferase	Alanine, aspartate and glutamate metabolism	0	0	0	0	0	0	0	0	0	0	9	4	5
R00489	L-aspartate 1-carboxy-lyase (beta-alanine-forming)	beta-Alanine metabolism	-1.49214e-13	1.13687e-13	0.0763569	7.10543e-15	0.235213	0.254523	2.13163e-14	0.22312	7.10543e-14	0.789212	0	0	0
R00502	UTP:alpha-D-galactose-1-phosphate uridylyltransferase	Galactose metabolism	0	0	0	0	0	0	0	0	0	0	9	4	5
R00509	ATP:adenylylsulfate 3'-phosphotransferase	Purine metabolism	0	0	0	0	0	0	0	0	0	0	9	4	5
R00511	cytidine-5'-monophosphate phosphohydrolase	Pyrimidine metabolism	0	0	0	0	0	0	0	0	0	0	9	4	5
R00512	ATP:CMP phosphotransferase	Pyrimidine metabolism	0	-1000	-1000	0	-6.46235e-27	-1000	-1000	-1000	0	-5000	3	2	1
R00519	formate:NAD+ oxidoreductase	Glyoxylate and dicarboxylate metabolism	0	0	1000	0	1000	0	1000	936.581	0	3936.58	5	3	2
R00527	S-Formylglutathione hydrolase	Methane metabolism	0	0	0	0	0	0	0	0	0	0	9	4	5
R00533	Sulfite:oxygen oxidoreductase	Sulfur metabolism	0	299.285	0	0	0	0	3.15544e-29	0	0	299.285	7	3	4
R00538	Aldehyde:NAD+ oxidoreductase		0	0	1000	0	0	0	0	0	0	1000	8	3	5
R00543	3-Acylpyruvate acylhydrolase		0	0	0	0	0	0	0	0	0	0	9	4	5
R00548	riboflavin-5-phosphate phosphohydrolase	Riboflavin metabolism	0	0	1000	0	1000	0	0	0	0	2000	7	3	4
R00549	ATP:riboflavin 5'-phosphotransferase	Riboflavin metabolism	0	0	1000	0	1000	0	0	0	0	2000	7	3	4
R00551	L-Arginine amidinohydrolase	Arginine biosynthesis	0	0	118.548	0	0	0	0	0	0	118.548	8	3	5
R00555	NAD+:protein-L-arginine ADP-D-ribosyltransferase		0	0	0	0	0	0	0	0	0	0	9	4	5
R00565	L-Arginine:glycine amidinotransferase	Glycine, serine and threonine metabolism	0	0	0	0	0	0	0	2.15412e-28	0	2.15412e-28	8	4	4
R00570	ATP:CDP phosphotransferase	Pyrimidine metabolism	0	-1000	-1000	0	-0.249961	-1000	-1000	-1000	0	-5000.25	3	2	1
R00571	UTP:ammonia ligase (ADP-forming)	Pyrimidine metabolism	0	-0.688523	-0.206557	0	0	1000	-0.64163	-1000	-1.00974e-28	-1.53671	3	2	1
R00573	UTP:L-glutamine amido-ligase (ADP-forming)	Pyrimidine metabolism	0	0	0	0	0	0.979665	0	1000	0	1000.98	7	4	3
R00575	HCO3-:L-glutamine amido-ligase (ADP-forming, carbamate-phosphorylating)	Pyrimidine metabolism	0	0	0	0	951.453	0	0	0	0	951.453	8	4	4
R00578	L-aspartate:L-glutamine amido-ligase (AMP-forming)	Alanine, aspartate and glutamate metabolism	0	0	0	0	0	0	0	0	7.0073	7.0073	8	4	4
R00582	O-phospho-L-serine phosphohydrolase	Glycine, serine and threonine metabolism	0	0	0	0	0	870.841	0	0	0	870.841	8	4	4
R00585	L-Serine:pyruvate aminotransferase	Glycine, serine and threonine metabolism	-476.459	76.4609	-1000	893.647	-66.8071	870.841	-971.184	-972.893	893.647	-752.746	0	0	0
R00588	L-Serine:glyoxylate aminotransferase	Glycine, serine and threonine metabolism	476.459	-1000	-1000	-893.647	-1000	-1000	0	-1000	-893.647	-6310.84	1	0	1
R00589	serine racemase;	Glycine, serine and threonine metabolism	0	1000	1000	0	1000	967.065	1000	1000	-144.793	5822.27	2	2	0
R00595	S-adenosyl-L-methionine:tRNA (cytosine-C5)-methyltransferase		0	0	0	0	0	0	0	0	0	0	9	4	5
R00600	S-Adenosyl-L-methionine:tRNA guanine N7-methyltransferase;		0	0	0	0	0	0	0	0	0	0	9	4	5
R00610	sarcosine:oxygen oxidoreductase (demethylating)	Glycine, serine and threonine metabolism	1000	672.7	0	0	0	0	483.312	1000	5.04871e-29	3156.01	4	2	2
R00611	sarcosine:electron-transfer flavoprotein oxidoreductase (demethylating)	Glycine, serine and threonine metabolism	-1000	-672.7	-3.41061e-13	518.827	0	0	-1000	-1000	-5.04871e-29	-3153.87	2	0	2
R00619	ATP:thiamine diphosphotransferase	Thiamine metabolism	0	0	0	0	0	0	0	0	0	0	9	4	5
R00623	primary_alcohol:NAD+ oxidoreductase	Fatty acid degradation	-1000	0	-1000	-1000	-1000	-1000	-1000	-1000	-1000	-8000	1	1	0
R00625	primary_alcohol:NADP+ oxidoreductase		1000	0	1000	1000	1000	1000	1000	1000	1000	8000	1	1	0
R00626	phosphate-monoester phosphohydrolase		0	0	0	0	0	0	0	0	0	0	9	4	5
R00631	aldehyde:NAD+ oxidoreductase	Fatty acid degradation	0	0	-1000	0	0	0	0	0	0	-1000	8	3	5
R00640	L-Galactono-1,4-lactone:ferricytochrome-c oxidoreductase	Ascorbate and aldarate metabolism	0	0	0	0	0	0	0	0	0	0	9	4	5
R00658	2-phospho-D-glycerate hydro-lyase (phosphoenolpyruvate-forming)	Glycolysis / Gluconeogenesis	0	1000	0	0	933.193	1000	42.9222	-358.683	0	2617.43	4	3	1
R00667	L-Ornithine:2-oxo-acid aminotransferase	Arginine and proline metabolism	0	0	118.548	0	0	0	0	2.15412e-28	0	118.548	7	3	4
R00669	N2-Acetyl-L-ornithine amidohydrolase	Arginine biosynthesis	0	0	0	0	0	0	0	0	0	0	9	4	5
R00670	L-ornithine carboxy-lyase (putrescine-forming)	Arginine and proline metabolism	0	0	0	0	0	0	0	0	0	0	9	4	5
R00674	L-serine hydro-lyase (adding indole; L-tryptophan-forming)	Phenylalanine, tyrosine and tryptophan biosynthesis	0	0	0	0	0	0	0	0	0	0	9	4	5
R00703	(S)-Lactate:NAD+ oxidoreductase	Glycolysis / Gluconeogenesis	0	-1000	-1000	0	-931.282	-1000	-1000	-1000	-1000	-6931.28	2	2	0
R00704	(R)-Lactate:NAD+ oxidoreductase	Pyruvate metabolism	0	0	1000	1000	-1000	1000	-1000	1000	1000	3000	2	2	0
R00710	Acetaldehyde:NAD+ oxidoreductase	Glycolysis / Gluconeogenesis	227.974	0	0	0	0	0	0	1000	0	1227.97	7	3	4
R00711	Acetaldehyde:NADP+ oxidoreductase	Glycolysis / Gluconeogenesis	7.13614	-1000	379.802	-1000	-1000	-1000	-1000	-190.371	-1000	-5803.43	0	0	0
R00713	succinate-semialdehyde:NAD+ oxidoreductase	Alanine, aspartate and glutamate metabolism	0	0	0	0	0	1000	79.1623	16.2029	0	1095.37	6	4	2
R00722	ATP:IDP phosphotransferase	Purine metabolism	-1000	-1000	-6.20349	999.745	-1000	-1000	60.1295	359.58	1000	-1586.75	0	0	0
R00726	ITP:oxaloacetate carboxy-lyase (adding ITP; phosphoenolpyruvate-forming);	Glycolysis / Gluconeogenesis	-1000	-1000	-6.20349	999.745	-1000	-1000	60.1295	359.58	1000	-1586.75	0	0	0
R00734	L-tyrosine:2-oxoglutarate aminotransferase	Ubiquinone and other terpenoid-quinone biosynthesis	0	0	0	0	0	0	0	0	0	0	9	4	5
R00742	acetyl-CoA:carbon-dioxide ligase (ADP-forming)	Fatty acid biosynthesis	242.783	992.495	1000	52.5321	-951.453	1000	-55.9477	-953.949	52.5321	1378.99	0	0	0
R00746	Ethanol:NADP+ oxidoreductase	Glycolysis / Gluconeogenesis	-1000	0	1000	1000	1000	1000	1000	1000	-1000	4000	1	1	0
R00748	ethanolamine-phosphate phosphate-lyase (deaminating; acetaldehyde-forming)	Glycerophospholipid metabolism	-1000	-172.454	-1000	-1000	41.5238	954.347	-966.167	488	1000	-1654.75	0	0	0
R00749	ethanolamine ammonia-lyase (acetaldehyde-forming)	Glycerophospholipid metabolism	353.396	0.490059	358.584	1000	-1000	-1000	-1000	1000	-924.922	-1212.45	0	0	0
R00751	L-threonine acetaldehyde-lyase (glycine-forming)	Glycine, serine and threonine metabolism	-15.0408	76.6858	995.488	-15.0408	-13.8997	976.087	985.984	385.047	-15.0408	3360.27	0	0	0
R00753	(S)-lactate acetaldehyde-lyase (formate-forming)	Pyruvate metabolism	-1000	-1000	0	-1000	0	-1000	0	-63.4188	-1000	-5063.42	3	1	2
R00754	ethanol:NAD+ oxidoreductase	Glycolysis / Gluconeogenesis	1000	0	-1000	-1000	-1000	-1000	-1000	-1000	1000	-4000	1	1	0
R00756	ATP:D-fructose-6-phosphate 1-phosphotransferase	Methane metabolism	0	-38.1032	-310.882	0	1000	41.2534	1000	807.216	0	2499.48	3	2	1
R00760	ATP:D-fructose 6-phosphotransferase	Starch and sucrose metabolism	0	-38.1032	689.118	0	0	-0.254523	-1000	-1000	0	-1349.24	4	2	2
R00762	D-Fructose-1,6-bisphosphate 1-phosphohydrolase	Methane metabolism	0	0	0	0	0	0	0	0	0	0	9	4	5
R00763	beta-D-fructose-2,6-bisphosphate 2-phosphohydrolase		0	1000	0	0	0	1000	1000	1000	0	4000	5	3	2
R00768	L-glutamine:D-fructose-6-phosphate isomerase (deaminating);	Alanine, aspartate and glutamate metabolism	0	0	0	0	0	0	0	0	0	0	9	4	5
R00771	D-glucose-6-phosphate aldose-ketose-isomerase	Starch and sucrose metabolism	0	0	1000	0	0	-958.492	-992.829	0	0	-951.321	6	3	3
R00772	D-mannose-6-phosphate aldose-ketose-isomerase		0	0	-1000	0	0	-1000	1000	0	0	-1000	6	3	3
R00787	ammonia:NAD+ oxidoreductase	Nitrogen metabolism	-221.694	0	0	0	-1000	0	0	0	0	-1221.69	7	3	4
R00796	nitrite:NADP+ oxidoreductase;	Nitrogen metabolism	-221.694	0	0	0	-1000	0	2.01948e-28	0	0	-1221.69	6	3	3
R00801	sucrose glucohydrolase	Galactose metabolism	-1000	-1000	-1000	-1000	-1000	-1000	-1000	-1000	-1000	-9000	0	0	0
R00802	sucrose alpha-glucohydrolase		0	1000	0	0	1000	0	0	0	0	2000	7	3	4
R00827	S-Adenosyl-L-methionine:catechol O-methyltransferase		0	0	0	0	0	0	0	0	0	0	9	4	5
R00829	succinyl-CoA:acetyl-CoA C-acyltransferase;	Phenylalanine metabolism	0	0	0	0	0	0	0	0	0	0	9	4	5
R00830	succinyl-CoA:glycine C-succinyltransferase (decarboxylating)	Glycine, serine and threonine metabolism	0	0	0	0	0	0	0	0	0	0	9	4	5
R00833	(R)-Methylmalonyl-CoA CoA-carbonylmutase	Valine, leucine and isoleucine degradation	0	0	0	0	0	0	0	0	0	0	9	4	5
R00835	D-glucose-6-phosphate:NADP+ 1-oxidoreductase		0	0	1000	0	161.793	1000	-1000	1000	0	2161.79	4	3	1
R00836	UDP-glucose:D-glucose-6-phosphate 1-alpha-D-glucosyltransferase		-1000	-1000	-1000	0	-1000	-1000	-1000	-1000	0	-7000	2	1	1
R00842	sn-Glycerol-3-phosphate:NAD+ 2-oxidoreductase	Glycerophospholipid metabolism	1000	-1000	-1000	1000	-972.142	-915.424	1000	-791.014	0	-1678.58	1	0	1
R00844	sn-Glycerol-3-phosphate:NADP+ 2-oxidoreductase	Glycerophospholipid metabolism	1000	1000	-641.563	-1000	-1000	0	0	0	0	-641.563	4	0	4
R00846	sn-Glycerol-3-phosphate:oxygen 2-oxidoreductase	Glycerophospholipid metabolism	0	99.8656	1000	1000	1000	-829.127	-1000	1000	1000	3270.74	1	1	0
R00847	ATP:glycerol 3-phosphotransferase	Glycerolipid metabolism	-1000	0	-1000	0	-958.476	0	-7.17146	-807.216	0	-3772.86	4	2	2
R00848	sn-Glycerol-3-phosphate:(acceptor) 2-oxidoreductase	Glycerophospholipid metabolism	-1000	900.134	1000	1000	0	744.552	-72.1688	1000	-962.63	2609.89	1	0	1
R00849	sn-glycerol 3-phosphate:quinone oxidoreductase		0	1000	1000	0	1000	0	920.838	983.797	0	4904.63	4	2	2
R00851	acyl-CoA:sn-glycerol-3-phosphate 1-O-acyltransferase	Glycerolipid metabolism	0	0	0	0	0	0	0	0	0	0	9	4	5
R00855	CDPglycerol phosphoglycerohydrolase	Glycerophospholipid metabolism	-1000	-1000	-1000	0	1000	-1000	-1000	-1000	0	-5000	2	1	1
R00856	CTP:sn-glycerol-3-phosphate cytidylyltransferase	Glycerophospholipid metabolism	-1000	-1000	-1000	0	1000	-1000	-1000	-1000	0	-5000	2	1	1
R00857	Glycerophosphodiester glycerophosphohydrolase		0	0	0	0	0	0	0	0	0	0	9	4	5
R00858	hydrogen-sulfide:NADP+ oxidoreductase	Sulfur metabolism	0	299.285	0	0	0	0	3.15544e-29	0	0	299.285	7	3	4
R00865	D-Mannitol:ferricytochrome-c 2-oxidoreductase	Fructose and mannose metabolism	523.541	1000	1000	1000	0	1000	-795.487	1000	1000	5728.05	1	0	1
R00866	ATP:D-fructose 1-phosphotransferase	Fructose and mannose metabolism	881.788	1000	1000	0	-1000	0	0	0	0	1881.79	5	1	4
R00867	ATP:D-fructose 6-phosphotransferase	Fructose and mannose metabolism	0	0	0	0	534.477	-502.511	5.04871e-29	-1000	0	-968.034	5	4	1
R00868	D-Mannitol:NAD+ 2-oxidoreductase	Fructose and mannose metabolism	1000	1000	1000	1000	1000	-1000	795.487	1000	-1000	4795.49	0	0	0
R00870	D-Mannitol:NADP+ 2-oxidoreductase	Fructose and mannose metabolism	-1000	-1000	-1000	-1000	-1000	-1000	-1000	-1000	-1000	-9000	0	0	0
R00872	D-fructose 2-phosphate phosphatase	Fructose and mannose metabolism	-266.428	1000	1000	0	1000	-502.765	-1000	-1000	0	230.806	2	1	1
R00875	D-Glucitol:NAD+ 2-oxidoreductase	Fructose and mannose metabolism	1000	0	0	954.797	0	0	0	1000	1000	3954.8	5	2	3
R00877	D-mannose aldose-ketose-isomerase	Fructose and mannose metabolism	0	-1000	-1000	0	-1000	1000	1000	-1000	37.3697	-1962.63	2	2	0
R00878	alpha-D-Glucose aldose-ketose-isomerase	Fructose and mannose metabolism	-309.578	961.897	1000	0	534.477	1000	1000	192.56	-1000	3379.36	1	1	0
R00879	beta-D-Fructan fructohydrolase	Fructose and mannose metabolism	148.217	-1000	-310.882	37.3697	-1000	-1000	-1000	-192.56	1000	-3317.86	0	0	0
R00880	GDP-D-mannose:NAD+ 6-oxidoreductase	Fructose and mannose metabolism	-1000	-1000	999.924	-1000	-1000	999.745	-1000	-1000	999.745	-3000.59	0	0	0
R00881	GDP-mannose mannophosphohydrolase	Fructose and mannose metabolism	-1000	-1000	-1000	0	-1000	-1000	-1000	-1000	0	-7000	2	1	1
R00883	GDP:D-mannose-1-phosphate guanylyltransferase	Fructose and mannose metabolism	-1000	-1000	-1000	-1000	-1000	-1000	-1000	-1000	-1000	-9000	0	0	0
R00885	GTP:alpha-D-mannose-1-phosphate guanylyltransferase	Fructose and mannose metabolism	-1000	-1000	-1000	0	-1000	-1000	-1000	-1000	0	-7000	2	1	1
R00887		Fructose and mannose metabolism	999.745	-1000	-1000	-1000	-1000	-1000	999.763	999.777	-1000	-3000.71	0	0	0
R00888	GDP-alpha-D-mannose 4,6-hydro-lyase (GDP-4-dehydro-alpha-D-rhamnose-forming);	Fructose and mannose metabolism	0	0	0	0	0	0	0	0	0	0	9	4	5
R00890	GDPmannose:mannan 1,4-beta-D-mannosyltransferase	Fructose and mannose metabolism	-1000	999.745	-1000	999.745	999.765	-1000	-1000	-1000	-1000	-3000.74	0	0	0
R00891	L-serine hydro-lyase (adding hydrogen sulfide, L-cysteine-forming)	Glycine, serine and threonine metabolism	0	-299.285	0	0	0	0	-3.15544e-29	0	0	-299.285	7	3	4
R00893	L-Cysteine:oxygen oxidoreductase	Cysteine and methionine metabolism	0	0	0	0	0	0	0	0	0	0	9	4	5
R00894	L-glutamate:L-cysteine gamma-ligase (ADP-forming)	Glutathione metabolism	0	0	0	0	0	0	0	0	0	0	9	4	5
R00899	L-cysteinylglycine dipeptidase	Glutathione metabolism	0	0	0	0	0	0	0	0	0	0	9	4	5
R00904	3-aminopropanal:NAD+ oxidoreductase	beta-Alanine metabolism	0	0	0	0	0	0	0	0	0	0	9	4	5
R00905	3-ureidopropanoate amidohydrolase	Pyrimidine metabolism	0.254523	0.254523	0	0.254523	0	0	0.237188	0	0.254523	1.25528	4	1	3
R00922	2-Methyl-3-oxopropanoate:NAD+ oxidoreductase (CoA-propanoylating)	Valine, leucine and isoleucine degradation	0	0	0	0	0	0	0	0	0	0	9	4	5
R00923	(S)-methylmalonyl-CoA carboxy-lyase (propanoyl-CoA-forming)	Propanoate metabolism	0	0	218.655	0	0	0	920.512	1000	0	2139.17	6	3	3
R00924	propanoyl-CoA:electron-transfer flavoprotein 2,3-oxidoreductase	beta-Alanine metabolism	0	0	0	0	0	0	0	0	-5.04871e-29	-5.04871e-29	8	4	4
R00925	Propanoate:CoA ligase (AMP-forming)		0	0	0	0	0	0	0	0	0	0	9	4	5
R00927	acetyl-CoA:propanoyl-CoA 2-C-acetyltransferase;	Valine, leucine and isoleucine degradation	0	0	0	0	0	0	0	0	0	0	9	4	5
R00928	Acetyl-CoA:propanoate CoA-transferase	Pyruvate metabolism	0	0	0	0	0	0	0	0	0	0	9	4	5
R00935	(S)-Methylmalonate semialdehyde:NAD+ oxidoreductase (CoA-propanoylating)	Propanoate metabolism	0	0	0	0	0	0	0	0	0	0	9	4	5
R00936	5,6,7,8-tetrahydrofolate:NAD+ oxidoreductase	One carbon pool by folate	-1000	-1000	-1000	-1000	-1000	-1000	-1000	1.98674e-13	-1000	-8000	0	0	0
R00937	5,6,7,8-tetrahydrofolate:NAD+ oxidoreductase	One carbon pool by folate	1000	-1000	-1000	1000	-0.119278	-0.12907	-0.120279	-1000	1000	-0.368627	0	0	0
R00939	5,6,7,8-tetrahydrofolate:NADP+ oxidoreductase	One carbon pool by folate	0	999.871	1000	-1000	0	0	0	0	-1000	-0.12907	5	1	4
R00940	5,6,7,8-tetrahydrofolate:NADP+ oxidoreductase	One carbon pool by folate	0	1000	999.961	1000	1000	1000	1000	1000	1000	7999.96	1	1	0
R00942	Tetrahydrofolate:L-glutamate gamma-ligase (ADP-forming)	Folate biosynthesis	0	0	0	0	0	0	0	0	0	0	9	4	5
R00945	5,10-Methylenetetrahydrofolate:glycine hydroxymethyltransferase	Glycine, serine and threonine metabolism	0	-0.12907	-0.038721	0	-1000	999.616	999.643	-1000	1.77636e-14	-0.908851	2	2	0
R00946	5-Methyltetrahydrofolate:L-homocysteine S-methyltransferase	Cysteine and methionine metabolism	0	1.13687e-13	-4.54747e-13	-4.54747e-13	-4.54747e-13	3.41061e-13	0	1.7053e-13	-1.77636e-14	-7.56728e-13	2	1	1
R00959	alpha-D-Glucose 1-phosphate 1,6-phosphomutase	Glycolysis / Gluconeogenesis	0	1000	1000	0	1000	1000	1000	1000	0	6000	3	2	1
R00961	IDP phosphohydrolase;	Purine metabolism	0	0	0	0	0	0	0	0	0	0	9	4	5
R00963	uridine 5'-monophosphate phosphohydrolase	Pyrimidine metabolism	0	0	0	0.254523	0	0	0	0	0.254523	0.509046	7	3	4
R00964	ATP:uridine 5'-phosphotransferase	Pyrimidine metabolism	-0.254523	-1000	0	0	-3.2685e-13	0	-0.237188	0	0	-1000.49	5	2	3
R00966	UMP:diphosphate phospho-alpha-D-ribosyltransferase	Pyrimidine metabolism	0	-999.745	0	0	-3.2685e-13	0	0	0	0	-999.745	7	3	4
R00974	Cytosine aminohydrolase	Pyrimidine metabolism	0	0	0	0	0	0	0	0	0	0	9	4	5
R00977	5,6-dihydrouracil:NAD+ oxidoreductase	Pyrimidine metabolism	999.745	999.745	1000	999.745	1000	1000	999.763	1000	999.745	8998.74	0	0	0
R00978	5,6-Dihydrouracil:NADP+ oxidoreductase	Pyrimidine metabolism	-1000	-1000	-1000	-1000	-1000	-1000	-1000	-1000	-1000	-9000	0	0	0
R00986	Chorismate pyruvate-lyase (amino-accepting)	Phenylalanine, tyrosine and tryptophan biosynthesis	0	0	0	0	0	0	0	0	0	0	9	4	5
R00996	L-threonine ammonia-lyase (2-oxobutanoate-forming)	Glycine, serine and threonine metabolism	0	0	0	0	0	0	0	0	0	0	9	4	5
R00997	1-aminocyclopropane-1-carboxylate aminohydrolase (isomerizing);	Cysteine and methionine metabolism	0	0	0	0	0	0	0	0	0	0	9	4	5
R00998	acetyl-CoA:2-oxobutanoate C-acetyltransferase (thioester-hydrolysing, carboxymethyl-forming);	Pyruvate metabolism	0	0	0	0	0	0	0	0	0	0	9	4	5
R01001	L-cystathionine cysteine-lyase (deaminating; 2-oxobutanoate-forming)	Glycine, serine and threonine metabolism	0	0	0	0	0	0	0	0	0	0	9	4	5
R01004	Dolichyl-diphosphate phosphohydrolase	N-Glycan biosynthesis	0	0	0	0	0	0	0	0	0	0	9	4	5
R01005	UDPglucose:dolichyl-phosphate beta-D-glucosyltransferase	N-Glycan biosynthesis	0	0	0	0	0	0	0	0	0	0	9	4	5
R01007	UDP-N-acetyl-D-glucosamine:dolichyl-phosphate N-acetyl-D-glucosamine phosphotransferase		0	0	0	0	0	0	0	0	0	0	9	4	5
R01009	GDPmannose:dolichyl-phosphate O-beta-D-mannosyltransferase	N-Glycan biosynthesis	0	0	0	0	0	0	0	0	0	0	9	4	5
R01011	ATP:glycerone phosphotransferase	Glycerolipid metabolism	0	0	0	0	0	0	0	0	0	0	9	4	5
R01013	Acyl-CoA:glycerone-phosphate O-acyltransferase	Glycerophospholipid metabolism	1000	1000	1000	1000	1000	1000	1000	1000	1000	9000	0	0	0
R01015	D-glyceraldehyde-3-phosphate aldose-ketose-isomerase	Glycolysis / Gluconeogenesis	147.962	-961.897	-669.396	-962.885	-465.759	-959.001	-1000	-1000	999.745	-4871.23	0	0	0
R01018	CTP:dolichol O-phosphotransferase	N-Glycan biosynthesis	0	0	0	0	0	0	0	0	0	0	9	4	5
R01019	acetaldehyde:pyrroloquinoline-quinone oxidoreductase	Pyruvate metabolism	0	0	0	0	0	0	0	0	0	0	9	4	5
R01021	ATP:choline phosphotransferase	Glycerophospholipid metabolism	-1000	827.546	358.437	0	1000	-1000	-966.624	488	37.3697	-255.272	1	1	0
R01022	choline:oxygen 1-oxidoreductase	Glycine, serine and threonine metabolism	278.318	-1000	-358.437	924.922	714.94	1000	966.624	245.606	-88.7124	2683.26	0	0	0
R01023	Acetyl-CoA:choline O-acetyltransferase	Glycerophospholipid metabolism	0	0	0	0	0	0	0	0	0	0	9	4	5
R01025	choline:acceptor 1-oxidoreductase	Glycine, serine and threonine metabolism	368.776	-827.546	1000	-1000	243.989	-1000	1000	265.788	-882.008	-831	0	0	0
R01026	Acetylcholine aectylhydrolase	Glycerophospholipid metabolism	0	0	0	0	0	0	0	0	0	0	9	4	5
R01029	Acylcholine acylhydrolase		0	0	0	0	0	0	0	0	0	0	9	4	5
R01030	sn-Glycero-3-phosphocholine glycerophosphohydrolase	Glycerophospholipid metabolism	0	0	0	0	0	0	0	0	0	0	9	4	5
R01041	glycerol:NADP+ oxidoreductase	Glycerolipid metabolism	0	0	641.563	-1000	1000	1000	7.17146	-192.784	962.63	2418.58	2	2	0
R01049	ATP:D-ribose-5-phosphate diphosphotransferase	Pentose phosphate pathway	0	999.745	0	0	0	-3.41061e-13	0	-1.13687e-13	0	999.745	6	3	3
R01051	ATP:D-ribose 5-phosphotransferase	Pentose phosphate pathway	0.254523	1000	0	0.254523	3.2685e-13	0	0.237188	0	0.254523	1001	3	1	2
R01054	ADP-ribose ribophosphohydrolase	Purine metabolism	0	0	0	0	0	0	0	0	0	0	9	4	5
R01056	D-ribose-5-phosphate aldose-ketose-isomerase	Pentose phosphate pathway	0	0	-0.0763569	0	-0.235213	-0.254523	0	-0.22312	0	-0.789212	5	3	2
R01059	ATP:D-glyceraldehyde 3-phosphotransferase	Fructose and mannose metabolism	148.217	-1000	641.563	-962.63	-1000	-1000	-992.829	193.007	1000	-2972.67	0	0	0
R01061	D-glyceraldehyde-3-phosphate:NAD+ oxidoreductase (phosphorylating)	Glycolysis / Gluconeogenesis	0	923.539	1000	0	1000	1000	14.1057	1000	0	4937.64	3	2	1
R01066	2-deoxy-D-ribose-5-phosphate acetaldehyde-lyase (D-glyceraldehyde-3-phosphate-forming)	Pentose phosphate pathway	0	0	0	0	0	0	0	0	0	0	9	4	5
R01068	D-fructose-1,6-bisphosphate D-glyceraldehyde-3-phosphate-lyase (glycerone-phosphate-forming)	Methane metabolism	0	-38.1032	-310.882	0	1000	41.2534	1000	807.216	0	2499.48	3	2	1
R01070	beta-D-fructose-1,6-bisphosphate D-glyceraldehyde-3-phosphate-lyase (glycerone-phosphate-forming)	Glycolysis / Gluconeogenesis	0	1000	0	0	534.477	1000	-992.829	-1000	0	541.648	4	3	1
R01071	1-(5-phospho-D-ribosyl)-ATP:diphosphate phospho-alpha-D-ribosyl-transferase	Histidine metabolism	0	0	0	0	0	0	0	0	0	0	9	4	5
R01072	5-phosphoribosylamine:diphosphate phospho-alpha-D-ribosyltransferase (glutamate-amidating)	Purine metabolism	0	0	0	0	0	0	0	0	0	0	9	4	5
R01073	N-(5-Phospho-D-ribosyl)anthranilate:pyrophosphate phosphoribosyl-transferase	Phenylalanine, tyrosine and tryptophan biosynthesis	0	0	0	0	0	0	0	0	0	0	9	4	5
R01078	dethiobiotin:sulfur sulfurtransferase	Biotin metabolism	0	0	0	0	0	0	0	0	0	0	9	4	5
R01080	Uridine ribohydrolase	Pyrimidine metabolism	0.254523	1000	0	0.254523	3.2685e-13	0	0.237188	0	0.254523	1001	3	1	2
R01082	(S)-malate hydro-lyase (fumarate-forming)	Citrate cycle (TCA cycle)	0	1000	1000	0	1000	0	920.838	983.797	0	4904.63	4	2	2
R01083	N6-(1,2-dicarboxyethyl)AMP AMP-lyase (fumarate-forming)	Purine metabolism	0	0	0	0	0	0	0	0	0	0	9	4	5
R01085	3-fumarylpyruvate fumarylhydrolase	Tyrosine metabolism	0	0	0	0	0	0	0	0	0	0	9	4	5
R01086	2-(Nomega-L-arginino)succinate arginine-lyase (fumarate-forming)	Arginine biosynthesis	0	0	0	0	0	0	0	0	0	0	9	4	5
R01090	L-Leucine:2-oxoglutarate aminotransferase	Valine, leucine and isoleucine degradation	0	0	0	0	0	0	0	0	0	0	9	4	5
R01092	ATP:alpha-D-galactose 1-phosphotransferase	Galactose metabolism	0	0	0	0	0	0	0	0	0	0	9	4	5
R01121	ATP:(R)-5-diphosphomevalonate carboxy-lyase (adding ATP; isopentenyl-diphosphate-forming);	Terpenoid backbone biosynthesis	0	0	0	0	0	0	0	0	0	0	9	4	5
R01122	delta2-isopentenyl-diphosphate:tRNA isopentenyltransferase	Zeatin biosynthesis	0	0	0	0	0	0	0	0	0	0	9	4	5
R01123	Isopentenyl-diphosphate delta3-delta2-isomerase	Terpenoid backbone biosynthesis	0	0	0	0	0	0	0	0	0	0	9	4	5
R01126	inosine 5'-monophosphate phosphohydrolase	Purine metabolism	0	0	0	0	0	0	0	0	0	0	9	4	5
R01130	IMP:NAD+ oxidoreductase	Purine metabolism	0	1000	0	0	0	1000	994.423	1000	0	3994.42	5	3	2
R01132	IMP:diphosphate phospho-D-ribosyltransferase	Purine metabolism	0	0	0	0	0	0	0	0	0	0	9	4	5
R01134	inosine-5'-phosphate:NADP+ oxidoreductase (aminating);	Purine metabolism	0	-998.722	0	0	0	-1000	-993.233	-1000	0	-3991.96	5	3	2
R01137	ATP:dADP phosphotransferase	Purine metabolism	0	0	0	0	0	0	0	0	0	0	9	4	5
R01152	N-Carbamoylputrescine amidohydrolase	Arginine and proline metabolism	0	0	0	0	0	0	0	0	0	0	9	4	5
R01154	acetyl-CoA:putrescine N-acetyltransferase	Arginine and proline metabolism	0	0	0	0	0	0	0	0	0	0	9	4	5
R01158	L-histidinol:NAD+ oxidoreductase	Biosynthesis of amino acids	0	0	0	0	0	0	0	0	0	0	9	4	5
R01168	L-histidine ammonia-lyase (urocanate-forming)	Histidine metabolism	0	0	0	0	0	0	0	0	0	0	9	4	5
R01175	butanoyl-CoA:electron-transfer flavoprotein 2,3-oxidoreductase	Fatty acid degradation	0	0	-2.25138	0	0	-7.50459	-6.99347	0	0	-16.7494	6	3	3
R01177	butanoyl-CoA:acetyl-CoA C-butanoyltransferase	Fatty acid elongation	0	0	2.25138	0	0	7.50459	6.99347	0	0	16.7494	6	3	3
R01178	short-chain acyl-CoA:electron-transfer flavoprotein 2,3-oxidoreductase		0	0	0	0	0	0	0	0	0	0	9	4	5
R01184	myo-Inositol:oxygen oxidoreductase	Ascorbate and aldarate metabolism	0	160.416	0	0	0	0	1000	0	0	1160.42	7	3	4
R01185	1D-myo-inositol 1-phosphate phosphohydrolase	Inositol phosphate metabolism	0	0	0	0	0	0	0	0	0	0	9	4	5
R01186	1D-myo-inositol 4-phosphate phosphohydrolase	Inositol phosphate metabolism	0	0	0	0	0	0	0	0	0	0	9	4	5
R01187	1D-myo-inositol 3-phosphate phosphohydrolase	Streptomycin biosynthesis	0	160.416	0	0	0	0	1000	0	0	1160.42	7	3	4
R01196	pyruvate:ferredoxin 2-oxidoreductase (CoA-acetylating)	Glycolysis / Gluconeogenesis	-1000	-1000	-1000	-1000	-1000	-1000	1000	-1000	-1000	-7000	0	0	0
R01206	[1,4-(N-Acetyl-beta-D-glucosaminyl)]n glycanohydrolase	Amino sugar and nucleotide sugar metabolism	0	0	0	0	0	0	0	0	0	0	9	4	5
R01209	2,3-Dihydroxy-3-methylbutanoate hydro-lyase	Pantothenate and CoA biosynthesis	0	0	0	17.8948	0	0	0	0	17.8948	35.7897	7	3	4
R01211	(R)-3,3-Dimethylmalate:NAD+ oxidoreductase (decarboxylating)	Pantothenate and CoA biosynthesis	-0.254523	-0.254523	-0.0763569	-0.254523	999.646	-1000	-1000	999.777	-0.254523	-1.67206	0	0	0
R01213	acetyl-CoA:3-methyl-2-oxobutanoate C-acetyltransferase (thioester-hydrolysing, carboxymethyl-forming);	Valine, leucine and isoleucine biosynthesis	0	0	0	0	0	0	0	0	0	0	9	4	5
R01214	L-Valine:2-oxoglutarate aminotransferase	Valine, leucine and isoleucine degradation	-17.6403	-17.6403	-5.29209	-17.6403	-16.302	-17.6403	-16.4389	-15.4638	-17.6403	-141.698	0	0	0
R01218	5,10-methylenetetrahydrofolate:NAD+ oxidoreductase	One carbon pool by folate	-1000	-1000	-1000	0	-1000	-1000	1000	-1000	0	-5000	2	1	1
R01220	5,10-methylenetetrahydrofolate:NADP+ oxidoreductase	One carbon pool by folate	1000	1000	1000	0	1000	1000	-1000	1000	0	5000	2	1	1
R01224	5-methyltetrahydrofolate:NADP+ oxidoreductase	One carbon pool by folate	0	-1000	1000	2.27374e-13	1000	1000	1000	-1000	1.77636e-14	2000	1	1	0
R01226	5,10-Methylenetetrahydrofolate:3-methyl-2-oxobutanoate hydroxymethyltransferase	Pantothenate and CoA biosynthesis	0	0	0	4.54747e-13	999.881	-999.745	-999.763	1000	0	0.372434	4	3	1
R01227	guanosine 5'-monophosphate phosphohydrolase	Purine metabolism	0	0	0	0	0	0	0	0	0	0	9	4	5
R01230	Xanthosine-5'-phosphate:ammonia ligase (AMP-forming)	Purine metabolism	0	11.9893	-996.403	0	0	1000	-5.57666	0	0	10.0094	5	2	3
R01231	Xanthosine-5'-phosphate:L-glutamine amido-ligase (AMP-forming)	Purine metabolism	0	988.011	996.403	0	0	0	1000	1000	0	3984.41	5	2	3
R01234	Guanosine 3',5'-cyclic phosphate 5'-nucleotidohydrolase	Purine metabolism	0	0	0	0	0	0	0	0	0	0	9	4	5
R01248	L-Proline:NAD+ 5-oxidoreductase	Arginine and proline metabolism	1000	1000	1000	0	1000	1000	1000	-1000	0	5000	2	1	1
R01251	L-Proline:NADP+ 5-oxidoreductase	Arginine and proline metabolism	-1000	-1000	-1000	0	-1000	-1000	-1000	1000	0	-5000	2	1	1
R01257	(S)-Malate:FAD oxidoreductase	Pyruvate metabolism	0	99.8656	-995.497	0	1000	-699.524	79.1623	1000	0	484.006	3	2	1
R01262	glutathione:L-amino-acid 5-glutamyltransferase	Glutathione metabolism	0	0	0	0	0	0	0	0	0	0	9	4	5
R01263	N-Acyl-L-amino-acid amidohydrolase		0	0	0	0	0	0	0	0	0	0	9	4	5
R01269	S-Adenosyl-L-methionine:nicotinamide N-methyltransferase	Nicotinate and nicotinamide metabolism	0	0	0	0	0	0	0	0	0	0	9	4	5
R01278	hexadecanoyl-CoA:NADP+ trans-2-oxidoreductase;	Fatty acid elongation	0	0	0	0	0	0	-6.99347	0	0	-6.99347	8	4	4
R01279	palmitoyl-CoA:electron-transfer flavoprotein 2,3-oxidoreductase	Fatty acid degradation	0	0	-2.25138	0	0	-7.50459	0	0	0	-9.75597	7	3	4
R01280	Palmitate:CoA ligase (AMP-forming)	Fatty acid biosynthesis	0	0	0	0	0	0	0	0	0	0	9	4	5
R01281	Palmitoyl-CoA:L-serine C-palmitoyltransferase (decarboxylating)	Sphingolipid metabolism	0	0	0	0	0	0	0	0	0	0	9	4	5
R01286	L-cystathionine L-homocysteine-lyase (deaminating; pyruvate-forming)	Cysteine and methionine metabolism	0	190.143	1000	0	1000	1000	940.491	-1000	0	3130.63	3	2	1
R01290	L-serine hydro-lyase (adding homocysteine; L-cystathionine-forming)	Glycine, serine and threonine metabolism	0	190.143	1000	0	1000	1000	940.491	-1000	0	3130.63	3	2	1
R01310	phosphatidylcholine phosphatidohydrolase	Glycerophospholipid metabolism	646.604	1000	0	0	0	0	0	0	0	1646.6	7	2	5
R01312	Phosphatidylcholine cholinephosphohydrolase	Glycerophospholipid metabolism	0	-1000	-1000	0	0	999.51	1000	-999.394	-37.3697	-1037.25	3	2	1
R01313	Phosphatidylcholine 2-acylhydrolase		1000	0	1000	0	1000	0	0	0	1000	4000	5	2	3
R01315	phosphatidylcholine 2-acylhydrolase	Glycerophospholipid metabolism	1000	0	-1000	0	-1000	1000	1000	-1000	1000	1000	2	2	0
R01316	phosphatidylcholine 1-acylhydrolase	Glycerophospholipid metabolism	-1000	-1000	-1000	0	-1000	-1000	-1000	-1000	-1000	-8000	1	1	0
R01317	phosphatidylcholine 2-acylhydrolase	Arachidonic acid metabolism	0	0	0	0	0	0	0	0	0	0	9	4	5
R01318	Acyl-CoA:1-acyl-sn-glycero-3-phosphocholine O-acyltransferase	Glycerophospholipid metabolism	1000	1000	1000	0	1000	0	0	0	1000	5000	4	1	3
R01319	Acyl-CoA:2-acyl-sn-glycero-3-phosphocholine O-acyltransferase	Glycerophospholipid metabolism	-1000	-1000	-1000	-1000	-1000	-1000	-1000	-1000	-1000	-9000	0	0	0
R01320	S-adenosyl-L-methionine:phosphatidyl-N-dimethylethanolamine N-methyltransferase	Glycerophospholipid metabolism	-352.906	-1000	-358.437	-962.346	-41.071	-1000	966.624	-1000	-962.346	-4710.48	0	0	0
R01321	CDP-choline:1,2-diacyl-sn-glycerol cholinephosphotransferase	Glycerophospholipid metabolism	0	0	0	0	1000	0	33.3759	0	0	1033.38	7	4	3
R01324	citrate hydroxymutase	Metabolic pathways	0	1000	0	0	1000	1000	1000	1000	0	5000	4	3	1
R01325	citrate hydro-lyase (cis-aconitate-forming)	Citrate cycle (TCA cycle)	0	0	1000	0	0	0	0	0	0	1000	8	3	5
R01326	ATP:D-mannose 6-phosphotransferase	Fructose and mannose metabolism	-1000	-1000	-1000	-962.63	-1000	-1000	-1000	1000	-1000	-6962.63	0	0	0
R01332	beta-D-mannan hydrolases	Fructose and mannose metabolism	0	0	0	0	0	0	0	0	0	0	9	4	5
R01340	D-Amino-acid:oxygen oxidoreductase (deaminating)		0	0	0	0	0	0	0	0	0	0	9	4	5
R01341	(S)-2-Hydroxy-acid:oxygen 2-oxidoreductase		0	0	0	0	0	0	0	0	0	0	9	4	5
R01343	L-Ornithine:2-oxo-acid aminotransferase		0	0	0	0	0	0	0	0	0	0	9	4	5
R01351	1-acylglycerol acylhydrolase	Glycerolipid metabolism	-1000	-1000	-75.3121	0	-1000	0	0	0	0	-3075.31	5	1	4
R01352	2-acylglycerol acylhydrolase		0	0	0	0	0	0	0	0	0	0	9	4	5
R01357	Acetoacetate:CoA ligase (AMP-forming)	Valine, leucine and isoleucine degradation	0	0	0	0	0	0	0	0	0	0	9	4	5
R01360	(S)-3-hydroxy-3-methylglutaryl-CoA acetoacetate-lyase (acetyl-CoA-forming)	Synthesis and degradation of ketone bodies	0	0	0	0	0	0	0	0	0	0	9	4	5
R01364	4-fumarylacetoacetate fumarylhydrolase	Tyrosine metabolism	0	0	0	0	0	0	0	0	0	0	9	4	5
R01368	Acyl-CoA:2-acylglycerol O-acyltransferase		0	0	0	0	0	0	0	0	0	0	9	4	5
R01369	triacylglycerol acylhydrolase		0	0	-358.437	0	0	0	0	0	0	-358.437	8	3	5
R01381	UTP:1-phospho-alpha-D-glucuronate uridylyltransferase	Pentose and glucuronate interconversions	0	0	0	0	0	0	0	0	0	0	9	4	5
R01383	UDPglucuronate beta-D-glucuronosyltransferase (acceptor-unspecific)	Pentose and glucuronate interconversions	0	0	0	0	0	0	0	0	0	0	9	4	5
R01384	UDP-D-glucuronate carboxy-lyase (UDP-D-xylose-forming)	Amino sugar and nucleotide sugar metabolism	0	0	0	0	0	0	0	0	0	0	9	4	5
R01388	D-Glycerate:NAD+ 2-oxidoreductase	Glycine, serine and threonine metabolism	1000	-76.4609	1000	0	1000	1000	-28.8165	1000	-1000	3894.72	1	1	0
R01392	D-Glycerate:NADP+ 2-oxidoreductase	Glycine, serine and threonine metabolism	-1000	1000	1000	0	66.8071	-870.841	1000	972.893	1000	3168.86	1	1	0
R01395	ATP:carbamate phosphotransferase	Nitrogen metabolism	0	-1000	-1000	0	-1000	-135.178	0	0	0	-3135.18	5	2	3
R01397	carbamoyl-phosphate:L-aspartate carbamoyltransferase	Pyrimidine metabolism	0	0	0	0	0	0	0	0	0	0	9	4	5
R01403	acyl-[acyl-carrier-protein]:NAD+ oxidoreductase		0	0	0	0	0	0	0	0	0	0	9	4	5
R01430	D-xylose:NADP+ 1-oxidoreductase	Pentose and glucuronate interconversions	0	0	0	0	0	0	0	0	0	0	9	4	5
R01432	D-xylose aldose-ketose-isomerase	Pentose and glucuronate interconversions	0	0	0.0763569	0	0.235213	0	0	4.03897e-28	0	0.31157	6	3	3
R01433	D-xylose xylohydrolase	Amino sugar and nucleotide sugar metabolism	0	0	-0.0763569	0	-0.235213	0	0	-4.03897e-28	0	-0.31157	6	3	3
R01446	(S)-lactaldehyde:NAD+ oxidoreductase	Pyruvate metabolism	-296.179	0	0	-74.4849	-1000	-82.2523	-1000	0	-74.4849	-2527.4	3	2	1
R01447	(S)-Lactate:oxaloacetate oxidoreductase	Pyruvate metabolism	1000	-12.2848	947.064	1000	1000	-699.524	-1000	1000	1000	4235.26	0	0	0
R01450	lactate racemase	Pyruvate metabolism	1000	1000	1000	1000	1000	1000	1000	1000	1000	9000	0	0	0
R01456	cholesterol:NADP+ delta7-oxidoreductase	Steroid biosynthesis	0	0	0	0	0	0	0	0	0	0	9	4	5
R01461	Acyl-CoA:cholesterol O-acyltransferase	Steroid biosynthesis	0	0	0	0	0	0	0	0	0	0	9	4	5
R01462	cholesterol ester acylhydrolase	Steroid biosynthesis	0	0	0	0	0	0	0	0	0	0	9	4	5
R01465	L-threonine:NAD+ oxidoreductase	Glycine, serine and threonine metabolism	0	0	0	0	0	0	0	0	0	0	9	4	5
R01466	O-phospho-L-homoserine phosphate-lyase (adding water;L-threonine-forming)	Glycine, serine and threonine metabolism	0	91.7266	1000	0	0	991.127	1000	398.233	0	3481.09	4	2	2
R01468	ATP:ethanolamine O-phosphotransferase	Glycerophospholipid metabolism	1000	1000	-1000	0	0	0	0.456682	999.394	0	1999.85	4	1	3
R01470	sn-Glycero-3-phosphoethanolamine glycerophosphohydrolase	Glycerophospholipid metabolism	0	0	358.437	0	0	0	0	0	-5.04871e-29	358.437	7	3	4
R01471	UTP:alpha-D-xylose-1-phosphate uridylyltransferase		0	0	0	0	0	0	0	0	0	0	9	4	5
R01493	N-Acylsphingosine amidohydrolase		-1000	-1000	-1000	0	-1000	0	0	0	0	-4000	5	1	4
R01494	N-Acylsphingosine amidohydrolase	Sphingolipid metabolism	0	0	0	0	0	0	0	0	0	0	9	4	5
R01495	ATP:ceramide 1-phosphotransferase	Sphingolipid metabolism	0	0	0	0	0	0	0	0	0	0	9	4	5
R01496	acyl-CoA:sphingosine N-acyltransferase	Sphingolipid metabolism	-1000	-1000	-1000	0	-1000	0	0	0	0	-4000	5	1	4
R01498	D-Glucosyl-N-acylsphingosine glucohydrolase	Sphingolipid metabolism	0	0	0	0	0	0	0	0	0	0	9	4	5
R01501	Glycosyl-N-acylsphingosine glycohydrolase		0	0	0	0	0	0	0	0	0	0	9	4	5
R01511	D-Glycerate-3-phosphate phosphohydrolase	Glycine, serine and threonine metabolism	-1000	-1000	-1000	-1000	-933.193	-1000	-1000	-1000	-234.883	-8168.08	0	0	0
R01512	ATP:3-phospho-D-glycerate 1-phosphotransferase	Glycolysis / Gluconeogenesis	0	-923.539	-1000	0	-1000	-1000	-14.1057	-1000	0	-4937.64	3	2	1
R01513	3-Phospho-D-glycerate:NAD+ 2-oxidoreductase	Glycine, serine and threonine metabolism	0	0	0	0	0	870.841	0	-4.2914e-28	0	870.841	7	4	3
R01514	ATP:(R)-glycerate 3-phosphotransferase	Glycine, serine and threonine metabolism	-1000	76.4609	0	0	-1000	870.841	985.894	-358.683	0	-425.487	3	2	1
R01518	D-phosphoglycerate 2,3-phosphomutase	Glycolysis / Gluconeogenesis	1000	-1000	-1000	0	66.8071	-1000	-1000	-641.317	765.117	-2809.39	1	1	0
R01528	6-phospho-D-gluconate:NADP+ 2-oxidoreductase (decarboxylating)	Pentose phosphate pathway	0	0	0	0	0	0.254523	0	0.22312	0	0.477643	7	4	3
R01529	D-Ribulose-5-phosphate 3-epimerase	Pentose phosphate pathway	0	0	-0.0763569	0	-0.235213	0	0	-4.03897e-28	0	-0.31157	6	3	3
R01556	Acetyl-CoA:maltose O-acetyltransferase		0	0	0	0	0	0	0	0	0	0	9	4	5
R01560	Adenosine aminohydrolase	Purine metabolism	0	0	0	0	0	0	0	0	0	0	9	4	5
R01561	Adenosine:phosphate alpha-D-ribosyltransferase	Purine metabolism	0	0	0	0	0	0	0	0	0	0	9	4	5
R01565	N,N-dimethylglycine,5,6,7,8-tetrahydrofolate:electron-transferflavoprotein oxidoreductase (demethylating,5,10-methylenetetrahydrofolate-forming)	Glycine, serine and threonine metabolism	0	0	3.41061e-13	-518.827	0	0	516.688	-1.7053e-13	0	-2.13908	5	2	3
R01566	Creatine amidinohydrolase	Glycine, serine and threonine metabolism	0	0	0	0	0	0	0	2.15412e-28	0	2.15412e-28	8	4	4
R01567	ATP:thymidine 5'-phosphotransferase	Pyrimidine metabolism	0	0	0	0	0	0	0	0	0	0	9	4	5
R01600	ATP:beta-D-glucose 6-phosphotransferase	Glycolysis / Gluconeogenesis	1000	961.897	1000	1000	1000	0	1000	1000	0	6961.9	2	0	2
R01602	D-glucose 1-epimerase	Glycolysis / Gluconeogenesis	0	-1000	-1000	0	0	-1000	0	-1000	0	-4000	5	2	3
R01616	4-Coumarate:CoA ligase (AMP-forming)	Ubiquinone and other terpenoid-quinone biosynthesis	0	0	0	0	0	0	0	0	0	0	9	4	5
R01623	[Acyl-carrier-protein] 4'-pantetheine-phosphohydrolase	Pantothenate and CoA biosynthesis	0	0	0	0	0	0	0	0	0	0	9	4	5
R01624	acetyl-CoA:[acyl-carrier-protein] S-acetyltransferase	Fatty acid biosynthesis	0	0	0	0	0	0	0	0	0	0	9	4	5
R01625	CoA:apo-[acyl-carrier-protein] pantetheinephosphotransferase	Pantothenate and CoA biosynthesis	0	0	0	0	0	0	0	0	0	0	9	4	5
R01626	Malonyl-CoA:[acyl-carrier-protein] S-malonyltransferase	Fatty acid biosynthesis	52.5321	52.5321	0	52.5321	48.5466	0	0	46.0506	52.5321	304.726	3	1	2
R01639	ATP:D-xylulose 5-phosphotransferase	Pentose and glucuronate interconversions	0	0	0.0763569	0	0.235213	0	0	4.03897e-28	0	0.31157	6	3	3
R01641	sedoheptulose-7-phosphate:D-glyceraldehyde-3-phosphate glycolaldehyde transferase	Pentose phosphate pathway	0	0	0	0	0	0	0	0	0	0	9	4	5
R01648	4-aminobutanoate:2-oxoglutarate aminotransferase	Alanine, aspartate and glutamate metabolism	0	0	0	0	0	1000	79.1623	16.2029	0	1095.37	6	4	2
R01652		Valine, leucine and isoleucine biosynthesis	0	0	0	0	0	0	0	0	0	0	9	4	5
R01663	dCMP aminohydrolase	Pyrimidine metabolism	0	0.12907	0.038721	0	0.119278	0.12907	0	0	0	0.416138	5	2	3
R01665	ATP:dCMP phosphotransferase	Pyrimidine metabolism	0	-0.12907	-0.038721	0	-0.119278	-0.12907	0	0	0	-0.416138	5	2	3
R01668	dCTP nucleotidohydrolase;	Pyrimidine metabolism	0	0	0	0	0	0	0	0	0	0	9	4	5
R01676	Guanine aminohydrolase	Purine metabolism	0	0	0	0	0	0	0	0	0	0	9	4	5
R01687	(5-L-glutamyl)-peptide:taurine 5-glutamyltransferase	Taurine and hypotaurine metabolism	0	0	0	0	0	0	0	0	0	0	9	4	5
R01699	pyruvate:[dihydrolipoyllysine-residue acetyltransferase]-lipoyllysine 2-oxidoreductase (decarboxylating, acceptor-acetylating)		0	0	0	0	0	0	0	0	0	0	9	4	5
R01700	2-oxoglutarate:[dihydrolipoyllysine-residue succinyltransferase]-lipoyllysine 2-oxidoreductase (decarboxylating, acceptor-succinylating)	Metabolic pathways	0	0	0	0	0	0	0	0	0	0	9	4	5
R01701	3-methyl-2-oxobutanoate:[dihydrolipoyllysine-residue (2-methylpropanoyl)transferase] lipoyllysine 2-oxidoreductase (decarboxylating, acceptor-2-methylpropanoylating)	Metabolic pathways	0	0	0	0	0	0	0	0	0	0	9	4	5
R01705	Palmitoyl-protein hydrolase		0	0	0	0	0	0	0	0	0	0	9	4	5
R01706	hexadecanoyl-[acyl-carrier protein] hydrolase	Fatty acid biosynthesis	7.50459	7.50459	2.25138	7.50459	6.93523	7.50459	6.99347	6.57866	7.50459	60.2817	0	0	0
R01708	Pyridoxine:NADP+ 4-oxidoreductase	Vitamin B6 metabolism	0	0	0	0	0	0	0	0	0	0	9	4	5
R01714	5-O-(1-Carboxyvinyl)-3-phosphoshikimate phosphate-lyase (chorismate-forming)	Phenylalanine, tyrosine and tryptophan biosynthesis	0	0	0	0	0	0	0	0	0	0	9	4	5
R01715	Chorismate pyruvatemutase	Phenylalanine, tyrosine and tryptophan biosynthesis	0	0	0	0	0	0	0	0	0	0	9	4	5
R01716	chorismate:L-glutamine aminotransferase	Folate biosynthesis	0	0	0	0	0	0	0	0	0	0	9	4	5
R01724	5-phospho-alpha-D-ribose 1-diphosphate:nicotinate ligase (ADP, diphosphate-forming)	Nicotinate and nicotinamide metabolism	0	0	0	0	0	0	0	0	0	0	9	4	5
R01731	L-arogenate:2-oxoglutarate aminotransferase	Phenylalanine, tyrosine and tryptophan biosynthesis	0	0	0	0	0	0	0	0	0	0	9	4	5
R01735	(R)-Lactaldehyde:NAD+ 2-oxidoreductase	Pyruvate metabolism	-1000	-1000	0	-1000	-1000	1000	0	1000	1000	-1000	2	1	1
R01736	(R)-S-Lactoylglutathione hydrolase	Pyruvate metabolism	0	0	0	0	0	0	0	0	0	0	9	4	5
R01752	D-Glyceraldehyde:NAD+ oxidoreductase	Glycerolipid metabolism	0	1000	1000	0	1000	1000	1000	614.21	0	5614.21	3	2	1
R01771	ATP:L-homoserine O-phosphotransferase	Glycine, serine and threonine metabolism	0	91.7266	1000	0	0	991.127	1000	398.233	0	3481.09	4	2	2
R01773	L-Homoserine:NAD+ oxidoreductase	Glycine, serine and threonine metabolism	1000	-1000	-1000	0	-1000	-1000	0	-1000	1000	-3000	2	1	1
R01775	L-homoserine:NADP+ oxidoreductase	Glycine, serine and threonine metabolism	-1000	908.273	0	0	1000	8.8726	-1000	601.767	-1000	-481.087	2	2	0
R01778	(3S)-3-hydroxyacyl-CoA:NAD+ oxidoreductase	Fatty acid elongation	0	1000	1000	0	1000	1000	1000	-947.371	0	4052.63	3	2	1
R01780	Succinyl-CoA:3-oxo-acid CoA-transferase		0	0	0	0	0	0	0	0	0	0	9	4	5
R01786	ATP:alpha-D-glucose 6-phosphotransferase	Glycolysis / Gluconeogenesis	0	-956.167	-664.631	-1000	465.523	-992.484	1000	615.159	0	-1532.6	2	1	1
R01787	D-Glucitol:NADP+ 1-oxidoreductase	Fructose and mannose metabolism	-309.578	-1000	-1000	-1000	-1000	-1000	1000	-1000	-1000	-6309.58	0	0	0
R01793	5,6,7,8-tetrahydrobiopterin:NAD+ oxidoreductase	Folate biosynthesis	1000	1000	1000	1000	1000	1000	1000	1000	1000	9000	0	0	0
R01794	5,6,7,8-tetrahydrobiopterin:NADP+ oxidoreductase	Folate biosynthesis	-1000	-1000	-1000	-1000	-1000	-1000	-1000	-1000	-1000	-9000	0	0	0
R01797	CDP-diacylglycerol phosphatidylhydrolase	Glycerophospholipid metabolism	1000	-1000	-1000	1000	-1000	-1000	-1000	-1000	1000	-3000	0	0	0
R01799	CTP:phosphatidate cytidyltransferase	Glycerophospholipid metabolism	1000	-1000	-1000	0	-1000	-1000	-1000	-1000	0	-5000	2	1	1
R01800	CDP-diacylglycerol:L-serine 3-phosphatidyltransferase	Glycine, serine and threonine metabolism	-999.51	-1000	-1000	-1000	-999.547	-1000	-1000	-1000	-1000	-8999.06	0	0	0
R01801	CDP-diacylglycerol:sn-glycerol-3-phosphate 3-phosphatidyltransferase	Glycerophospholipid metabolism	0	0	1000	0	0	0	1000	0	0	2000	7	3	4
R01802	CDP-diacylglycerol:myo-inositol 3-phosphatidyltransferase	Inositol phosphate metabolism	0	0	0	0	0	0	0	0	0	0	9	4	5
R01813	tetrahydrobiopterin:NADP+ oxidoreductase	Folate biosynthesis	0	1000	1000	0	1000	1000	1000	1000	0	6000	3	2	1
R01818	D-mannose 6-phosphate 1,6-phosphomutase	Fructose and mannose metabolism	-1000	-1000	-1000	-1000	-1000	-1000	-1000	-1000	-1000	-9000	0	0	0
R01819	D-mannose-6-phosphate aldose-ketose-isomerase	Fructose and mannose metabolism	1000	1000	1000	0	1000	0	0	1000	0	5000	4	1	3
R01826	Phosphoenolpyruvate:D-erythrose-4-phosphate C-(1-carboxyvinyl)transferase (phosphate hydrolysing, 2-carboxy-2-oxoethyl-forming)	Phenylalanine, tyrosine and tryptophan biosynthesis	0	0	0	0	0	0	0	0	0	0	9	4	5
R01827	sedoheptulose-7-phosphate:D-glyceraldehyde-3-phosphate glyceronetransferase	Pentose phosphate pathway	0	1000	1000	0	-1000	-1000	-992.829	-807.216	0	-1800.05	3	2	1
R01842	androstenedione,NADPH---hemoprotein reductase:oxygen oxidoreductase (7alpha-hydroxylating)	Steroid hormone biosynthesis	0	0	0	0	0	0	0	0	0	0	9	4	5
R01844	ATP:sedoheptulose 7-phosphate	Carbon fixation in photosynthetic organisms	0	0	0	0	0	0	0	0	0	0	9	4	5
R01853	RCH2NH2:oxygen oxidoreductase (deaminating) (copper-containing)		0	0	0	0	0	0	0	0	0	0	9	4	5
R01857	ATP:dGDP phosphotransferase	Purine metabolism	0	0	0	0	0	0	0	0	0	0	9	4	5
R01859	propanoyl-CoA:carbon-dioxide ligase (ADP-forming)	Valine, leucine and isoleucine degradation	0	0	218.655	0	0	0	920.512	1000	0	2139.17	6	3	3
R01863	inosine:phosphate alpha-D-ribosyltransferase	Purine metabolism	0	0	0	0	0	0	0	0	0	0	9	4	5
R01868	(S)-dihydroorotate:quinone oxidoreductase	Pyrimidine metabolism	0	0	0	0	0	0	0	0	0	0	9	4	5
R01870	Orotidine-5'-phosphate:diphosphate phospho-alpha-D-ribosyl-transferase	Pyrimidine metabolism	0	0	0	0	0	0	0	0	0	0	9	4	5
R01881	ATP:creatine N-phosphotransferase	Arginine and proline metabolism	0	0	0	0	0	0	0	0	0	0	9	4	5
R01883	S-Adenosyl-L-methionine:guanidinoacetate N-methyltransferase	Glycine, serine and threonine metabolism	0	0	0	0	0	0	0	2.15412e-28	0	2.15412e-28	8	4	4
R01890	CTP:choline-phosphate cytidylyltransferase	Glycerophospholipid metabolism	0	1000	1000	0	1000	1000	1000	1000	0	6000	3	2	1
R01899	Isocitrate:NADP+ oxidoreductase	Citrate cycle (TCA cycle)	0	1000	1000	0	0	1000	0	1000	0	4000	5	2	3
R01900	isocitrate hydro-lyase (cis-aconitate-forming)	Citrate cycle (TCA cycle)	0	0	-1000	0	0	0	0	0	0	-1000	8	3	5
R01904	Xylitol:NADP+ 4-oxidoreductase (L-xylulose-forming)	Pentose and glucuronate interconversions	0	0	0	0	0	0	0	0	0	0	9	4	5
R01920	S-adenosylmethioninamine:putrescine 3-aminopropyltransferase	Cysteine and methionine metabolism	0	0	0	0	0	0	0	0	0	0	9	4	5
R01923	palmitoyl-CoA:L-carnitine O-palmitoyltransferase	Fatty acid degradation	0	0	0	0	0	0	0	0	0	0	9	4	5
R01951	GTP:beta-L-fucose-1-phosphate guanylyltransferase	Fructose and mannose metabolism	0	0	0	0	0	0	0	0	0	0	9	4	5
R01954	L-Citrulline:L-aspartate ligase (AMP-forming)	Arginine biosynthesis	0	0	0	0	0	0	0	0	0	0	9	4	5
R01959	N-Formyl-L-kynurenine amidohydrolase	Tryptophan metabolism	0	0	0	0	0	0	0	0	0	0	9	4	5
R01975	(S)-3-Hydroxybutanoyl-CoA:NAD+ oxidoreductase	Fatty acid degradation	0	0	-2.25138	0	0	-7.50459	-6.99347	0	0	-16.7494	6	3	3
R01978	acetyl-CoA:acetoacetyl-CoA C-acetyltransferase (thioester-hydrolysing, carboxymethyl-forming)	Synthesis and degradation of ketone bodies	0	0	0	0	0	0	0	0	0	0	9	4	5
R01993	(S)-dihydroorotate amidohydrolase	Pyrimidine metabolism	0	0	0	0	0	0	0	0	0	0	9	4	5
R01999	Acyl-CoA:long-chain-alcohol O-acyltransferase	Cutin, suberine and wax biosynthesis	0	0	0	0	0	0	0	0	0	0	9	4	5
R02003	Geranyl-diphosphate:isopentenyl-diphosphate geranyltrans-transferase	Terpenoid backbone biosynthesis	0	0	0	0	0	0	0	0	0	0	9	4	5
R02016	NADPH:oxidized-thioredoxin oxidoreductase		0	-0.270482	-0.0811445	0	-0.249961	-0.270482	-0.25206	-0.123964	0	-1.24809	3	2	1
R02017	2'-Deoxyadenosine 5'-diphosphate:oxidized-thioredoxin 2'-oxidoreductase	Purine metabolism	0	0	0	0	0	0	0	0	0	0	9	4	5
R02018	2'-Deoxyuridine 5'-diphosphate:oxidized-thioredoxin 2'-oxidoreductase	Pyrimidine metabolism	0	0	0	0	0	0	-0.120279	1.98674e-13	0	-0.120279	7	4	3
R02019	2'-Deoxyguanosine 5'-diphosphate:oxidized-thioredoxin 2'-oxidoreductase	Purine metabolism	0	0	0	0	0	0	0	0	0	0	9	4	5
R02021	adenosine 3',5'-bisphosphate,sulfite:oxidized-thioredoxin oxidoreductase (3'-phosphoadenosine-5'-phosphosulfate -forming)	Sulfur metabolism	0	0	0	0	0	0	0	0	0	0	9	4	5
R02024	2'-Deoxycytidine diphosphate:oxidized-thioredoxin 2'-oxidoreductase	Pyrimidine metabolism	0	-0.270482	-0.0811445	0	-0.249961	-0.270482	-0.131781	-0.123964	0	-1.12781	3	2	1
R02027	Phosphatidylglycerol cholinephosphohydrolase	Glycerophospholipid metabolism	1000	0	1000	1000	-41.5238	-1000	1000	1000	-962.63	2995.85	1	1	0
R02029	Phosphatidylglycerophosphate phosphohydrolase	Glycerophospholipid metabolism	0	0	1000	0	0	0	1000	0	0	2000	7	3	4
R02030	CDP-diacylglycerol:phosphatidylglycerol 3-phosphatidyltransferase	Glycerophospholipid metabolism	0	999.51	-1000	0	958.476	0	-1000	0	-37.7078	-79.7217	4	2	2
R02035	6-Phospho-D-glucono-1,5-lactone lactonohydrolase	Pentose phosphate pathway	0	0	0	0	0	0.254523	0	0.22312	0	0.477643	7	4	3
R02036	6-Phospho-D-gluconate hydro-lyase(2-dehydro-3-deoxy-6-phospho-D-gluconate-forming)	Pentose phosphate pathway	0	0	0	0	0	0	0	0	0	0	9	4	5
R02037	S-Adenosyl-L-methionine:ethanolamine-phosphate N-methyltransferase	Glycerophospholipid metabolism	0	172.454	0	0	0	46.1431	0	511.394	0	729.991	6	3	3
R02038	CTP:ethanolamine-phosphate cytidylyltransferase	Glycerophospholipid metabolism	0	-1000	0	0	-1000	0	-1000	2.52435e-29	0	-3000	5	3	2
R02047	3-Hydroxy-2-methylpropanoate:NAD+ oxidoreductase		0	0	0	0	0	0	0	0	0	0	9	4	5
R02051	phosphatidylethanolamine phosphatidohydrolase	Glycerophospholipid metabolism	-646.604	1000	-1000	-1000	1000	-1000	-1000	-0.606346	-1000	-3647.21	0	0	0
R02052	Phosphatidylethanolamine ethanolaminephosphohydrolase	Glycerophospholipid metabolism	-1000	-1000	-1000	-1000	41.5238	0.490059	-1000	-1000	1000	-4957.99	0	0	0
R02053	phosphatidylethanolamine 2-acylhydrolase	Glycerophospholipid metabolism	1000	1000	358.437	-1000	1000	1000	0	0	-5.04871e-29	3358.44	2	0	2
R02054	phosphatidylethanolamine 1-acylhydrolase	Glycerophospholipid metabolism	0	0	1000	0	0	0	1000	1000	1000	4000	5	3	2
R02055	Phsophatidyl-L-serine carboxy-lyase	Glycerophospholipid metabolism	0	0	0	0	0	0	0	0	0	0	9	4	5
R02056	S-adenosyl-L-methionine:phosphatidylethanolamine N-methyltransferase	Glycerophospholipid metabolism	-352.906	-1000	-358.437	-962.346	-41.071	-1000	966.624	-1000	-962.346	-4710.48	0	0	0
R02057	CDPethanolamine:1,2-diacylglycerol ethanolaminephosphotransferase	Glycerophospholipid metabolism	1000	0	-1000	0	0	-1000	-33.3759	-1000	0	-2033.38	4	2	2
R02071	ATP:D-fructose-1-phosphate 6-phosphotransferase	Fructose and mannose metabolism	-52.4652	0	-1000	954.797	-1000	0	-1000	0	-1000	-3097.67	3	1	2
R02073	diphosphate:beta-D-fructose-6-phosphate 1-phosphotransferase	Glycolysis / Gluconeogenesis	52.4652	-1000	-1000	-954.797	-465.523	-1000	-1000	-1000	1000	-5367.85	0	0	0
R02081	(R)-Mevalonate:NAD+ oxidoreductase (CoA-acetylating)	Terpenoid backbone biosynthesis	0	0	0	0	0	0	0	0	0	0	9	4	5
R02084	succinyl-CoA:3-hydroxy-3-methylglutarate CoA-transferase		0	0	0	0	0	0	0	0	0	0	9	4	5
R02085	(S)-3-Hydroxy-3-methylglutaryl-CoA hydro-lyase (trans-3-methylglutaconyl-CoA-forming)	Valine, leucine and isoleucine degradation	0	0	0	0	0	0	0	0	0	0	9	4	5
R02093	ATP:dTDP phosphotransferase	Pyrimidine metabolism	0	0.12907	0.038721	0	0.119278	0.12907	0.120279	-1.98674e-13	0	0.536418	3	2	1
R02094	ATP:dTMP phosphotransferase	Pyrimidine metabolism	0	0.12907	0.038721	0	0.119278	0.12907	0.120279	-1.98674e-13	0	0.536418	3	2	1
R02100	dUTP nucleotidohydrolase	Pyrimidine metabolism	0	0	0	0	0	0	0.120279	-1.98674e-13	0	0.120279	7	4	3
R02101	5,10-Methylenetetrahydrofolate:dUMP C-methyltransferase	Pyrimidine metabolism	0	0.12907	0.038721	0	0.119278	0.12907	0.120279	-1.98674e-13	0	0.536418	3	2	1
R02106	urate:oxygen oxidoreductase	Purine metabolism	0	0	0	0	0	0	0	0	0	0	9	4	5
R02107	Xanthine:oxygen oxidoreductase	Purine metabolism	0	0	0	0	0	0	0	0	0	0	9	4	5
R02108	1,4-alpha-D-Glucan glucanohydrolase		0	0	0	0	0	0	0	0	0	0	9	4	5
R02113	UDPglucose:sterol 3-O-beta-D-glucosyltransferase		0	0	0	0	0	0	0	0	0	0	9	4	5
R02114	Phosphatidylcholine:sterol O-acyltransferase	Glycerophospholipid metabolism	-1000	1000	1000	-1000	1000	-1000	-1000	1000	-1000	-1000	0	0	0
R02115	Steryl-ester acylhydrolase		-1000	1000	1000	-1000	1000	-1000	-1000	1000	-1000	-1000	0	0	0
R02124	retinol:NAD+ oxidoreductase	Retinol metabolism	0	0	0	0	0	0	0	0	0	0	9	4	5
R02144	S-adenosyl-L-methionine:carnosine N-methyltransferase	Histidine metabolism	0	0	0	0	0	0	0	0	0	0	9	4	5
R02147	guanosine:phosphate alpha-D-ribosyltransferase	Purine metabolism	0	0	0	0	0	0	0	0	0	0	9	4	5
R02161	Ubiquinol:ferricytochrome-c oxidoreductase		0	-672.7	947.064	0	1000	-699.524	1000	-1000	0	574.839	3	2	1
R02163	NADH:ubiquinone oxidoreductase		0	0	-1000	0	-1000	0	0	0	0	-2000	7	3	4
R02164	succinate:quinone oxidoreductase	Citrate cycle (TCA cycle)	0	-1000	-1000	0	-1000	0	-920.838	-983.797	0	-4904.63	4	2	2
R02167	D-Mannitol-1-phosphate phosphohydrolase	Fructose and mannose metabolism	1000	0	1000	0	-1000	0	0	1000	-37.3697	1962.63	4	2	2
R02175	S-adenosyl-L-methionine:2-hexaprenyl-3-methyl-5-hydroxy-6-methoxy-1,4-benzoquinone 3-O-methyltransferase	Ubiquinone and other terpenoid-quinone biosynthesis	0	0	0	0	0	0	0	0	0	0	9	4	5
R02208	5alpha-pregnane-3,20-dione:NADP+ delta4-oxidoreductase	Steroid hormone biosynthesis	0	0	0	0	0	0	0	0	0	0	9	4	5
R02222	steroyl-CoA,hydrogen-donor:oxygen oxidoreductase	Biosynthesis of unsaturated fatty acids	0	0	0	0	0	0	0	0	0	0	9	4	5
R02235	dihydrofolate:NAD+ oxidoreductase	One carbon pool by folate	-1000	-1000	-999.961	-1000	-1000	-1000	-1000	-1000	-1000	-8999.96	0	0	0
R02236	dihydrofolate:NADP+ oxidoreductase	One carbon pool by folate	0	1000	1000	-1000	0.119278	0.12907	0.120279	1000	-1000	1000.37	1	1	0
R02237	7,8-dihydropteroate:L-glutamate ligase (ADP-forming)	Folate biosynthesis	0	0	0	0	0	0	0	0	0	0	9	4	5
R02239	1,2-diacyl-sn-glycerol 3-phosphate phosphohydrolase	Glycerolipid metabolism	1000	535.796	0	0	0	0	0	0	0	1535.8	7	2	5
R02240	ATP:1,2-diacylglycerol 3-phosphotransferase	Glycerolipid metabolism	1000	-464.474	1000	0	-1000	1000	1000	0.606346	0	2536.13	2	1	1
R02241	acyl-CoA:1-acyl-sn-glycerol-3-phosphate 2-O-acyltransferase	Glycerolipid metabolism	-1000	-1000	-1000	-1000	-1000	-1000	-1000	-1000	-1000	-9000	0	0	0
R02242	Acyl-CoA:2-acyl-sn-glycerol-3-phosphate O-acyltransferase	Glycerophospholipid metabolism	-1000	-1000	-1000	-1000	-1000	-1000	-1000	-1000	-1000	-9000	0	0	0
R02245	ATP:(R)-mevalonate 5-phosphotransferase	Terpenoid backbone biosynthesis	0	0	0	0	0	0	0	0	0	0	9	4	5
R02248	Polynucleotide 3'-phosphohydrolase		0	0	0	0	0	0	0	0	0	0	9	4	5
R02250	triacylglycerol acylhydrolase	Glycerolipid metabolism	1000	0	358.437	0	1000	0	0	1000	0	3358.44	5	2	3
R02251	acyl-CoA:1,2-diacyl-sn-glycerol O-acyltransferase	Glycerolipid metabolism	0	0	0	0	0	0	0	0	0	0	9	4	5
R02260	(S)-lactaldehyde:NADP+ oxidoreductase	Pyruvate metabolism	1000	1000	1000	1000	931.282	1000	1000	1000	1000	8931.28	0	0	0
R02261	2-dehydro-3-deoxy-L-rhamnonate (S)-lactaldehyde lyase (pyruvate-forming)	Fructose and mannose metabolism	1000	1000	378.16	1000	-1000	-1000	-1000	1000	1000	2378.16	0	0	0
R02262	L-Fuculose-1-phosphate lactaldehyde-lyase	Fructose and mannose metabolism	703.821	1000	1000	925.515	-68.7179	917.748	0	1000	925.515	6403.88	1	0	1
R02263	L-Rhamnulose-1-phosphate lactaldehyde-lyase	Fructose and mannose metabolism	-1000	-1000	-378.16	-1000	1000	1000	1000	-1000	-1000	-2378.16	0	0	0
R02269	5,6-Dihydrouracil amidohydrolase	Pyrimidine metabolism	0.254523	0.254523	0	0.254523	0	0	0.237188	0	0.254523	1.25528	4	1	3
R02283	N2-Acetyl-L-ornithine:2-oxoglutarate aminotransferase	Arginine biosynthesis	0	0	0	0	0	0	0	0	0	0	9	4	5
R02288	4-imidazolone-5-propanoate amidohydrolase	Histidine metabolism	0	0	0	0	0	0	0	0	0	0	9	4	5
R02291	L-Aspartate-4-semialdehyde:NADP+ oxidoreductase (phosphorylating)	Glycine, serine and threonine metabolism	0	-1000	-1000	0	0	0	0	-1000	0	-3000	6	2	4
R02297	Xanthosine:orthophosphate ribosyltransferase	Purine metabolism	0	0	0	0	0	0	0	0	0	0	9	4	5
R02301	5-Formyltetrahydrofolate cyclo-ligase (ADP-forming)	One carbon pool by folate	0	0	0	0	0	0	0	0	0	0	9	4	5
R02313	N6-(L-1,3-Dicarboxypropyl)-L-lysine:NAD+ oxidoreductase;	Lysine degradation	0	0	0	0	0	0	0	0	0	0	9	4	5
R02317	(S)-2-amino-6-oxohexanoate hydro-lyase (spontaneous)	Tropane, piperidine and pyridine alkaloid biosynthesis	0	0	0	0	0	0	0	0	0	0	9	4	5
R02320	NTP:pyruvate O2-phosphotransferase	Pyruvate metabolism	1000	1.02307	0	-1.13687e-13	-888.917	1000	-102.098	0	0	1010.01	3	1	2
R02323	nicotinamide ribonucleotide phosphohydrolase	Nicotinate and nicotinamide metabolism	0	0	0	0	0	0	0	0	0	0	9	4	5
R02326	ATP:dCDP phosphotransferase	Pyrimidine metabolism	0	0.141412	0.0424235	0	0.130683	0.141412	0.131781	0.123964	0	0.711675	3	2	1
R02331	ATP:dUDP phosphotransferase	Pyrimidine metabolism	0	0	0	0	0	0	0.120279	-1.98674e-13	0	0.120279	7	4	3
R02334	[1,4-(N-Acetyl-beta-D-glucosaminyl)]n glycanohydrolase	Amino sugar and nucleotide sugar metabolism	0	0	0	0	0	0	0	0	0	0	9	4	5
R02335	UDP-N-acetyl-D-glucosamine:chitin 4-beta-N-acetylglucosaminyl-transferase	Amino sugar and nucleotide sugar metabolism	-0.254523	-0.254523	-0.0763569	-0.254523	-0.235213	-0.254523	-0.237188	-0.22312	-0.254523	-2.04449	0	0	0
R02340	(1S,2R)-1-C-(indol-3-yl)glycerol 3-phosphate D-glyceraldehyde-3-phosphate-lyase	Phenylalanine, tyrosine and tryptophan biosynthesis	0	0	0	0	0	0	0	0	0	0	9	4	5
R02354		Steroid hormone biosynthesis	0	0	0	0	0	0	0	0	0	0	9	4	5
R02355		Steroid hormone biosynthesis	0	0	0	0	0	0	0	0	0	0	9	4	5
R02356		Steroid hormone biosynthesis	0	0	0	0	0	0	0	0	0	0	9	4	5
R02358	UDPglucuronate beta-D-glucuronosyltransferase(acceptor-unspecific)	Steroid hormone biosynthesis	0	0	0	0	0	0	0	0	0	0	9	4	5
R02364	NADPH2:quinone oxidoreductase		0	0	0	0	0	0	0	0	0	0	9	4	5
R02382	Tyramine:oxygen oxidoreductase(deaminating)(flavin-containing)	Tyrosine metabolism	0	0	0	0	0	0	0	0	0	0	9	4	5
R02389	UDPglucuronate beta-D-glucuronosyltransferase(acceptor-unspecific)	Porphyrin and chlorophyll metabolism	0	0	0	0	0	0	0	0	0	0	9	4	5
R02396	Acetyl-CoA:carnitine O-acetyltransferase		0	0	0	0	0	0	0	0	0	0	9	4	5
R02413	Shikimate:NADP+ 3-oxidoreductase	Phenylalanine, tyrosine and tryptophan biosynthesis	0	0	0	0	0	0	0	0	0	0	9	4	5
R02416	4-Coumaroyl-CoA:shikimate O-(hydroxycinnamoyl)transferase	Phenylpropanoid biosynthesis	0	0	0	0	0	0	0	0	0	0	9	4	5
R02418	Ubiquitin-C-terminal-thiolester hydrolase		0	0	0	0	0	0	0	0	0	0	9	4	5
R02422	Allantoate amidinohydrolase	Purine metabolism	0	0	0	0	0	0	0	0	0	0	9	4	5
R02437	L-rhamnose ketol-isomerase	Fructose and mannose metabolism	-1000	-1000	-378.16	-1000	1000	1000	1000	-1000	-1000	-2378.16	0	0	0
R02438		Fructose and mannose metabolism	1000	1000	-1000	-1000	-1000	-1000	1000	1000	1000	1000	0	0	0
R02457	D-Ornithine:oxygen oxidoreductase (deaminating)	D-Arginine and D-ornithine metabolism	0	0	0	0	0	0	0	0	0	0	9	4	5
R02467	Cysteamine:oxygen oxidoreductase	Taurine and hypotaurine metabolism	0	0	0	0	0	0	0	0	0	0	9	4	5
R02471		Pantothenate and CoA biosynthesis	-0.254523	-0.254523	-0.0763569	-0.254523	999.646	-1000	-1000	999.777	-0.254523	-1.67206	0	0	0
R02472	(R)-Pantoate:NADP+ 2-oxidoreductase	Pantothenate and CoA biosynthesis	0	0	0	-4.54747e-13	-999.881	999.745	999.763	-1000	0	-0.372434	4	3	1
R02473	(R)-Pantoate:beta-alanine ligase (AMP-forming)	beta-Alanine metabolism	0.254523	0	0.0763569	0	0	0	0	0.22312	0	0.554	6	2	4
R02474	Pantothenate amidohydrolase	Pantothenate and CoA biosynthesis	1000	999.745	1000	0	999.765	-1000	999.763	1000	999.745	5999.02	1	1	0
R02478	UDPglucuronate beta-D-glucuronosyltransferase(acceptor-unspecific)	Steroid hormone biosynthesis	0	0	0	0	0	0	0	0	0	0	9	4	5
R02487	glutaryl-CoA:electron-transfer flavoprotein 2,3-oxidoreductase (decarboxylating)	Fatty acid degradation	0	0	-1000	0	0	1000	-1000	-1000	0	-2000	5	3	2
R02488	glutaryl-CoA:electron-transfer flavoprotein 2,3-oxidoreductase (decarboxylating)	Lysine degradation	0	0	1000	0	0	-1000	1000	1000	0	2000	5	3	2
R02497	dihydrotestosterone:NADP+ delta4-oxidoreductase	Steroid hormone biosynthesis	0	0	0	0	0	0	0	0	0	0	9	4	5
R02502	17beta-hydroxysteroid UDP-glucuronosyltransferase	Steroid hormone biosynthesis	0	0	0	0	0	0	0	0	0	0	9	4	5
R02503	testosterone,NADPH---hemoprotein reductase:oxygen oxidoreductase (7alpha-hydroxylating)	Steroid hormone biosynthesis	0	0	0	0	0	0	0	0	0	0	9	4	5
R02519	Homogentisate:oxygen 1,2-oxidoreductase (decyclizing)	Tyrosine metabolism	0	0	0	0	0	0	0	0	0	0	9	4	5
R02521	4-Hydroxyphenylpyruvate:oxygen oxidoreductase (hydroxylating,decarboxylating)	Ubiquinone and other terpenoid-quinone biosynthesis	0	0	0	0	0	0	0	0	0	0	9	4	5
R02527	(R)-Lactaldehyde:NAD+ oxidoreductase	Pyruvate metabolism	1000	1000	0	1000	1000	-1000	0	-1000	-1000	1000	2	1	1
R02529	aminoacetone:oxygen oxidoreductase(deaminating)	Glycine, serine and threonine metabolism	0	0	0	0	0	0	0	0	0	0	9	4	5
R02530	(R)-S-Lactoylglutathione methylglyoxal-lyase (isomerizing)	Pyruvate metabolism	0	0	0	0	0	0	0	0	0	0	9	4	5
R02534	S-Adenosyl-L-methionine:catechol O-methyltransferase	Tyrosine metabolism	0	0	0	0	0	0	0	0	0	0	9	4	5
R02536	Phenylacetaldehyde:NAD+ oxidoreductase	Phenylalanine metabolism	0	0	0	0	0	0	0	0	0	0	9	4	5
R02541	Sphingomyelin cholinephosphohydrolase	Sphingolipid metabolism	1000	0	641.563	0	0	0	0	0	0	1641.56	7	2	5
R02549	4-aminobutanal:NAD+ 1-oxidoreductase;	Arginine and proline metabolism	0	0	0	0	0	0	0	0	0	0	9	4	5
R02558	(R)-Prunasin beta-D-glucohydrolase	Cyanoamino acid metabolism	0	0	0	0	0	0	0	0	0	0	9	4	5
R02563	CDPethanolamine:L-serine ethanolaminephosphotransferase	Glycerophospholipid metabolism	-1000	-1000	1000	0	-1000	1000	-966.624	1000	0	-966.624	2	1	1
R02565	p-cumic alcohol:NAD+ oxidoreductase	Glycine, serine and threonine metabolism	0	1000	0	0	0	0	0	0	0	1000	8	3	5
R02566	p-Cumic alcohol:NADP+ oxidoreductase	Glycine, serine and threonine metabolism	647.094	-1000	-1000	37.654	673.869	46.1431	262.105	-1000	37.654	-1295.48	0	0	0
R02568	D-fructose 1-phosphate D-glyceraldehyde-3-phosphate-lyase	Fructose and mannose metabolism	148.217	0	1000	37.3697	-1000	-1000	0	1000	37.3697	222.956	2	1	1
R02569	acetyl-CoA:enzyme N6-(dihydrolipoyl)lysine S-acetyltransferase	Glycolysis / Gluconeogenesis	0	-1000	-1000	0	-1000	-1000	-1000	-1000	0	-6000	3	2	1
R02570	succinyl-CoA:enzyme N6-(dihydrolipoyl)lysine S-succinyltransferase	Citrate cycle (TCA cycle)	0	0	0	0	0	0	0	0	0	0	9	4	5
R02580	(5Z,13E)-(15S)-11alpha,15-Dihydroxy-9-oxoprost-13-enoate:NAD+15-oxidoreductase		0	0	0	0	0	0	0	0	0	0	9	4	5
R02584	ATP:[protein]-L-tyrosine O-phosphotransferase		0	0	0	0	0	0	0	0	0	0	9	4	5
R02585	Protein-tyrosine-phosphate phosphohydrolase		0	0	0	0	0	0	0	0	0	0	9	4	5
R02603	2-hydroxy-6-oxonona-2,4-diene-1,9-dioate succinylhydrolase	Phenylalanine metabolism	0	0	0	0	0	0	0	0	0	0	9	4	5
R02610	5alpha-cholestan-3-one:NADP+ delta4-oxidoreductase		0	0	0	0	0	0	0	0	0	0	9	4	5
R02613	Phenethylamine:oxygen oxidoreductase (deaminating)	Phenylalanine metabolism	0	0	0	0	0	0	0	0	0	0	9	4	5
R02617	2,3-Dehydroacyl-CoA:sn-glycerol-3-phosphate O-acyltransferase		0	0	0	0	0	0	0	0	0	0	9	4	5
R02630	protein-N(pi)-phosphohistidine:D-mannose 6-phosphotransferase	Fructose and mannose metabolism	1000	1000	0	-37.3697	1000	-1000	1000	-1000	0	1962.63	2	1	1
R02662	2-methylpropanoyl-CoA:enzyme N6-(dihydrolipoyl)lysine S-(2-methylpropanoyl)transferase	Valine, leucine and isoleucine degradation	0	0	0	0	0	0	0	0	0	0	9	4	5
R02677	ADPmannose sugarphosphohydrolase	Fructose and mannose metabolism	0	0	0	0	0	0	0	0	0	0	9	4	5
R02678	Indole-3-acetaldehyde:NAD+ oxidoreductase	Tryptophan metabolism	0	0	0	0	0	0	0	0	0	0	9	4	5
R02685	(3S)-3-hydroxyacyl-CoA hydro-lyase	Fatty acid elongation	0	-1000	-1000	0	-1000	-1000	-1000	947.371	0	-4052.63	3	2	1
R02694	2,3-Dehydroacyl-CoA:1,2-diacylglycerol O-acyltransferase		1000	0	0	0	1000	0	0	1000	0	3000	6	3	3
R02695	4-Hydroxyphenylacetaldehyde:NAD+ oxidoreductase	Tyrosine metabolism	0	0	0	0	0	0	0	0	0	0	9	4	5
R02703	D-Mannitol-1-phosphate:NAD+ 5-oxidoreductase	Fructose and mannose metabolism	-523.541	-1000	-1000	-1000	0	1000	1000	-1000	1000	-1523.54	1	0	1
R02704	protein-N(pi)-phosphohistidine:mannitol 1-phosphotransferase	Fructose and mannose metabolism	476.459	-1000	0	-1000	-1000	1000	1000	0	962.63	439.089	2	1	1
R02719	xanthosine 5'-phosphate phosphohydrolase	Purine metabolism	0	0	0	0	0	0	0	0	0	0	9	4	5
R02722	L-serine hydro-lyase [adding 1-C-(indol-3-yl)glycerol 3-phosphate; L-tryptophan and glyceraldehyde-3-phosphate-forming]	Glycine, serine and threonine metabolism	0	0	0	0	0	0	0	0	0	0	9	4	5
R02730	D-Fructose-2,6-bisphosphate 6-phosphohydrolase	Fructose and mannose metabolism	-266.428	1000	1000	0	1000	-502.765	-1000	-1000	0	230.806	2	1	1
R02731	D-Fructose-2,6-bisphosphate 2-phosphohydrolase	Fructose and mannose metabolism	0	-1000	-1000	0	-1000	-1000	-1000	-1000	0	-6000	3	2	1
R02732	ATP:D-fructose-6-phosphate 2-phosphotransferase	Fructose and mannose metabolism	-266.428	1000	0	0	0	-502.765	-1000	-1000	0	-1769.19	4	2	2
R02736	beta-D-glucose-6-phosphate:NADP+ 1-oxoreductase	Pentose phosphate pathway	0	0	-1000	0	-161.793	-999.745	1000	-999.777	0	-2161.32	4	3	1
R02737	UDPglucose:D-glucose-6-phosphate 1-alpha-D-glucosyltransferase	Starch and sucrose metabolism	1000	1000	1000	0	1000	1000	1000	1000	0	7000	2	1	1
R02739	alpha-D-Glucose 6-phosphate ketol-isomerase	Glycolysis / Gluconeogenesis	-1000	38.1032	0	-1000	-534.477	-1000	-1000	0.22312	0	-4496.15	2	1	1
R02740	alpha-D-Glucose 6-phosphate ketol-isomerase	Glycolysis / Gluconeogenesis	0	0	-1000	0	0	1.13687e-13	1000	-192.784	0	-192.784	5	3	2
R02746	1-Acyl-sn-glycero-3-phosphocholine acylhydrolase	Glycerophospholipid metabolism	0	-1000	-1000	0	0	-1000	-1000	-1000	0	-5000	4	2	2
R02747	2-Acyl-sn-glycero-3-phosphocholine acylhydrolase	Glycerophospholipid metabolism	0	0	0	1000	0	0	0	0	0	1000	8	3	5
R02756		Glycerophospholipid metabolism	-1000	-1000	-1000	-1000	-1000	-1000	-1000	-1000	-1000	-9000	0	0	0
R02767	(3R)-3-Hydroxyacyl-[acyl-carrier-protein]:NADP+ oxidoreductase		0	0	0	0	0	0	0	0	0	0	9	4	5
R02778	Trehalose-6-phosphate phosphohydrolase	Starch and sucrose metabolism	0	0	0	0	0	0	0	0	0	0	9	4	5
R02792	3alpha,7alpha,12alpha-Trihydroxy-5beta-cholanate:NAD+ 7-oxidoreductase		0	0	0	0	0	0	0	0	0	0	9	4	5
R02814	Oleoyl-[acyl-carrier-protein] hydrolase	Fatty acid biosynthesis	0	0	0	0	0	0	0	0	0	0	9	4	5
R02817	serine-phosphoethanolamine ethanolaminephosphohydrolase	Glycerophospholipid metabolism	-1000	-1000	1000	0	-1000	1000	-966.624	1000	0	-966.624	2	1	1
R02821	Trimethylaminoacetate:L-homosysteine S-methyltransferase	Glycine, serine and threonine metabolism	0	0	3.41061e-13	4.54747e-13	4.54747e-13	-2.27374e-13	0	-1.7053e-13	1.77636e-14	8.70415e-13	3	2	1
R02853	D-O-Phosphoserine phosphohydrolase		0	0	0	0	0	0	0	0	0	0	9	4	5
R02854		Glycine, serine and threonine metabolism	0	0	0	0	0	0	0	0	0	0	9	4	5
R02855	(R)-Acetoin:NAD+ oxidoreductase	Butanoate metabolism	0	0	0	0	0	0	0	0	0	0	9	4	5
R02878	1-Octanol:NAD+ oxidoreductase		0	0	0	0	0	0	0	0	0	0	9	4	5
R02884	ATP:Caldesmon phosphotransferase (Ca2+/calmodulin-dependent)		0	0	0	0	0	0	0	0	0	0	9	4	5
R02886	1,4-(1,3;1,4)-beta-D-glucan 4-glucanohydrolase	Starch and sucrose metabolism	0	0	111.052	500	0	520.754	3.58573	1000	573.374	2708.77	3	2	1
R02887	1,4-beta-D-Glucan glucohydrolase	Starch and sucrose metabolism	1000	0	0	0	0	0	0	0	0	1000	8	3	5
R02889	UDPglucose:1,4-beta-D-glucan 4-beta-D-glucosyltransferase	Starch and sucrose metabolism	0	-1000	-1000	0	-1000	0	1000	-1000	0	-3000	4	2	2
R02892	4,5alpha-dihydrocortisone:NADP+ delta4-oxidoreductase		0	0	0	0	0	0	0	0	0	0	9	4	5
R02894	D-Proline:oxygen oxidoreductase	Arginine and proline metabolism	0	0	0	0	0	0	0	0	0	0	9	4	5
R02902		Retinol metabolism	0	0	0	0	0	0	0	0	0	0	9	4	5
R02914	4,5-Dihydro-4-oxo-5-imidazolepropanoate hydro-lyase	Histidine metabolism	0	0	0	0	0	0	0	0	0	0	9	4	5
R02917	S-Adenosyl-L-methionine:tRNA (guanosine-2'-O-)-methyltransferase		0	0	0	0	0	0	0	0	0	0	9	4	5
R02918	L-Tyrosine:tRNA(Tyr) ligase (AMP-forming)	Aminoacyl-tRNA biosynthesis	0	0	0	0	0	0	0	0	0	0	9	4	5
R02920	S-Adenosyl-L-methionine:catechol O-methyltransferase	Tyrosine metabolism	0	0	0	0	0	0	0	0	0	0	9	4	5
R02923	D-Arginine:oxygen oxidoreductase (deaminating)	D-Arginine and D-ornithine metabolism	0	0	0	0	0	0	0	0	0	0	9	4	5
R02925	D-Sorbitol:(acceptor) 1-oxidoreductase	Fructose and mannose metabolism	1000	-1000	1000	-1000	-1000	-1000	1000	-1000	962.63	-1037.37	0	0	0
R02940	2-Propyn-1-al:NAD+ oxidoreductase		0	0	0	0	0	0	0	0	0	0	9	4	5
R02964	NADH:menaquinone oxidoreductase	Ubiquinone and other terpenoid-quinone biosynthesis	0	0	0	0	0	0	0	0	0	0	9	4	5
R02971	ATP:pantothenate 4'-phosphotransferase	Pantothenate and CoA biosynthesis	0.254523	0.254523	0.0763569	0.254523	0.235213	0.254523	0.237188	0.22312	0.254523	2.04449	0	0	0
R02972	N-((R)-Pantothenoyl)-L-cysteine carboxy-lyase	Pantothenate and CoA biosynthesis	0.254523	0.254523	0.0763569	0.254523	0.235213	0.254523	0.237188	0.22312	0.254523	2.04449	0	0	0
R02973	(R)-pantetheine amidohydrolase	Pantothenate and CoA biosynthesis	0	0	0	0	0	0	0	0	0	0	9	4	5
R02975	7,8-Dihydrobiopterin:NADP+ oxidoreductase	Folate biosynthesis	0	0	0	0	0	0	0	0	0	0	9	4	5
R02976	ATP:sphinganine 1-phosphotransferase	Sphingolipid metabolism	0	0	0	0	0	0	0	0	0	0	9	4	5
R02978	Sphinganine:NADP+ 3-oxidoreductase	Sphingolipid metabolism	0	0	0	0	0	0	0	0	0	0	9	4	5
R02985	amygdalin beta-glucosidase	Cyanoamino acid metabolism	0	0	0	0	0	0	0	0	0	0	9	4	5
R03005	ATP:nicotinamide-nucleotide adenylyltransferase	Nicotinate and nicotinamide metabolism	-1.21169e-27	0	0	0	-3.2685e-13	-3.41061e-13	0	-1.13687e-13	0	-7.81597e-13	5	3	2
R03014	ATP:L-rhamnulose 1-phosphotransferase	Fructose and mannose metabolism	-1000	-1000	-378.16	-1000	1000	1000	1000	-1000	-1000	-2378.16	0	0	0
R03018	ATP:pantothenate 4'-phosphotransferase	Pantothenate and CoA biosynthesis	-999.745	-999.745	-999.924	0	-999.765	1000	-999.763	-999.777	-999.745	-5998.46	1	1	0
R03024	4-nitrophenyl phosphate phosphohydrolase	Aminobenzoate degradation	0	0	0	0	0	0	0	0	0	0	9	4	5
R03026	(S)-3-hydroxybutanoyl-CoA hydro-lyase	Fatty acid degradation	0	0	2.25138	0	0	7.50459	6.99347	0	0	16.7494	6	3	3
R03035	ATP:pantetheine-4'-phosphate adenylyltransferase	Pantothenate and CoA biosynthesis	0	-999.745	-999.924	0	1000	-999.745	-999.763	-198.646	-999.745	-4197.57	2	2	0
R03036	Dephospho-CoA nucleotidohydrolase	Pantothenate and CoA biosynthesis	-0.254523	-1000	-1000	-0.254523	999.765	-1000	-1000	-198.869	-1000	-4199.61	0	0	0
R03038	L-Alanine:tRNA(Ala) ligase (AMP-forming)	Aminoacyl-tRNA biosynthesis	0	0	0	0	0	0	0	0	0	0	9	4	5
R03045	3-Hydroxypropionyl-CoA hydro-lyase	beta-Alanine metabolism	0	0	0	0	0	0	0	0	0	0	9	4	5
R03051	2,3-Dihydroxy-3-methylbutanoate:NADP+ oxidoreductase (isomerizing)	Pantothenate and CoA biosynthesis	0	0	0	17.8948	0	0	0	0	17.8948	35.7897	7	3	4
R03054	cinnamyl-alcohol:NADP+ oxidoreductase		0	0	0	0	0	0	0	0	0	0	9	4	5
R03057	(7E,9E,11Z,14Z)-(5S,6S)-5,6-Epoxyicosa-7,9,11,14-tetraenoate hydrolase	Arachidonic acid metabolism	0	0	0	0	0	0	0	0	0	0	9	4	5
R03066	6-(hydroxymethyl)-7,8-dihydropterin:4-aminobenzoate 2-amino-4-hydroxydihydropteridine-6-methenyltransferase	Folate biosynthesis	0	-1000	-315.103	0	0	0	0	-1000	0	-2315.1	6	2	4
R03067	(7,8-dihydropterin-6-yl)methyl diphosphate:4-aminobenzoate 2-amino-4-hydroxy-7,8-dihydropteridine-6-methenyltransferase	Folate biosynthesis	0	1000	315.103	0	0	0	0	1000	0	2315.1	6	2	4
R03077	UTP:beta-L-arabinose-1-phosphate uridylyltransferase	Amino sugar and nucleotide sugar metabolism	0	0	0	0	0	0	0	0	0	0	9	4	5
R03088		Steroid hormone biosynthesis	0	0	0	0	0	0	0	0	0	0	9	4	5
R03089		Steroid hormone biosynthesis	0	0	0	0	0	0	0	0	0	0	9	4	5
R03090		Steroid hormone biosynthesis	0	0	0	0	0	0	0	0	0	0	9	4	5
R03091	UDPglucuronate beta-D-glucuronosyltransferase(acceptor-unspecific)	Steroid hormone biosynthesis	0	0	0	0	0	0	0	0	0	0	9	4	5
R03102	L-2-aminoadipate-6-semialdehyde:NAD+ 6-oxidoreductase	Lysine degradation	0	0	0	0	0	0	0	0	0	0	9	4	5
R03103	L-2-aminoadipate-6-semialdehyde:NADP+ 6-oxidoreductase	Lysine degradation	0	0	0	0	0	0	0	0	0	0	9	4	5
R03106	3-mercaptopyruvate:cyanide sulfurtransferase		0	0	0	0	0	0	0	0	0	0	9	4	5
R03118	UDPglucose:1,3-beta-D-glucan 3-beta-D-glucosyltransferase	Starch and sucrose metabolism	0	160.416	0	0	0.235213	-1000	-1000	0	0	-1839.35	5	3	2
R03139	primary-amine oxidase	beta-Alanine metabolism	0	0	0	0	0	0	0	0	0	0	9	4	5
R03145	pyruvate:ubiquinone oxidoreductase	Pyruvate metabolism	0	1000	-52.9358	0	-972.142	-699.524	339.152	-1000	0	-1385.45	3	2	1
R03161	ATP:6-deoxy-L-galactose 1-phosphotransferase	Fructose and mannose metabolism	0	0	0	0	0	0	0	0	0	0	9	4	5
R03163	L-fucose aldose-ketose-isomerase	Fructose and mannose metabolism	703.821	1000	1000	925.515	-68.7179	917.748	0	1000	925.515	6403.88	1	0	1
R03165	Hydroxymethylbilane hydro-lyase(cyclizing)	Porphyrin and chlorophyll metabolism	0	0	0	0	0	0	0	0	0	0	9	4	5
R03172	(S)-2-methylbutanoyl-CoA:acceptor 2,3-oxidoreductase	Valine, leucine and isoleucine degradation	0	0	0	0	0	0	0	0	0	0	9	4	5
R03173	2-Methylbutanoyl-CoA:(acceptor) oxidoreductase		0	0	0	0	0	0	0	0	0	0	9	4	5
R03194	S-adenosyl-L-methionine:uroporphyrin-III C-methyltransferase	Porphyrin and chlorophyll metabolism	0	0	0	0	0	0	0	0	0	0	9	4	5
R03197	Uroporphyrinogen-III carboxy-lyase	Porphyrin and chlorophyll metabolism	0	0	0	0	0	0	0	0	0	0	9	4	5
R03198	(R)-4-dehydropantoate:NAD+ 4-oxidoreductase	Pantothenate and CoA biosynthesis	-0.254523	-0.254523	-0.0763569	-0.254523	999.646	-1000	-1000	999.777	-0.254523	-1.67206	0	0	0
R03210	6-Carboxyhexanoyl-CoA:L-alanine C-carboxyhexanoyltransferase (decarboxylating)	Biotin metabolism	0	0	0	0	0	0	0	0	0	0	9	4	5
R03219	Procollagen-L-proline,2-oxoglutarate:oxygen oxidoreductase (4-hydroxylating)		0	0	0	0	0	0	0	0	0	0	9	4	5
R03220	Coproporphyrinogen:oxygen oxidoreductase(decarboxylating)	Porphyrin and chlorophyll metabolism	0	0	0	0	0	0	0	0	0	0	9	4	5
R03222	protoporphyrinogen-IX:oxygen oxidoreductase	Porphyrin and chlorophyll metabolism	0	0	0	0	0	0	0	0	0	0	9	4	5
R03231	S-Adenosyl-L-methionine:8-amino-7-oxononanoate aminotransferase	Biotin metabolism	0	0	0	0	0	0	0	0	0	0	9	4	5
R03232	protein-N(pi)-phosphohistidine:D-fructose 1-phosphotransferase	Fructose and mannose metabolism	-786.037	-1000	-1000	992.166	-1000	-1000	-1000	1000	-962.63	-4756.5	0	0	0
R03234		Fructose and mannose metabolism	-309.578	0	0	0	0	0	0	0	-1000	-1309.58	7	3	4
R03241	ATP:L-fuculose 1-phosphotransferase	Fructose and mannose metabolism	703.821	1000	1000	925.515	-68.7179	917.748	0	1000	925.515	6403.88	1	0	1
R03243	5-Amino-2-oxopentanoate:2-oxoglutarate aminotransferase	Histidine metabolism	0	0	0	0	0	0	0	0	0	0	9	4	5
R03245	ATP:(R)-5-phosphomevalonate phosphotransferase	Terpenoid backbone biosynthesis	0	0	0	0	0	0	0	0	0	0	9	4	5
R03254	phosphoenolpyruvate:D-arabinose-5-phosphate C-(1-carboxyvinyl)transferase (phosphate-hydrolysing, 2-carboxy-2-oxoethyl-forming);	Lipopolysaccharide biosynthesis	0	0	0	0	0	0	0	0	0	0	9	4	5
R03259	3',5'-Cyclic-nucleotide 5'-nucleotidohydrolase		0	0	0	0	0	0	0	0	0	0	9	4	5
R03260	O-Succinyl-L-homoserine succinate-lyase (adding cysteine)	Cysteine and methionine metabolism	0	0	0	0	0	0	0	0	0	0	9	4	5
R03269	N-[(R)-4'-Phosphopantothenoyl]-L-cysteine carboxy-lyase	Pantothenate and CoA biosynthesis	0	0	0	0	0	0	0	0	0	0	9	4	5
R03270		Glycolysis / Gluconeogenesis	0	1000	1000	0	1000	1000	1000	1000	0	6000	3	2	1
R03274	ATP:beta-adrenergic-receptor phosphotransferase		0	0	0	0	0	0	0	0	0	0	9	4	5
R03283	4-Trimethylammoniobutanal:NAD+ 1-oxidoreductase;	Lysine degradation	0	0	0	0	0	0	0	0	0	0	9	4	5
R03300	3,4-Dihydroxyphenylacetaldehyde:NAD+ oxidoreductase	Tyrosine metabolism	0	0	0	0	0	0	0	0	0	0	9	4	5
R03304	S-Adenosyl-L-methionine:catechol O-methyltransferase	Tyrosine metabolism	0	0	0	0	0	0	0	0	0	0	9	4	5
R03315	ATP:pseudouridine 5'-phosphotransferase	Pyrimidine metabolism	0	0	0	0	0	0	0	0	0	0	9	4	5
R03321	beta-D-Glucose 6-phosphate ketol-isomerase	Glycolysis / Gluconeogenesis	0	0	1000	0	0	999.745	0	1000	0	2999.75	6	3	3
R03344	N,N-dimethylaniline,NADPH:oxygen oxidoreductase(N-oxide-forming)		0	0	0	0	0	0	0	0	0	0	9	4	5
R03346	nicotinate D-ribonucleotide phosphohydrolase	Nicotinate and nicotinamide metabolism	1.21169e-27	0	0	0	0	0	0	0	0	1.21169e-27	8	3	5
R03348	Nicotinate-nucleotide:pyrophosphate phosphoribosyltransferase (carboxylating)	Nicotinate and nicotinamide metabolism	0	0	0	0	3.2685e-13	3.41061e-13	0	1.13687e-13	0	7.81597e-13	6	4	2
R03351	CTP:3-deoxy-D-manno-octulosonate cytidylyltransferase	Lipopolysaccharide biosynthesis	0	0	0	0	0	0	0	0	0	0	9	4	5
R03352	3-Hydroxy-2-methylpropanoyl-CoA hydrolase		0	0	0	0	0	0	0	0	0	0	9	4	5
R03360	1-Phosphatidyl-D-myo-inositol 2-acylhydrolase	Glycerophospholipid metabolism	-1000	-1000	-1000	1000	-1000	-1000	-1000	-1000	-1000	-7000	0	0	0
R03361	ATP:1-Phosphatidyl-1D-myo-inositol 4-phosphotransferase	Inositol phosphate metabolism	1000	0	0	0	1000	0	915.914	0	0	2915.91	6	3	3
R03362	ATP:1-phosphatidyl-1D-myo-inositol 3-phosphotransferase	Inositol phosphate metabolism	-1000	0	0	0	-1000	1000	84.0864	0	0	-915.914	5	3	2
R03363	1-Phosphatidyl-1D-myo-inositol 3-phosphate 3-phosphohydrolase	Inositol phosphate metabolism	0	0	0	0	0	1000	1000	0	0	2000	7	4	3
R03370	stearoyl-[acyl-carrier protein],reduced-ferredoxin:oxygen oxidoreductase (9,10 cis-dehydrogenating)	Fatty acid biosynthesis	0	0	0	0	0	0	0	0	0	0	9	4	5
R03388	5,6,7,8-tetrahydromethanopterin 5,6-oxidoreductase	Folate biosynthesis	-1000	-1000	1000	-1000	-737.909	1000	1000	-464.702	-1000	-2202.61	0	0	0
R03396	GDP-6-deoxy-D-talose:NAD+ 4-oxidoreductase	Fructose and mannose metabolism	1000	1000	1000	1000	1000	1000	1000	1000	1000	9000	0	0	0
R03397	GDP-6-deoxy-D-mannose:NAD+ 4-oxidoreductase	Fructose and mannose metabolism	1000	1000	1000	1000	1000	1000	1000	1000	1000	9000	0	0	0
R03398	GDP-6-deoxy-D-talose:NADP+ 4-oxidoreductase	Fructose and mannose metabolism	-1000	-1000	-1000	-1000	-1000	-1000	-1000	-1000	-1000	-9000	0	0	0
R03399	GDP-6-deoxy-D-mannose:NADP+ 4-oxidoreductase	Fructose and mannose metabolism	-1000	-1000	-1000	-1000	-1000	-1000	-1000	-1000	-1000	-9000	0	0	0
R03401	8-[(1R,2R)-3-oxo-2-{(Z)-pent-2-enyl}cyclopentyl]octanoate:NADP+ 4-oxidoreductase	alpha-Linolenic acid metabolism	0	0	0	0	0	0	0	0	0	0	9	4	5
R03408		Steroid hormone biosynthesis	0	0	0	0	0	0	0	0	0	0	9	4	5
R03411	S-Adenosyl-L-methionine:unsaturated-phospholipid methyltransferase (cyclizing)		0	0	0	0	0	0	0	0	0	0	9	4	5
R03416	1-Acyl-sn-glycero-3-phosphoethanolamine aldehydohydrolase	Glycerophospholipid metabolism	0	0	-641.563	0	0	0	-1000	-1000	-1000	-3641.56	5	3	2
R03417	L-2-Lysophosphatidylethanolamine aldehydohydrolase	Glycerophospholipid metabolism	0	0	1000	0	0	0	1000	1000	1000	4000	5	3	2
R03421	N4-(beta-N-Acetyl-D-glucosaminyl)-L-asparagine amidohydrolase		0	0	0	0	0	0	0	0	0	0	9	4	5
R03423	Nucleoside-2',3'-cyclic-phosphate 3'-nucleotidohydrolase		0	0	0	0	0	0	0	0	0	0	9	4	5
R03424	S-adenosyl-L-methionine:phosphatidyl-N-methylethanolamine N-methyltransferase	Glycerophospholipid metabolism	-352.906	-1000	-358.437	-962.346	-41.071	-1000	966.624	-1000	-962.346	-4710.48	0	0	0
R03425	glycine:lipoylprotein oxidoreductase (decarboxylating and acceptor-aminomethylating)	Glycine, serine and threonine metabolism	0	0	0	0	0	0	0	0	0	0	9	4	5
R03428	ATP:1D-myo-inositol-1,3,4-trisphosphate 5-phosphotransferase	Inositol phosphate metabolism	0	0	0	0	0	0	0	0	0	0	9	4	5
R03429	ATP:1D-myo-inositol-1,3,4-trisphosphate 6-phosphotransferase	Inositol phosphate metabolism	0	0	0	0	0	0	0	0	0	0	9	4	5
R03443	N-acetyl-L-glutamate-5-semialdehyde:NADP+ 5-oxidoreductase (phosphrylating)	Arginine biosynthesis	0	0	0	0	0	0	0	0	0	0	9	4	5
R03449	ATP:[pyruvate dehydrogenase (lipoamide)] phosphotransferase		0	0	0	0	0	0	0	0	0	0	9	4	5
R03450	[Pyruvate dehydrogenase (lipoamide)]-phosphate phosphohydrolase		0	0	0	0	0	0	0	0	0	0	9	4	5
R03451	N6,N6,N6-Trimethyl-L-lysine,2-oxoglutarate:oxygen oxidoreductase (3-hydroxylating)	Lysine degradation	0	0	0	0	0	0	0	0	0	0	9	4	5
R03457	D-erythro-1-(Imidazol-4-yl)glycerol 3-phosphate hydro-lyase	Histidine metabolism	0	0	0	0	0	0	0	0	0	0	9	4	5
R03458	5-amino-6-(5-phosphoribitylamino)uracil:NADP+ 1'-oxidoreductase	Riboflavin metabolism	0	0	0	0	0	0	0	0	0	0	9	4	5
R03469	ATP:1-phosphatidyl-1D-myo-inositol-4-phosphate 5-phosphotransferase	Inositol phosphate metabolism	1000	0	19.986	1000	1000	1000	915.914	0	0	4935.9	3	1	2
R03482	N-Acetyl-D-glucosaminylphosphatidylinositol acetyhydrolase		0	0	0	0	0	0	0	0	0	0	9	4	5
R03492	beta-D-Galactosyl-1,4-beta-D-glucosylceramide N-acetylhexosaminohydrolase		0	0	0	0	0	0	0	0	0	0	9	4	5
R03503	ATP:6-hydroxymethyl-7,8-dihydropterin 6'-diphosphotransferase	Folate biosynthesis	0	1000	315.103	0	0	0	0	1000	0	2315.1	6	2	4
R03504	7,8-dihydroneopterin glycolaldehyde-lyase [6-(hydroxymethyl)-7,8-dihydropterin-forming]	Folate biosynthesis	0	0	0	0	0	0	0	0	0	0	9	4	5
R03509	N-(5-Phospho-beta-D-ribosyl)anthranilate ketol-isomerase	Phenylalanine, tyrosine and tryptophan biosynthesis	0	0	0	0	0	0	0	0	0	0	9	4	5
R03519	GDP-L-fucose:1,4-beta-D-galactosyl-N-acetyl-D-glucosaminyl-R 3-L-fucosyltransferase		0	0	0	0	0	0	0	0	0	0	9	4	5
R03522	RX:glutathione R-transferase	Glutathione metabolism	0	0	0	0	0	0	0	0	0	0	9	4	5
R03527	D-Glucoside glucohydrolase	Starch and sucrose metabolism	0	0	0	0	0	0	0	0	0	0	9	4	5
R03528	L-cysteine-S-conjugate aryl-thiol-lyase (deaminating; pyruvate-forming)		0	0	0	0	0	0	0	0	0	0	9	4	5
R03530	ATP:dIDP phosphotransferase	Purine metabolism	0	0	0	0	0	0	0	0	0	0	9	4	5
R03532	donor:hydrogen-peroxide oxidoreductase		0	-1000	-1000	0	0	-1000	-1000	936.581	0	-3063.42	4	2	2
R03537	2',3'-Cyclic AMP 3'-nucleotidohydrolase	Purine metabolism	0	0	0	0	0	0	0	0	0	0	9	4	5
R03538	2',3'-Cyclic UMP 3'-nucleotidohydrolase	Pyrimidine metabolism	0	0	0	0	0	0	0	0	0	0	9	4	5
R03552	Acetyl-CoA:histone acetyltransferase		0	0	0	0	0	0	0	0	0	0	9	4	5
R03576	ATP:D-allose 6-phosphotransferase	Fructose and mannose metabolism	0	0	0	0	0	0	0	0	0	0	9	4	5
R03595	ATP:selenide, water phosphotransferase	Selenocompound metabolism	0	0	0	0	0	0	0	0	0	0	9	4	5
R03599	L-selenocysteine selenide-lyase (L-alanine-forming)	Selenocompound metabolism	0	0	0	0	0	0	0	0	0	0	9	4	5
R03613	diphthine:ammonia ligase (AMP-forming)		0	0	0	0	0	0	0	0	0	0	9	4	5
R03617	D-galactosyl-N-acylsphingosine galactohydrolase	Sphingolipid metabolism	0	0	0	0	0	0	0	0	0	0	9	4	5
R03629	substrate,reduced-flaboprotein:oxygen oxidoreductase (RH-hydroxylating or -epoxidizing)	Tryptophan metabolism	0	0	0	0	0	0	0	0	0	0	9	4	5
R03643	NADH:(quinone-acceptor) oxidoreductase		0	0	0	0	0	0	0	0	0	0	9	4	5
R03646	L-Arginine:tRNA(Arg) ligase (AMP-forming)	Aminoacyl-tRNA biosynthesis	0	0	0	0	0	0	0	0	0	0	9	4	5
R03648	L-Asparagine:tRNA(Asn) ligase (AMP-forming)	Aminoacyl-tRNA biosynthesis	0	0	0	0	0	0	0	0	0	0	9	4	5
R03650	L-Cysteine:tRNA(Cys) ligase (AMP-forming)	Aminoacyl-tRNA biosynthesis	0	0	0	0	0	0	0	0	0	0	9	4	5
R03652	L-Glutamine:tRNA(Gln) ligase (AMP-forming)	Aminoacyl-tRNA biosynthesis	0	0	0	0	0	0	0	0	0	0	9	4	5
R03654	glycine:tRNA(Gly) ligase (AMP-forming)	Aminoacyl-tRNA biosynthesis	0	0	0	0	0	0	0	0	0	0	9	4	5
R03655	L-Histidine:tRNA(His) ligase (AMP-forming)	Aminoacyl-tRNA biosynthesis	0	0	0	0	0	0	0	0	0	0	9	4	5
R03656	L-Isoleucine:tRNA(Ile) ligase (AMP-forming)	Aminoacyl-tRNA biosynthesis	0	0	0	0	0	0	0	0	0	0	9	4	5
R03657	L-Leucine:tRNA(Leu) ligase (AMP-forming)	Aminoacyl-tRNA biosynthesis	0	0	0	0	0	0	0	0	0	0	9	4	5
R03658	L-lysine:tRNALys ligase (AMP-forming)	Aminoacyl-tRNA biosynthesis	0	0	0	0	0	0	0	0	0	0	9	4	5
R03659	L-Methionine:tRNAMet ligase (AMP-forming)	Aminoacyl-tRNA biosynthesis	0	0	0	0	0	0	0	0	0	0	9	4	5
R03660	L-Phenylalanine:tRNA(Ala) ligase (AMP-forming)	Aminoacyl-tRNA biosynthesis	0	0	0	0	0	0	0	0	0	0	9	4	5
R03661	L-proline:tRNA(Pro) ligase (AMP-forming)	Aminoacyl-tRNA biosynthesis	0	0	0	0	0	0	0	0	0	0	9	4	5
R03662	L-Serine:tRNA(Ser) ligase (AMP-forming)	Aminoacyl-tRNA biosynthesis	0	0	0	0	0	0	0	0	0	0	9	4	5
R03663	L-Threonine:tRNA(Thr) ligase (AMP-forming)	Aminoacyl-tRNA biosynthesis	0	0	0	0	0	0	0	0	0	0	9	4	5
R03664	L-Tryptophan -tRNA(Trp) ligase (AMP-forming)	Aminoacyl-tRNA biosynthesis	0	0	0	0	0	0	0	0	0	0	9	4	5
R03665	L-Valine:tRNAVal ligase (AMP-forming)	Aminoacyl-tRNA biosynthesis	0	0	0	0	0	0	0	0	0	0	9	4	5
R03688	L-fuconate hydro-lyase	Fructose and mannose metabolism	-703.821	-1000	-1000	-925.515	68.7179	-917.748	0	-1000	-925.515	-6403.88	1	0	1
R03691	ATP:lombricine N-phosphotransferase	Glycine, serine and threonine metabolism	0	0	0	0	0	0	0	0	0	0	9	4	5
R03706	Poly(beta-D-1,4-mannuronide) lyase	Fructose and mannose metabolism	0	0	0	0	0	0	0	0	0	0	9	4	5
R03719	3alpha,7alpha,12alpha-trihydroxy-5beta-cholanoyl-CoA:propanoyl-CoA C-acyltransferase;	Primary bile acid biosynthesis	0	0	0	0	0	0	0	0	0	0	9	4	5
R03744	ATP:tau-protein O-phosphotransferase		0	0	0	0	0	0	0	0	0	0	9	4	5
R03758		Glycine, serine and threonine metabolism	0	0	0	0	0	0	0	0	0	0	9	4	5
R03759	(R)-1-Aminopropan-2-ol:NAD+ oxidoreductase	Glycine, serine and threonine metabolism	0	0	0	0	0	0	0	0	0	0	9	4	5
R03772	L-rhamno-1,4-lactone lactonohydrolase	Fructose and mannose metabolism	1000	1000	378.16	1000	-1000	-1000	-1000	1000	1000	2378.16	0	0	0
R03774	L-Rhamnonate hydro-lyase	Fructose and mannose metabolism	1000	1000	378.16	1000	-1000	-1000	-1000	1000	1000	2378.16	0	0	0
R03776	trans-Oct-2-enoyl-CoA reductase	Fatty acid elongation	0	0	-2.25138	0	0	-7.50459	-6.99347	0	0	-16.7494	6	3	3
R03777	octanoyl-CoA:electron-transfer flavoprotein 2-oxidoreductase	Fatty acid degradation	0	0	0	0	0	0	0	0	0	0	9	4	5
R03778	Octanoyl-CoA:acetyl-CoA C-acyltransferase	Fatty acid elongation	0	0	2.25138	0	0	7.50459	6.99347	0	0	16.7494	6	3	3
R03804	Monoamide of a dicarboxylic acid amidohydrolase		0	0	0	0	0	0	0	0	0	0	9	4	5
R03805	S-adenosyl-L-methionine:mRNA (guanine-N7-)-methyltransferase		0	0	0	0	0	0	0	0	0	0	9	4	5
R03814	linoleoyl-CoA,ferrocytochrome b5:oxygen oxidoreductase (6,7 cis-dehydrogenating)	Biosynthesis of unsaturated fatty acids	0	0	0	0	0	0	0	0	0	0	9	4	5
R03815	dihydrolipoylprotein:NAD+ oxidoreductase	Glycine, serine and threonine metabolism	0	0	0	0	0	0	0	0	0	0	9	4	5
R03816	NADH:phylloquinone oxidoreductase	Ubiquinone and other terpenoid-quinone biosynthesis	0	0	0	0	0	0	0	0	0	0	9	4	5
R03828	GTP:mRNA guanylyltransferase		0	0	0	0	0	0	0	0	0	0	9	4	5
R03838	Acyl-CoA:2-acylglycerol O-acyltransferase		0	0	0	0	0	0	0	0	0	0	9	4	5
R03840	ATP:5'-dephosphopolynucleotide 5'-phosphotransferase		0	0	0	0	0	0	0	0	0	0	9	4	5
R03856	trans-Dodec-2-enoyl-CoA reductase	Fatty acid elongation	0	0	-2.25138	0	0	0	-6.99347	0	0	-9.24484	7	3	4
R03857	lauroyl-CoA:electron-transfer flavoprotein 2,3-oxidoreductase	Fatty acid degradation	0	0	0	0	0	-7.50459	0	0	0	-7.50459	8	4	4
R03858	Lauroyl-CoA:acetyl-CoA C-acyltransferase	Fatty acid elongation	0	0	2.25138	0	0	7.50459	6.99347	0	0	16.7494	6	3	3
R03867	(5-Glutamyl)-peptide:amino-acid 5-glutamyltransferase		0	0	0	0	0	0	0	0	0	0	9	4	5
R03869	(S)-Methylmalonate semialdehyde:NAD+ oxidoreductase	Valine, leucine and isoleucine degradation	0	0	0	0	0	0	0	0	0	0	9	4	5
R03896	(R)-2-Methylmalate hydro-lyase (2-methylmaleate-forming)	Valine, leucine and isoleucine biosynthesis	0	0	0	0	0	0	0	0	0	0	9	4	5
R03899	N1-acetylspermine:oxygen oxidoreductase (3-acetamidopropanal-forming)		0	0	0	0	0	0	0	0	0	0	9	4	5
R03905	Glu-tRNA(Gln):L-glutamine amido-ligase(ADP-forming)	Aminoacyl-tRNA biosynthesis	0	0	0	0	0	0	0	0	0	0	9	4	5
R03910	Acetyl-CoA:alkane-alpha,omega-diamine N-acetyltransferase		0	0	0	0	0	0	0	0	0	0	9	4	5
R03913	protein-dithiol:NAD+ oxidoreductase;		0	-1000	-1000	0	-1000	-1000	-1000	-1000	-1000	-7000	2	2	0
R03914	protein-dithiol:NADP+ oxidoreductase;		0	1000	1000	0	1000	1000	1000	1000	1000	7000	2	2	0
R03920	ATP:D-fructose 6-phosphotransferase	Amino sugar and nucleotide sugar metabolism	0	1000	0	0	1000	0	0	0	0	2000	7	3	4
R03922	S-adenosyl-L-methionine:5-(N7-methyl 5-triphosphoguanosine)-(purine-ribonucleotide)-[mRNA] 2-O-methyltransferase		0	0	0	0	0	0	0	0	0	0	9	4	5
R03927		Pantothenate and CoA biosynthesis	0	0	0	0	0	0	0	0	0	0	9	4	5
R03929	2',3'-Cyclic CMP 3'-nucleotidohydrolase	Pyrimidine metabolism	0	0	0	0	0	0	0	0	0	0	9	4	5
R03940	10-Formyltetrahydrofolate:L-methionyl-tRNA N-formyltransferase	One carbon pool by folate	0	0	0	0	0	0	0	0	0	0	9	4	5
R03942	L-rhamnofuranose:NAD+ 1-oxidoreductase	Fructose and mannose metabolism	1000	1000	-1000	-1000	-1000	-1000	1000	1000	1000	1000	0	0	0
R03984	pyrimidodiazepine:glutathione-disulfide oxidoreductase (ring-opening, cyclizing)	Glutathione metabolism	0	0	0	0	0	0	0	0	0	0	9	4	5
R03989	trans-Tetradec-2-enoyl-CoA reductase	Fatty acid elongation	0	0	-2.25138	0	0	0	-6.99347	0	0	-9.24484	7	3	4
R03990	tetradecanoyl-CoA:electron-transfer flavoprotein 2,3-oxidoreductase	Fatty acid degradation	0	0	0	0	0	-7.50459	0	0	0	-7.50459	8	4	4
R03991	myristoyl-CoA:acetylCoA C-myristoyltransferase	Fatty acid elongation	0	0	2.25138	0	0	7.50459	6.99347	0	0	16.7494	6	3	3
R03992	Tetradecanoyl-CoA:glycylpeptide N-tetradecanoyltransferase		0	0	0	0	0	0	0	0	0	0	9	4	5
R04014	dodecanoyl-[acyl-carrier-protein] hydrolase	Fatty acid biosynthesis	0	0	0	0	0	0	0	0	0	0	9	4	5
R04027	primary-amine oxidase	Tropane, piperidine and pyridine alkaloid biosynthesis	0	0	0	0	0	0	0	0	0	0	9	4	5
R04034	phosphatidylserine 1-acylhydrolase	Glycerophospholipid metabolism	0	0	0	0	0	0	0	0	0	0	9	4	5
R04035	Phosphoribosyl-ATP pyrophosphohydrolase	Histidine metabolism	0	0	0	0	0	0	0	0	0	0	9	4	5
R04062	S-Adenosyl-L-methionine:calmodulin-L-lysine N6-methyltransferase		0	0	0	0	0	0	0	0	0	0	9	4	5
R04065	Imidazole acetaldehyde:NAD+ oxidoreductase	Histidine metabolism	0	0	0	0	0	0	0	0	0	0	9	4	5
R04073	Peptide-L-aspartate,2-oxoglutarate:oxygen oxidoreductase (3-hydroxylating)		0	0	0	0	0	0	0	0	0	0	9	4	5
R04076	protein-N(pi)-phosphohistidine:L-sorbose 1-phosphotransferase	Fructose and mannose metabolism	309.578	0	0	0	0	0	0	0	1000	1309.58	7	3	4
R04090	S-(2-Hydroxyacyl)glutathione hydrolase		0	0	0	0	0	0	0	0	0	0	9	4	5
R04095	3-methylbutanoyl-CoA:electron-transfer flavoprotein 2,3-oxidoreductase	Valine, leucine and isoleucine degradation	0	0	0	0	0	0	0	0	0	0	9	4	5
R04096	3-Methylbutanoyl-CoA:(acceptor) oxidoreductase		0	0	0	0	0	0	0	0	0	0	9	4	5
R04121	Fatty acid,reduced-flaboprotein:oxygen oxidoreductase (RH-hydroxylating or -epoxidizing)	Fatty acid degradation	0	0	0	0	0	0	0	0	0	0	9	4	5
R04122	alkane,reduced-flavoprotein:oxygen oxidoreductase (RH-hydroxylating)		0	0	0	0	0	0	0	0	0	0	9	4	5
R04125	S-aminomethyldihydrolipoylprotein:(6S)-tetrahydrofolate aminomethyltransferase (ammonia-forming)	Glycine, serine and threonine metabolism	0	0	0	0	0	0	0	0	0	0	9	4	5
R04138	3-Methylcrotonoyl-CoA:carbon-dioxide ligase (ADP-forming)	Valine, leucine and isoleucine degradation	0	0	0	0	0	0	0	0	0	0	9	4	5
R04144	5-Phospho-D-ribosylamine:glycine ligase (ADP-forming)	Purine metabolism	0	0	0	0	0	0	0	0	0	0	9	4	5
R04158	geranylgeranyl diphosphate:sn-glyceryl phosphate geranylgeranyltransferase	Glycerophospholipid metabolism	0	0	0	0	0	0	2.01948e-28	0	0	2.01948e-28	8	4	4
R04159	(5-L-glutamyl)-peptide:amino-acid 5-glutamyltransferase		0	0	0	0	0	0	0	0	0	0	9	4	5
R04170	(S)-3-Hydroxydodecanoyl-CoA hydro-lyase	Fatty acid elongation	0	0	2.25138	0	0	7.50459	6.99347	0	0	16.7494	6	3	3
R04173	3-Phosphoserine:2-oxoglutarate aminotransferase	Glycine, serine and threonine metabolism	0	0	0	0	0	-870.841	0	4.2914e-28	0	-870.841	7	4	3
R04176	NAD+:poly(adenosine diphosphate D-ribose)ADP-D-ribosyltransferase		0	0	0	0	0	0	0	0	0	0	9	4	5
R04177	2-Hydroxyethylenedicarboxylate hydro-lyase	Pyruvate metabolism	-1000	-1000	-1000	-1000	-1000	-1000	-1000	-1000	-1000	-9000	0	0	0
R04184	Trihexosylceramide N-acetylhexosaminohydrolase		0	0	0	0	0	0	0	0	0	0	9	4	5
R04190	S-Adenosyl-L-methionine:protein-L-isoaspartate O-methyltransferase		0	0	0	0	0	0	0	0	0	0	9	4	5
R04203	(2S,3S)-3-hydroxy-2-methylbutanoyl-CoA:NAD+ oxidoreductase	Valine, leucine and isoleucine degradation	0	0	0	0	0	0	0	0	0	0	9	4	5
R04204	(2S,3S)-3-Hydroxy-2-methylbutanoyl-CoA hydro-liase	Valine, leucine and isoleucine degradation	0	0	0	0	0	0	0	0	0	0	9	4	5
R04209	1-(5-phospho-D-ribosyl)-5-amino-4-imidazolecarboxylate carboxy-lyase	Purine metabolism	0	0	0	0	0	0	0	0	0	0	9	4	5
R04224	(S)-3-Hydroxyisobutyryl-CoA hydro-lyase	Valine, leucine and isoleucine degradation	0	0	0	0	0	0	0	0	0	0	9	4	5
R04230	(R)-4'-phosphopantothenate:L-cysteine ligase (ATP-utilizing)	Pantothenate and CoA biosynthesis	0.254523	-999.745	0.0763569	0.254523	0.235213	0.254523	-999.763	0.22312	0.254523	-1997.96	0	0	0
R04231	(R)-4'-phosphopantothenate:L-cysteine ligase	Pantothenate and CoA biosynthesis	0	1000	0	0	0	0	1000	0	0	2000	7	3	4
R04238	Aminoacyl-tRNA aminoacylhydrolase		0	0	0	0	0	0	0	0	0	0	9	4	5
R04241	tetrahydropteroyl-gamma-polyglutamate:L-glutamate gamma-ligase (ADP-forming)	Folate biosynthesis	-1000	1000	1000	-107.198	1000	964.218	1000	1000	964.218	5821.24	0	0	0
R04242	tetrahydropteroyl-poly-gamma-glutamate gamma-glutamylhydrolase	Folate biosynthesis	0	0	0	0	0	0	0	0	0	0	9	4	5
R04285	6-Lactoyl-5,6,7,8-tetrahydropterin:NADP+ 2'-oxidoreductase	Folate biosynthesis	0	1000	1000	0	1000	1000	1000	1000	0	6000	3	2	1
R04286	2-amino-4-hydroxy-6-(erythro-1,2,3-trihydroxypropyl) dihydropteridine triphosphate lyase	Folate biosynthesis	0	0	0	0	0	0	0	0	0	0	9	4	5
R04292	glycerone phosphate:iminosuccinate alkyltransferase (cyclizing)	Nicotinate and nicotinamide metabolism	0	0	0	0	3.2685e-13	3.41061e-13	0	1.13687e-13	0	7.81597e-13	6	4	2
R04294	2'-Deoxyribonucleoside diphosphate:oxidized-thioredoxin 2'-oxidoreductase		0	0	0	0	0	0	0	0	0	0	9	4	5
R04300	4-(2-Aminoethyl)-1,2-benzenediol:oxygen oxidoreductase(deaminating)(flavin-containing)	Tyrosine metabolism	0	0	0	0	0	0	0	0	0	0	9	4	5
R04301	S-Adenosyl-L-methionine:catechol O-methyltransferase	Tyrosine metabolism	0	0	0	0	0	0	0	0	0	0	9	4	5
R04311	1-Acyl-glycerone-3-phosphate:long-chain-alcohol O-3-phospho-2-oxopropanyltransferase	Ether lipid metabolism	0	0	0	0	0	0	0	0	0	0	9	4	5
R04319	trans-2,3-didehydroacyl-CoA:NADP+ 4-oxidoreductase		0	0	0	0	0	0	0	0	0	0	9	4	5
R04322	UDP-alpha-D-galactose:2-(2-hydroxyacyl)sphingosine 1-beta-D-galactosyltransferase		0	0	0	0	0	0	0	0	0	0	9	4	5
R04323	2-Amino-3-carboxymuconate semialdehyde carboxy-lyase	Tryptophan metabolism	0	0	0	0	0	0	0	0	0	0	9	4	5
R04352	UDPglucuronate beta-D-glucuronosyltransferase(acceptor-unspecific)	Steroid hormone biosynthesis	0	0	0	0	0	0	0	0	0	0	9	4	5
R04353	UDPglucuronate beta-D-glucuronosyltransferase(acceptor-unspecific)	Steroid hormone biosynthesis	0	0	0	0	0	0	0	0	0	0	9	4	5
R04354	UDPglucuronate beta-D-glucuronosyltransferase(acceptor-unspecific)	Steroid hormone biosynthesis	0	0	0	0	0	0	0	0	0	0	9	4	5
R04355	Acyl-[acyl-carrier-protein]:malonyl-[acyl-carrier-protein] C-acyltransferase (decarboxylating)	Fatty acid biosynthesis	0	0	0	0	0	0	0	0	0	0	9	4	5
R04368	m7G5'ppp5'X m7GMP phosphohydrolase		0	0	0	0	0	0	0	0	0	0	9	4	5
R04371	Homoisocitrate hydro-lyase	Lysine biosynthesis	0	0	0	0	0	0	0	0	0	0	9	4	5
R04385	biotin-carboxyl-carrier-protein:carbon-dioxide ligase (ADP-forming)		0	0	0	0	0	0	0	0	0	0	9	4	5
R04391	ATP:pantothenate 4'-phosphotransferase	Pantothenate and CoA biosynthesis	-0.254523	-0.254523	-0.0763569	-0.254523	-0.235213	-0.254523	-0.237188	-0.22312	-0.254523	-2.04449	0	0	0
R04404	Phosphatidyl-myo-inositol-4,5-bisphosphate 4-phosphohydrolase	Inositol phosphate metabolism	0	0	19.986	1000	0	1000	0	0	0	2019.99	6	2	4
R04405	5-Methyltetrahydropteroyltri-L-glutamate:L-homocysteine S-methyltransferase	Cysteine and methionine metabolism	0	0	0	0	0	0	0	0	0	0	9	4	5
R04420	5-Methylthio-5-deoxy-D-ribose-1-phosphate ketol-isomerase	Cysteine and methionine metabolism	0	0	0	0	0	0	0	0	0	0	9	4	5
R04426	(2R,3S)-3-isopropylmalate:NAD+ oxidoreductase	Valine, leucine and isoleucine biosynthesis	0	0	0	0	0	0	0	0	0	0	9	4	5
R04427	S-Adenosyl-L-methionine:zymosterol C-methyltransferase	Steroid biosynthesis	0	0	0	0	0	0	0	0	0	0	9	4	5
R04428	(3R)-3-Hydroxybutanoyl-[acyl-carrier-protein] hydro-lyase	Fatty acid biosynthesis	7.50459	7.50459	0	7.50459	6.93523	0	0	6.57866	7.50459	43.5322	3	1	2
R04429	butyryl-[acp]:NAD+ trans-2-oxidoreductase	Fatty acid biosynthesis	0	0	0	0	0	0	0	0	0	0	9	4	5
R04430	butyryl-[acp]:NADP+ trans-2-oxidoreductase	Fatty acid biosynthesis	-7.50459	-7.50459	0	-7.50459	-6.93523	0	0	-6.57866	-7.50459	-43.5322	3	1	2
R04432	propanoyl-CoA:electron-transfer flavoprotein 2,3-oxidoreductase	Propanoate metabolism	0	0	0	0	0	0	0	0	5.04871e-29	5.04871e-29	8	4	4
R04433	Electron-transferring-flavoprotein:ubiquinone oxidoreductase		0	-672.7	1000	0	1000	-1000	516.688	1000	0	1843.99	3	2	1
R04437	protein N6-(4-Aminobutyl)-L-lysine, hydrogen-donor:oxygen oxidoreductase (2-hydroxylating)		0	0	0	0	0	0	0	0	0	0	9	4	5
R04439	(R)-2,3-dihydroxy-3-methylbutanoate:NADP+ oxidoreductase (isomerizing)		-17.8948	-17.8948	-5.36845	0	-16.5372	-17.8948	-16.676	-15.6869	0	-107.953	2	1	1
R04441	(R)-2,3-Dihydroxy-3-methylbutanoate hydro-lyase	Valine, leucine and isoleucine biosynthesis	17.8948	17.8948	5.36845	0	16.5372	17.8948	16.676	15.6869	0	107.953	2	1	1
R04452	1-Alkyl-2-acetyl-sn-glycero-3-phosphocholine acetohydrolase	Ether lipid metabolism	0	0	0	0	0	0	0	0	0	0	9	4	5
R04457	5-amino-6-(D-ribitylamino)uracil butanedionetransferase	Riboflavin metabolism	0	0	0	0	0	0	0	0	0	0	9	4	5
R04463	5'-Phosphoribosylformylglycinamide:L-glutamine amido-ligase (ADP-forming)	Purine metabolism	0	0	0	0	0	0	0	0	0	0	9	4	5
R04480	Acyl-CoA:1-acyl-sn-glycero-3-phosphoethanolamine O-acyltransferase	Glycerophospholipid metabolism	-1000	-1000	-1000	1000	-1000	-1000	-1000	-1000	-1000	-7000	0	0	0
R04481	S-Adenosyl-L-methionine:2-(3-carboxy-3-aminopropyl)-L-histidine methyltransferase		0	0	0	0	0	0	0	0	0	0	9	4	5
R04493	UDP-N-acetyl-D-glucosamine:D-galactosyl-1,4-beta-D-glucosylceramide beta-1,3-acetylglucosaminyltransferase		0	0	0	0	0	0	0	0	0	0	9	4	5
R04494	UDP-N-acetyl-D-glucosamine:N-acetyl-D-glucosaminyl diphosphodolichol N-acetyl-D-glucosaminyltransferase		0	0	0	0	0	0	0	0	0	0	9	4	5
R04506	3alpha,7alpha-Dihydroxy-5beta-cholestan-26-al:NAD+ oxidoreductase		0	0	0	0	0	0	0	0	0	0	9	4	5
R04513	Phosphatidylinositol-3,4,5-trisphosphate 3-phosphohydrolase	Inositol phosphate metabolism	0	1000	0	0	0	0	0	0	0	1000	8	3	5
R04514	Phosphatidylcholine:retinol-(cellular-retinol-binding-protein) O-acyltransferase		0	0	0	0	0	0	0	0	0	0	9	4	5
R04520	geranylgeranyl diphosphate:sn-3-O-(geranylgeranyl)glycerol 1-phosphate geranylgeranyltransferase	Glycerophospholipid metabolism	0	0	0	0	0	0	2.01948e-28	0	0	2.01948e-28	8	4	4
R04533	(3R)-3-Hydroxybutanoyl-[acyl-carrier protein]:NADP+ oxidoreductase	Fatty acid biosynthesis	-7.50459	-7.50459	0	-7.50459	-6.93523	0	0	-6.57866	-7.50459	-43.5322	3	1	2
R04534	(3R)-3-Hydroxydecanoyl-[acyl-carrier-protein]:NADP+ oxidoreductase	Fatty acid biosynthesis	-7.50459	-7.50459	0	-7.50459	-6.93523	0	0	-6.57866	-7.50459	-43.5322	3	1	2
R04535	(3R)-3-Hydroxybutanoyl-[acyl-carrier-protein] hydro-lyase	Fatty acid biosynthesis	7.50459	7.50459	0	7.50459	6.93523	0	0	6.57866	7.50459	43.5322	3	1	2
R04536	(3R)-3-Hydroxyoctanoyl-[acyl-carrier-protein]:NADP+ oxidoreductase	Fatty acid biosynthesis	-7.50459	-7.50459	0	-7.50459	-6.93523	0	0	-6.57866	-7.50459	-43.5322	3	1	2
R04537	(3R)-3-Hydroxybutanoyl-[acyl-carrier-protein] hydro-lyase;	Fatty acid biosynthesis	7.50459	7.50459	0	7.50459	6.93523	0	0	6.57866	7.50459	43.5322	3	1	2
R04543	(3R)-3-Hydroxypalmitoyl-[acyl-carrier-protein]:NADP+ oxidoreductase	Fatty acid biosynthesis	-7.50459	-7.50459	0	-7.50459	-6.93523	0	0	-6.57866	-7.50459	-43.5322	3	1	2
R04544	(3R)-3-hydroxypalmitoyl-[acyl-carrier-protein] hydro-lyase	Fatty acid biosynthesis	7.50459	7.50459	0	7.50459	6.93523	0	0	6.57866	7.50459	43.5322	3	1	2
R04545	ATP:1-phosphatidyl-1D-myo-inositol-4,5-bisphosphate 3-phosphotransferase	Inositol phosphate metabolism	1000	1000	0	0	1000	0	915.914	0	0	3915.91	5	2	3
R04550	(3R)-3-hydroxymyristoyl-[acyl-carrier protein]:UDP-3-O-[(3R)-3-hydroxymyristoyl]-alpha-D-glucosamine N-acetyltransferase	Lipopolysaccharide biosynthesis	0	0	0	0	0	0	0	0	0	0	9	4	5
R04559	1-(5'-Phosphoribosyl)-5-amino-4-(N-succinocarboxamide)-imidazole AMP-lyase	Purine metabolism	0	0	0	0	0	0	0	0	0	0	9	4	5
R04560	10-Formyltetrahydrofolate:5'-phosphoribosyl-5-amino-4-imidazolecarboxamide formyltransferase	Purine metabolism	0	0	0	0	0	0	0	0	0	0	9	4	5
R04566	(3R)-3-Hydroxytetradecanoyl-[acyl-carrier-protein]:NADP+ oxidoreductase	Fatty acid biosynthesis	-7.50459	-7.50459	0	-7.50459	-6.93523	0	0	-6.57866	-7.50459	-43.5322	3	1	2
R04567	(R)-3-Hydroxytetradecanoly-[acyl-carrier-protein]:UDP-N-acetyl-glucosamine 3-O-(3-hydroxytetradecanoyl)transferase	Lipopolysaccharide biosynthesis	0	0	0	0	0	0	0	0	0	0	9	4	5
R04568	(3R)-3-Hydroxypalmitoyl-[acyl-carrier-protein] hydro-lyase	Fatty acid biosynthesis	7.50459	7.50459	0	7.50459	6.93523	0	0	6.57866	7.50459	43.5322	3	1	2
R04586	N-Acetyl-D-galactosaminyl-(N-acetylneuraminyl)-D-galactosyl-D- glucosylceramide N-acetylhexosaminohydrolase		0	0	0	0	0	0	0	0	0	0	9	4	5
R04587	UDP-3-O-[(3R)-3-hydroxymyristoyl]-N-acetylglucosamine amidohydrolase	Lipopolysaccharide biosynthesis	0	0	0	0	0	0	0	0	0	0	9	4	5
R04591	1-(5-Phosphoribosyl)-5-amino-4-carboxyimidazole:L-aspartate ligase (ADP-forming)	Purine metabolism	0	0	0	0	0	0	0	0	0	0	9	4	5
R04604	Biotin:apo-[3-methylcrotonoyl-CoA:carbon-dioxide ligase (ADP-forming)] ligase (AMP-forming)		0	0	0	0	0	0	0	0	0	0	9	4	5
R04606	UDP-2,3-bis(3-hydroxytetradecanoyl)glucosamine:2,3-bis-(3-hydroxytetradecanoyl)-alpha-D-glucosaminyl-1-phosphate 2,3-bis(3-hydroxytetradecanoyl)-glucosaminyltransferase	Lipopolysaccharide biosynthesis	0	0	0	0	0	0	0	0	0	0	9	4	5
R04620	7,8-dihydroneopterin-3'-triphosphate phosphohydrolase (alkaline optimum)	Folate biosynthesis	1000	1000	1000	1000	1000	1000	1000	1000	1000	9000	0	0	0
R04621		Folate biosynthesis	1000	1000	1000	1000	1000	1000	1000	1000	1000	9000	0	0	0
R04622		Folate biosynthesis	0	0	0	0	0	0	0	0	0	0	9	4	5
R04638	7,8-dihydroneopterin 3'-triphosphate diphosphohydrolase	Folate biosynthesis	-1000	-1000	-1000	-1000	-1000	-1000	-1000	-1000	-1000	-9000	0	0	0
R04639	2-amino-4-hydroxy-6-(erythro-1,2,3-trihydroxypropyl) dihydropteridine triphosphate hydrolase	Folate biosynthesis	0	0	0	0	0	0	0	0	0	0	9	4	5
R04657	ATP:2,3,2',3'-tetrakis(3-hydroxytetradecanoyl)-D-glucosaminyl-beta-D-1,6-glucosaminyl-alpha-phosphate 4-O'-phosphotransferase	Lipopolysaccharide biosynthesis	0	0	0	0	0	0	0	0	0	0	9	4	5
R04683	UDPglucuronate beta-D-glucuronosyltransferase(acceptor-unspecific)	Steroid hormone biosynthesis	0	0	0	0	0	0	0	0	0	0	9	4	5
R04724	dodecanoyl-[acp]:NAD+ trans-2-oxidoreductase	Fatty acid biosynthesis	0	0	0	0	0	0	0	0	0	0	9	4	5
R04725	dodecanoyl-[acp]:NADP+ trans-2-oxidoreductase	Fatty acid biosynthesis	-7.50459	-7.50459	0	-7.50459	-6.93523	0	0	-6.57866	-7.50459	-43.5322	3	1	2
R04726	dodecanoyl-[acyl-carrier-protein]:malonyl-[acyl-carrier-protein] C-acyltransferase (decarboxylating)	Fatty acid biosynthesis	7.50459	7.50459	0	7.50459	6.93523	0	0	6.57866	7.50459	43.5322	3	1	2
R04734	4a-hydroxytetrahydrobiopterin hydro-lyase	Folate biosynthesis	0	0	0	0	0	0	0	0	0	0	9	4	5
R04737	(S)-3-Hydroxyhexadecanoyl-CoA:NAD+ oxidoreductase	Fatty acid elongation	0	0	-2.25138	0	0	-7.50459	-6.99347	0	0	-16.7494	6	3	3
R04738	(S)-3-Hydroxyhexadecanoyl-CoA hydro-lyase	Fatty acid elongation	0	0	2.25138	0	0	7.50459	6.99347	0	0	16.7494	6	3	3
R04739	(S)-3-Hydroxytetradecanoyl-CoA:NAD+ oxidoreductase	Fatty acid elongation	0	0	-2.25138	0	0	-7.50459	-6.99347	0	0	-16.7494	6	3	3
R04740	(S)-3-Hydroxytetradecanoyl-CoA hydro-lyase	Fatty acid elongation	0	0	2.25138	0	0	7.50459	6.99347	0	0	16.7494	6	3	3
R04741	(S)-3-hydroxydodecanoyl-CoA:NAD+ oxidoreductase	Fatty acid elongation	0	0	-2.25138	0	0	-7.50459	-6.99347	0	0	-16.7494	6	3	3
R04742	Decanoyl-CoA:acetyl-CoA C-acyltransferase	Fatty acid elongation	0	0	2.25138	0	0	7.50459	6.99347	0	0	16.7494	6	3	3
R04743	(S)-hydroxydecanoyl-CoA:NAD+ oxidoreductase	Fatty acid elongation	0	0	-2.25138	0	0	-7.50459	-6.99347	0	0	-16.7494	6	3	3
R04744	(S)-Hydroxydecanoyl-CoA hydro-lyase	Fatty acid elongation	0	0	2.25138	0	0	7.50459	6.99347	0	0	16.7494	6	3	3
R04745	(S)-hydroxyoctanoyl-CoA:NAD+ oxidoreductase	Fatty acid elongation	0	0	-2.25138	0	0	-7.50459	-6.99347	0	0	-16.7494	6	3	3
R04746	(S)-Hydroxyoctanoyl-CoA hydro-lyase	Fatty acid elongation	0	0	2.25138	0	0	7.50459	6.99347	0	0	16.7494	6	3	3
R04747	Hexanoyl-CoA:acetyl-CoA C-acyltransferase	Fatty acid elongation	0	0	2.25138	0	0	7.50459	6.99347	0	0	16.7494	6	3	3
R04748	(S)-hydroxyhexanoyl-CoA:NAD+ oxidoreductase	Fatty acid elongation	0	0	-2.25138	0	0	-7.50459	-6.99347	0	0	-16.7494	6	3	3
R04749	(S)-Hydroxyhexanoyl-CoA hydro-lyase	Fatty acid elongation	0	0	2.25138	0	0	7.50459	6.99347	0	0	16.7494	6	3	3
R04751	hexanoyl-CoA:electron-transfer flavoprotein 2,3-oxidoreductase	Fatty acid degradation	0	0	0	0	0	-7.50459	0	0	0	-7.50459	8	4	4
R04753	trans-Dec-2-enoyl-CoA reductase	Fatty acid elongation	0	0	-2.25138	0	0	0	-6.99347	0	0	-9.24484	7	3	4
R04754	decanoyl-CoA:electron-transfer flavoprotein 2,3-oxidoreductase	Fatty acid degradation	0	0	0	0	0	-7.50459	0	0	0	-7.50459	8	4	4
R04762	S-adenosyl-L-methionine:2-Hydroxyestrone O-methyltransferase	Steroid hormone biosynthesis	0	0	0	0	0	0	0	0	0	0	9	4	5
R04764		Steroid hormone biosynthesis	0	0	0	0	0	0	0	0	0	0	9	4	5
R04779	ATP:D-fructose-6-phosphate 1-phosphotransferase	Glycolysis / Gluconeogenesis	0	1000	1000	0	1000	1000	7.17146	1000	0	5007.17	3	2	1
R04780	beta-D-Fructose 1,6-bisphosphate 1-phosphohydrolase	Glycolysis / Gluconeogenesis	0	-1000	-1000	0	-1000	-1000	-1000	1000	0	-4000	3	2	1
R04805			0	0	0	0	0	0	0	0	0	0	9	4	5
R04810	3alpha,7alpha,24-trihydroxy-5beta-cholestanoyl-CoA:NAD+ oxidoreductase	Primary bile acid biosynthesis	0	0	0	0	0	0	0	0	0	0	9	4	5
R04811	Propanoyl-CoA:acetyl-CoA C-acyltransferase;	Primary bile acid biosynthesis	0	0	0	0	0	0	0	0	0	0	9	4	5
R04812	3alpha,7alpha,12alpha,24-tetrahydroxy-5beta-cholestanoyl-CoA:NAD+ oxidoreductase	Primary bile acid biosynthesis	0	0	0	0	0	0	0	0	0	0	9	4	5
R04864	2-Acyl-sn-glycero-3-phosphoethanolamine O-acyltransferase	Glycerophospholipid metabolism	0	0	0	0	0	0	0	0	0	0	9	4	5
R04880	3,4-dihydroxyphenylethyleneglycol:NAD+ oxidoreductase	Tyrosine metabolism	0	0	0	0	0	0	0	0	0	0	9	4	5
R04881	S-Adenosyl-L-methionine:catechol O-methyltransferase	Tyrosine metabolism	0	0	0	0	0	0	0	0	0	0	9	4	5
R04882	3,4-Dihydroxymandelaldehyde:NAD+ oxidoreductase	Tyrosine metabolism	0	0	0	0	0	0	0	0	0	0	9	4	5
R04887	S-Adenosyl-L-methionine:catechol O-methyltransferase	Tyrosine metabolism	0	0	0	0	0	0	0	0	0	0	9	4	5
R04888	3-Methoxy-4-hydroxyphenylacetaldehyde:NAD+ oxidoreductase	Tyrosine metabolism	0	0	0	0	0	0	0	0	0	0	9	4	5
R04891	3-Methoxy-4-hydroxyphenylglycolaldehyde:NAD+ oxidoreductase	Tyrosine metabolism	0	0	0	0	0	0	0	0	0	0	9	4	5
R04903	5-Hydroxyindoleacetaldehyde:NAD+ oxidoreductase	Tryptophan metabolism	0	0	0	0	0	0	0	0	0	0	9	4	5
R04935	(5-L-glutamyl)-peptide:Se-Methylselenocysteine 5-glutamyltransferase		0	0	0	0	0	0	0	0	0	0	9	4	5
R04949	Cyanoglycoside glucohydrolase		0	0	0	0	0	0	0	0	0	0	9	4	5
R04951		Glutathione metabolism	0	0	0	0	0	0	0	0	0	0	9	4	5
R04952	butyryl-[acyl-carrier protein]:malonyl-[acyl-carrier-protein] C-acyltransferase (decarboxylating)	Fatty acid biosynthesis	7.50459	7.50459	0	7.50459	6.93523	0	0	6.57866	7.50459	43.5322	3	1	2
R04953	(3R)-3-Hydroxyhexanoyl-[acyl-carrier-protein]:NADP+ oxidoreductase	Fatty acid biosynthesis	-7.50459	-7.50459	0	-7.50459	-6.93523	0	0	-6.57866	-7.50459	-43.5322	3	1	2
R04954	(3R)-3-Hydroxybutanoyl-[acyl-carrier-protein] hydro-lyase	Fatty acid biosynthesis	7.50459	7.50459	0	7.50459	6.93523	0	0	6.57866	7.50459	43.5322	3	1	2
R04955	hexanoyl-[acp]:NAD+ trans-2-oxidoreductase	Fatty acid biosynthesis	0	0	0	0	0	0	0	0	0	0	9	4	5
R04956	hexanoyl-[acp]:NADP+ trans-2-oxidoreductase	Fatty acid biosynthesis	-7.50459	-7.50459	0	-7.50459	-6.93523	0	0	-6.57866	-7.50459	-43.5322	3	1	2
R04957	hexanoyl-[acyl-carrier protein]:malonyl-[acyl-carrier-protein] C-acyltransferase (decarboxylating)	Fatty acid biosynthesis	7.50459	7.50459	0	7.50459	6.93523	0	0	6.57866	7.50459	43.5322	3	1	2
R04958	octanoyl-[acp]:NAD+ trans-2-oxidoreductase	Fatty acid biosynthesis	0	0	0	0	0	0	0	0	0	0	9	4	5
R04959	octanoyl-[acp]:NADP+ trans-2-oxidoreductase	Fatty acid biosynthesis	-7.50459	-7.50459	0	-7.50459	-6.93523	0	0	-6.57866	-7.50459	-43.5322	3	1	2
R04960	Octanoyl-[acyl-carrier protein]:malonyl-[acyl-carrier-protein] C-acyltransferase (decarboxylating)	Fatty acid biosynthesis	7.50459	7.50459	0	7.50459	6.93523	0	0	6.57866	7.50459	43.5322	3	1	2
R04961	decanoyl-[acp]:NAD+ trans-2-oxidoreductase	Fatty acid biosynthesis	0	0	0	0	0	0	0	0	0	0	9	4	5
R04962	decanoyl-[acp]:NADP+ trans-2-oxidoreductase	Fatty acid biosynthesis	-7.50459	-7.50459	0	-7.50459	-6.93523	0	0	-6.57866	-7.50459	-43.5322	3	1	2
R04963	Decanoyl-[acyl-carrier protein]:malonyl-[acyl-carrier-protein] C-acyltransferase (decarboxylating)	Fatty acid biosynthesis	7.50459	7.50459	0	7.50459	6.93523	0	0	6.57866	7.50459	43.5322	3	1	2
R04964	(3R)-3-Hydroxydodecanoyl-[acyl-carrier-protein]:NADP+ oxidoreductase	Fatty acid biosynthesis	-7.50459	-7.50459	0	-7.50459	-6.93523	0	0	-6.57866	-7.50459	-43.5322	3	1	2
R04965	(3R)-3-Hydroxybutanoyl-[acyl-carrier-protein] hydro-lyase	Fatty acid biosynthesis	7.50459	7.50459	0	7.50459	6.93523	0	0	6.57866	7.50459	43.5322	3	1	2
R04966	tetradecanoyl-[acp]:NAD+ trans-2-oxidoreductase	Fatty acid biosynthesis	0	0	0	0	0	0	0	0	0	0	9	4	5
R04967	tetradecanoyl-[acp]:NADP+ trans-2-oxidoreductase	Fatty acid biosynthesis	-7.50459	-7.50459	0	-7.50459	-6.93523	0	0	-6.57866	-7.50459	-43.5322	3	1	2
R04968	Tetradecanoyl-[acyl-carrier protein]:malonyl-[acyl-carrier-protein] C-acyltransferase (decarboxylating)	Fatty acid biosynthesis	7.50459	7.50459	0	7.50459	6.93523	0	0	6.57866	7.50459	43.5322	3	1	2
R04969	hexadecanoyl-[acp]:NAD+ trans-2-oxidoreductase	Fatty acid biosynthesis	0	0	0	0	0	0	0	0	0	0	9	4	5
R04970	hexadecanoyl-[acp]:NADP+ trans-2-oxidoreductase	Fatty acid biosynthesis	-7.50459	-7.50459	0	-7.50459	-6.93523	0	0	-6.57866	-7.50459	-43.5322	3	1	2
R04996	3-Methylimidazole acetaldehyde:NAD+ oxidoreductase	Histidine metabolism	0	0	0	0	0	0	0	0	0	0	9	4	5
R04998	beta-D-Glucosyl-2-coumarinate glucohydrolase	Phenylpropanoid biosynthesis	0	0	0	0	0	0	0	0	0	0	9	4	5
R05000	polyisopentenylpyrolinate:4-hydroxybenzoate nonaprenyltransferase	Ubiquinone and other terpenoid-quinone biosynthesis	0	0	0	0	0	0	0	0	0	0	9	4	5
R05002	GDPmannose:glycolipid 1,3-alpha-D-mannosyltransferase		0	0	0	0	0	0	0	0	0	0	9	4	5
R05046	formamidopyrimidine nucleoside triphosphate amidohydrolase	Folate biosynthesis	0	0	0	0	0	0	0	0	0	0	9	4	5
R05048	2,5-diaminopyrimidine nucleoside triphosphate mutase	Folate biosynthesis	0	0	0	0	0	0	0	0	0	0	9	4	5
R05050	N4-Acetylaminobutanal:NAD+ oxidoreductase	Arginine and proline metabolism	0	0	0	0	0	0	0	0	0	0	9	4	5
R05063		Pyruvate metabolism	0	0	0	0	0	0	0	0	0	0	9	4	5
R05066	3-Hydroxy-2-methylpropanoate:NAD+ oxidoreductase	Valine, leucine and isoleucine degradation	0	0	0	0	0	0	0	0	0	0	9	4	5
R05102	NADPH:cytochrome-P-450 oxidoreductase		0	0	0	0	0	0	0	0	0	0	9	4	5
R05122			0	0	0	0	0	0	0	0	0	0	9	4	5
R05135	2',3'-Cyclic GMP 3'-nucleotidohydrolase	Purine metabolism	0	0	0	0	0	0	0	0	0	0	9	4	5
R05182	[methionine synthase]-methylcob(I)alamin,S-adenosylhomocysteine:NADP+ oxidoreductase		0	0	0	0	0	0	0	0	0	0	9	4	5
R05202	ATP:1D-myo-inositol 1,3,4,5,6-pentakisphosphate 2-phosphotransferase	Inositol phosphate metabolism	0	0	0	0	0	0	0	0	0	0	9	4	5
R05209	Diacylglycerol acylhydrolase		0	0	-358.437	0	0	0	0	0	0	-358.437	8	3	5
R05220	ATP:cob(I)yrinic acid-a,c-diamide Cobeta-adenosyltransferase	Porphyrin and chlorophyll metabolism	0	0	0	0	0	0	0	0	0	0	9	4	5
R05231	6-Hydroxyhexanoate:NADP+ oxidoreductase	Caprolactam degradation	0	0	0	0	0	0	0	0	0	0	9	4	5
R05233	trans-3-Chloro-2-propene-1-ol:NAD+ oxidoreductase	Chloroalkane and chloroalkene degradation	0	0	0	0	0	0	0	0	0	0	9	4	5
R05234	cis-3-chloro-2-propene-1-ol:NAD+ oxidoreductase	Chloroalkane and chloroalkene degradation	0	0	0	0	0	0	0	0	0	0	9	4	5
R05286	Chloroacetaldehyde:NAD+ oxidoreductase	Chloroalkane and chloroalkene degradation	0	0	0	0	0	0	0	0	0	0	9	4	5
R05329	Spermidine:eIF5A-lysine 4-aminobutyltransferase (propane-1,3-diamine-forming)		0	0	0	0	0	0	0	0	0	0	9	4	5
R05333	Phospholipid:1,2-diacyl-sn-glycerol O-acyltransferase	Glycerolipid metabolism	0	0	0	0	0	0	0	0	0	0	9	4	5
R05334			0	0	0	0	0	0	0	0	0	0	9	4	5
R05381	diethanolamine ethanolamine-lyase (acetaldehyde-forming)	Glycerophospholipid metabolism	0	0	0	0	0	0	0	0	0	0	9	4	5
R05382	triethanolamine diethanolamine-lyase (acetaldehyde-forming)	Glycerophospholipid metabolism	0	0	0	0	0	0	0	0	0	0	9	4	5
R05506		Ethylbenzene degradation	0	0	0	0	0	0	0	0	0	0	9	4	5
R05553	4-amino-4-deoxychorismate pyruvate-lyase	Folate biosynthesis	0	0	0	0	0	0	0	0	0	0	9	4	5
R05577	L-Aspartate:tRNA(Asp) ligase (AMP-forming)	Aminoacyl-tRNA biosynthesis	0	0	0	0	0	0	0	0	0	0	9	4	5
R05578	L-glutamate:tRNA(Glu) ligase (AMP-forming)	Porphyrin and chlorophyll metabolism	0	0	0	0	0	0	0	0	0	0	9	4	5
R05586		Benzoate degradation	0	0	0	0	0	0	0	0	0	0	9	4	5
R05607	D-sorbitol-6-phosphate:NAD 2-oxidoreductase	Fructose and mannose metabolism	-690.422	1000	1000	45.2034	1000	1000	-1000	0	0	2354.78	2	0	2
R05614		Ubiquinone and other terpenoid-quinone biosynthesis	0	0	0	0	0	0	0	0	0	0	9	4	5
R05615	all-trans-octaprenyl-diphosphate:4-hydroxybenzoate 3-octaprenyltransferase	Ubiquinone and other terpenoid-quinone biosynthesis	0	0	0	0	0	0	0	0	0	0	9	4	5
R05616	all-trans-hexaprenyl diphosphate:4-hydroxybenzoate hexaprenyltransferase	Ubiquinone and other terpenoid-quinone biosynthesis	0	0	0	0	0	0	0	0	0	0	9	4	5
R05635	Formyl-L-methionyl peptide amidohydrolase		0	0	0	0	0	0	0	0	0	0	9	4	5
R05679	sn-glycerol-1-phosphate:NAD 2-oxidoreductase	Glycerophospholipid metabolism	1000	1000	1000	1000	1000	1000	1000	1000	1000	9000	0	0	0
R05680	sn-glycerol-1-phosphate:NADP 2-oxidoreductase	Glycerophospholipid metabolism	-1000	-1000	-1000	-1000	-1000	-1000	-1000	-1000	-1000	-9000	0	0	0
R05692	GDP-L-fucose:NADP+ 4-oxidoreductase (3,5-epimerizing)	Fructose and mannose metabolism	0	0	0	0	0	0	0	0	0	0	9	4	5
R05724	nitric oxide, NAD(P)H2:oxygen oxidoreductase		-1000	-1000	-1000	1000	-1000	-1000	-1000	-1000	-1000	-7000	0	0	0
R05725	nitric oxide, NADPH2:oxygen oxidoreductase		1000	1000	1000	-1000	1000	1000	1000	1000	1000	7000	0	0	0
R05763	S-adenosyl-L-methionine:(E)-prop-1-ene-1,2,3-tricarboxylate 2'-O-methyltransferase		0	0	0	0	0	0	0	0	0	0	9	4	5
R05768	GDP-mannose:3-phosphoglycerate 3-a-D-mannosyltransferase	Fructose and mannose metabolism	1000	1000	1000	1000	1000	1000	1000	1000	1000	9000	0	0	0
R05777	diphospho-myo-inositol-polyphosphate diphosphohydrolase		0	0	0	0	0	0	0	0	0	0	9	4	5
R05779	5-Diphosphoinositol pentakisphosphate diphosphohydrolase		0	0	0	0	0	0	0	0	0	0	9	4	5
R05790	alpha-D-mannosyl-3-phosphoglycerate phosphohydrolase	Fructose and mannose metabolism	1000	1000	1000	1000	1000	1000	1000	1000	1000	9000	0	0	0
R05793	cutin hydrolase		0	0	0	0	0	0	0	0	0	0	9	4	5
R05794	CDP-diacylglycerol:choline O-phosphatidyltransferase	Glycerophospholipid metabolism	999.51	0.490059	1000	0	41.071	1000	1000	1000	37.7078	5078.78	1	1	0
R05799	ATP:1D-myo-inositol-hexakisphosphate phosphotransferase		0	0	0	0	0	0	0	0	0	0	9	4	5
R05800	ATP:1D-myo-inositol-1,4,5-trisphosphate 6-phosphotransferase	Inositol phosphate metabolism	0	0	-1000	0	1000	1000	1000	1000	0	3000	4	3	1
R05801	ATP:1D-myo-inositol-1,4,5,6-tetrakisphosphate 3-phosphotransferase	Inositol phosphate metabolism	0	0	-1000	0	1000	1000	1000	1000	0	3000	4	3	1
R05802	ATP:1-phosphatidyl-1D-myo-inositol-3-phosphate 5-phosphotransferase	Inositol phosphate metabolism	0	0	0	0	0	0	0	0	0	0	9	4	5
R05804	ADP:D-glucose 6-phosphotransferase		0	-1000	1000	0	-1000	-1000	-1000	-1000	0	-4000	3	2	1
R05816	(1->2)-(1->3)-alpha-D-mannan mannohydrolase;	Fructose and mannose metabolism	-1000	-1000	-1000	-1000	-1000	-1000	1000	-1000	-962.63	-6962.63	0	0	0
R05820	protein-N(pi)-phosphohistidine:D-sorbitol 6-phosphotransferase	Fructose and mannose metabolism	-1000	1000	1000	45.2034	1000	1000	-1000	0	-1000	1045.2	1	0	1
R05835	Glycocholate amidohydrolase	Primary bile acid biosynthesis	0	0	0	0	0	0	0	0	0	0	9	4	5
R05861	D-alanine:oxygen oxidoreductase (deaminating)		0	0	0	0	0	0	0	0	0	0	9	4	5
R06154	methylamine:oxygen oxidoreductase (deaminating) (copper-containing)		0	0	0	0	0	0	0	0	0	0	9	4	5
R06171	L-allo-threonine acetaldehyde-lyase (glycine-forming)	Glycine, serine and threonine metabolism	0	-1000	-1000	0	-1000	-1000	-1000	-1000	0	-6000	3	2	1
R06366	Aldehyde:NAD+ oxidoreductase	Limonene and pinene degradation	0	0	0	0	0	0	0	0	0	0	9	4	5
R06513	dTDPglucose 4,6-hydro-lyase	Streptomycin biosynthesis	0	0	0	0	0	0	0	0	0	0	9	4	5
R06601	5-hydroxyisourate amidohydrolase	Purine metabolism	0	0	0	0	0	0	0	0	0	0	9	4	5
R06740	primary-amine oxidase	Tropane, piperidine and pyridine alkaloid biosynthesis	0	0	0	0	0	0	0	0	0	0	9	4	5
R06789	(2Z,4E,7E)-2-Hydroxy-6-oxonona-2,4,7-triene-1,9-dioate fumarylhydrolase	Phenylalanine metabolism	0	0	0	0	0	0	0	0	0	0	9	4	5
R06868	S-Adenosyl-L-methionine:methylethanolamine phosphate N-methyltransferase	Glycerophospholipid metabolism	0	172.454	0	0	0	46.1431	0	511.394	0	729.991	6	3	3
R06869	S-Adenosyl-L-methionine:phosphodimethylethanolamine N-methyltransferase	Glycerophospholipid metabolism	0	172.454	0	0	0	46.1431	0	511.394	0	729.991	6	3	3
R06870	Phosphoethanolamine phosphohydrolase	Glycerophospholipid metabolism	0	0	0	0	0	0	0	0	0	0	9	4	5
R06871	Phosphocholine phosphohydrolase	Glycerophospholipid metabolism	0	0	0	0	0	45.653	0	0	0	45.653	8	4	4
R06872	acyl-CoA:sn-glycerol-3-phosphate 2-O-acyltransferase	Glycerophospholipid metabolism	-1000	-1000	-1000	-1000	-1000	-1000	-1000	-1000	-1000	-9000	0	0	0
R06917	1-hydroxymethylnaphthalene:NAD+ oxidoreductase	Naphthalene degradation	0	0	0	0	0	0	0	0	0	0	9	4	5
R06927	(2-naphthyl)methanol:NAD+ oxidoreductase	Naphthalene degradation	0	0	0	0	0	0	0	0	0	0	9	4	5
R06941	(S)-3-hydroxyacyl-CoA:NAD+ oxidoreductase	Phenylalanine metabolism	0	0	0	0	0	0	0	0	0	0	9	4	5
R06977	L-2,4-diaminobutyrate:2-oxoglutarate 4-aminotransferase	Glycine, serine and threonine metabolism	0	0	0	0	0	0	0	0	0	0	9	4	5
R06978	acetyl-CoA:L-2,4-diaminobutanoate N4-acetyltransferase	Glycine, serine and threonine metabolism	-1000	-1000	-1000	-984.959	944.518	-60.0367	-1000	-1000	-1000	-6100.48	0	0	0
R06979	Ectoine hydro-lyase	Glycine, serine and threonine metabolism	-1000	-1000	-1000	-984.959	944.518	-60.0367	-1000	-1000	-1000	-6100.48	0	0	0
R06983	S-(hydroxymethyl)glutathione dehydrogenase	Methane metabolism	0	-1000	1000	0	1000	1000	1000	1000	0	4000	3	2	1
R06985	trans-Hex-2-enoyl-CoA reductase	Fatty acid elongation	0	0	2.25138	0	0	0	6.99347	0	0	9.24484	7	3	4
R07064	phosphatidylcholine 2-acylhydrolase	Linoleic acid metabolism	0	0	0	0	0	0	0	0	0	0	9	4	5
R07093	chloroacetyl-chloride:glutathione S-chloroacetyltransferase	Metabolism of xenobiotics by cytochrome P450	0	0	0	0	0	0	0	0	0	0	9	4	5
R07094	2-(S-glutathionyl)acetyl-chloride:glutathione 2-(S-glutathionyl)acetyltransferase	Metabolism of xenobiotics by cytochrome P450	0	0	0	0	0	0	0	0	0	0	9	4	5
R07100	trichloroethene:glutathione S-(1,2-dichlorovinyl)transferase	Metabolism of xenobiotics by cytochrome P450	0	0	0	0	0	0	0	0	0	0	9	4	5
R07106	UDP-glucuronate beta-D-glucuronosyltransferase	Metabolism of xenobiotics by cytochrome P450	0	0	0	0	0	0	0	0	0	0	9	4	5
R07113	1,2-dibromoethane:glutathione ethylenetransferase (episulfonium-forming)	Metabolism of xenobiotics by cytochrome P450	0	0	0	0	0	0	0	0	0	0	9	4	5
R07116	2-bromoacetaldehyde:glutathione S-(formylmethyl)transferase	Metabolism of xenobiotics by cytochrome P450	0	0	0	0	0	0	0	0	0	0	9	4	5
R07140	S-(hydroxymethyl)glutathione:NADP+ oxidoreductase		0	1000	-1000	0	-1000	-1000	-1000	-1000	0	-4000	3	2	1
R07145	L-iditol:NAD+ 2-oxidoreductase		0	0	0	0	0	0	0	0	0	0	9	4	5
R07162	acyl-CoA:NADP+ trans-2-oxidoreductase	Fatty acid elongation	0	0	0	0	0	0	0	-1000	0	-1000	8	4	4
R07168	5-methyltetrahydrofolate:NAD+ oxidoreductase	One carbon pool by folate	0	1000	-1000	2.27374e-13	-1000	-1000	-1000	1000	0	-2000	2	1	1
R07180	thiol-containing-reductant:hydroperoxide oxidoreductase		0	0	0	0	0	0	0	0	0	0	9	4	5
R07211	L-phenylalanine,tetrahydrobiopterin:oxygen oxidoreductase(4-hydroxylating)	Folate biosynthesis	0	0	0	0	0	0	0	0	0	0	9	4	5
R07218	cholesterol,hydrogen-donor:oxygen oxidoreductase (25-hydroxylating)	Primary bile acid biosynthesis	0	0	0	0	0	0	0	0	0	0	9	4	5
R07235	S-adenosyl-L-methionine:2-nonaprenyl-3-methyl-5-hydroxy-6-methoxy-1,4-benzoquinone 3-O-methyltransferase	Ubiquinone and other terpenoid-quinone biosynthesis	0	0	0	0	0	0	0	0	0	0	9	4	5
R07237	S-adenosyl-L-methionine:uroporphyrinogen-III C-methyltransferase		0	0	0	0	0	0	0	0	0	0	9	4	5
R07238	S-adenosyl-L-methionine:precorrin-1 C-methyltransferase		0	0	0	0	0	0	0	0	0	0	9	4	5
R07244	S-adenosyl-L-methionine:N,N-dimethylglycine N-methyltransferase	Glycine, serine and threonine metabolism	-647.094	-172.454	1000	1000	-958.929	-46.1431	-1000	1000	-37.654	137.725	0	0	0
R07268	ATP:cobinamide Cobeta-adenosyltransferase	Porphyrin and chlorophyll metabolism	0	0	0	0	0	0	0	0	0	0	9	4	5
R07273	solanesyl-diphosphate:4-hydroxybenzoate nonaprenyltransferase	Ubiquinone and other terpenoid-quinone biosynthesis	0	0	0	0	0	0	0	0	0	0	9	4	5
R07282	polyribonucleotide:phosphate nucleotidyltransferase		0	-1000	1000	0	0	-9.56849	1000	-1000	0	-9.56849	4	2	2
R07291	2-lysophosphatidylcholine acylhydrolase		0	1000	1000	-1000	0	1000	1000	1000	0	4000	3	1	2
R07293	monoacylglycerol acylhydrolase		1000	1000	-283.125	0	1000	0	0	0	0	2716.87	5	1	4
R07297	5'-ribonucleotide phosphohydrolase		0	0	0	0	0	0	0	0	0	0	9	4	5
R07299	1-phosphatidyl-1D-myo-inositol-3,4-bisphosphate 4-phosphohydrolase	Inositol phosphate metabolism	1000	0	0	0	1000	0	915.914	0	0	2915.91	6	3	3
R07324	1D-myo-inositol-3-phosphate lyase (isomerizing)	Streptomycin biosynthesis	0	160.416	0	0	0	0	1000	0	0	1160.42	7	3	4
R07328	alcohol:NADP+ oxidoreductase		0	0	0	0	0	0	0	0	0	0	9	4	5
R07330	S-adenosyl-L-methionine:catechol O-methyltransferase		0	0	0	0	0	0	0	0	0	0	9	4	5
R07343	myo-inositol-phosphate phosphohydrolase		0	0	0	0	0	0	0	0	0	0	9	4	5
R07346	D-glucitol:NADP+ oxidoreductase	Fructose and mannose metabolism	-690.422	1000	-1000	1000	1000	1000	-1000	1000	37.3697	2346.95	0	0	0
R07358	NADH:quinone oxidoreductase		0	0	0	0	0	0	0	0	0	0	9	4	5
R07376	L-1-phosphatidylethanolamine:L-serine phosphatidyltransferase	Glycerophospholipid metabolism	1000	1000	-999.853	1000	-1000	1000	-999.543	1000	1000	3000.6	0	0	0
R07377		Glycerophospholipid metabolism	-1000	-999.51	1000	-962.346	1000	-999.51	1000	999.394	-887.268	-849.241	0	0	0
R07390		Glycerophospholipid metabolism	-1000	0	0	-1000	41.5238	1000	0	-1000	962.63	-995.846	3	2	1
R07393	2,3-diketo-5-methylthiopentyl-1-phosphate keto---enol-isomerase	Cysteine and methionine metabolism	0	0	0	0	0	0	0	0	0	0	9	4	5
R07394	2-hydroxy-5-(methylthio)-3-oxopent-1-enyl phosphate phosphohydrolase	Cysteine and methionine metabolism	0	0	0	0	0	0	0	0	0	0	9	4	5
R07395	5-(methylthio)-2,3-dioxopentyl-phosphate phosphohydrolase (isomerizing)	Cysteine and methionine metabolism	0	0	0	0	0	0	0	0	0	0	9	4	5
R07400	cephalosporin C:oxygen oxidoreductase (deaminating)	Penicillin and cephalosporin biosynthesis	0	0	0	0	0	0	0	0	0	0	9	4	5
R07409	choline,reduced-ferredoxin:oxygen oxidoreductase	Glycine, serine and threonine metabolism	1000	1000	1000	1000	1000	1000	-1000	1000	1000	7000	0	0	0
R07429	5alpha-campestan-3-one:NADP+ delta4-oxidoreductase	Brassinosteroid biosynthesis	0	0	0	0	0	0	0	0	0	0	9	4	5
R07447	22alpha-hydroxy-5alpha-campestan-3-one:NADP+ delta4-oxidoreductase	Brassinosteroid biosynthesis	0	0	0	0	0	0	0	0	0	0	9	4	5
R07460	L-cysteine:[enzyme]-cysteine sulfurtransferase	Thiamine metabolism	0	0	0	0	0	0	0	0	0	0	9	4	5
R07477	spermidine:NAD+ oxidoreductase		0	0	0	0	0	0	0	0	0	0	9	4	5
R07478	[eIF5A-precursor]-deoxyhypusine:NAD+ oxidoreductase		0	0	0	0	0	0	0	0	0	0	9	4	5
R07479	dehydrospermidine:[enzyme]-lysine N-4-aminobutylidenetransferase		0	0	0	0	0	0	0	0	0	0	9	4	5
R07582	(9S,10S)-10-hydroxy-9-(phosphonooxy)octadecanoate phosphohydrolase		0	0	0	0	0	0	0	0	0	0	9	4	5
R07605	7-aminomethyl-7-carbaguanine:NADP+ oxidoreductase	Folate biosynthesis	0	0	0	0	0	0	0	0	0	0	9	4	5
R07618	enzyme N6-(dihydrolipoyl)lysine:NAD+ oxidoreductase	Glycolysis / Gluconeogenesis	0	1000	1000	0	1000	1000	1000	1000	0	6000	3	2	1
R07639	decenoyl-[acyl-carrier-protein] Delta2-trans-Delta3-cis-isomerase	Fatty acid biosynthesis	0	0	0	0	0	0	0	0	0	0	9	4	5
R07650	L-2,4-diaminobutanoate carboxy-lyase	Glycine, serine and threonine metabolism	0	0	0	0	0	0	0	0	0	0	9	4	5
R07679		Ascorbate and aldarate metabolism	0	-1000	0	0	0	0	0	0	0	-1000	8	3	5
R07761	octadecanoyl-CoA:NADP+ trans-2-oxidoreductase	Biosynthesis of unsaturated fatty acids	0	0	0	0	0	0	0	0	0	0	9	4	5
R07762		Fatty acid biosynthesis	0	0	0	0	0	0	0	0	0	0	9	4	5
R07763		Fatty acid biosynthesis	0	0	0	0	0	0	0	0	0	0	9	4	5
R07764		Fatty acid biosynthesis	0	0	0	0	0	0	0	0	0	0	9	4	5
R07765	octadecanoyl-[acp]:NAD+ trans-2-oxidoreductase	Fatty acid biosynthesis	0	0	0	0	0	0	0	0	0	0	9	4	5
R07766	octanoyl-[acp]:protein N6-octanoyltransferase	Lipoic acid metabolism	0	0	0	0	0	0	0	0	0	0	9	4	5
R07859		alpha-Linolenic acid metabolism	0	0	0	0	0	0	0	0	0	0	9	4	5
R07889		alpha-Linolenic acid metabolism	0	0	0	0	0	0	0	0	0	0	9	4	5
R07890		alpha-Linolenic acid metabolism	0	0	0	0	0	0	0	0	0	0	9	4	5
R07891		alpha-Linolenic acid metabolism	0	0	0	0	0	0	0	0	0	0	9	4	5
R07893		alpha-Linolenic acid metabolism	0	0	0	0	0	0	0	0	0	0	9	4	5
R07894		alpha-Linolenic acid metabolism	0	0	0	0	0	0	0	0	0	0	9	4	5
R07895		alpha-Linolenic acid metabolism	0	0	0	0	0	0	0	0	0	0	9	4	5
R07897		alpha-Linolenic acid metabolism	0	0	0	0	0	0	0	0	0	0	9	4	5
R07898		alpha-Linolenic acid metabolism	0	0	0	0	0	0	0	0	0	0	9	4	5
R07899		alpha-Linolenic acid metabolism	0	0	0	0	0	0	0	0	0	0	9	4	5
R07933	alpha-linolenoyl-CoA,ferrocytochrome b5:oxygen oxidoreductase (6,7 cis-dehydrogenating)	Biosynthesis of unsaturated fatty acids	0	0	0	0	0	0	0	0	0	0	9	4	5
R07937		Biosynthesis of unsaturated fatty acids	0	0	0	0	0	0	0	0	0	0	9	4	5
R07953		Biosynthesis of unsaturated fatty acids	0	0	0	0	0	0	0	0	0	0	9	4	5
R08050		Glycine, serine and threonine metabolism	0	0	0	0	0	0	0	0	0	0	9	4	5
R08091	7-methyl-3-oxo-6-octenoyl-CoA:acetyl-CoA C-acyltransferase	Geraniol degradation	0	0	0	0	0	0	0	0	0	0	9	4	5
R08095	3-methylcrotonyl-CoA:acetyl-CoA C-acyltransferase	Geraniol degradation	0	0	0	0	0	0	0	0	0	0	9	4	5
R08157	octanoyl-[acyl-carrier protein] hydrolase	Fatty acid biosynthesis	0	0	0	0	0	0	0	0	0	0	9	4	5
R08158	decanoyl-[acyl-carrier protein] hydrolase	Fatty acid biosynthesis	0	0	0	0	0	0	0	0	0	0	9	4	5
R08159	tetradecanoyl-[acyl-carrier protein] hydrolase	Fatty acid biosynthesis	0	0	0	0	0	0	0	0	0	0	9	4	5
R08161	hexadecanoyl-[acyl-carrier protein],reduced-ferredoxin:oxygen oxidoreductase (9,10 cis-dehydrogenating)	Fatty acid biosynthesis	0	0	0	0	0	0	0	0	0	0	9	4	5
R08162	hexadecenoyl-[acyl-carrier protein] hydrolase	Fatty acid biosynthesis	0	0	0	0	0	0	0	0	0	0	9	4	5
R08163	octadecanoyl-[acyl-carrier protein] hydrolase	Fatty acid biosynthesis	0	0	0	0	0	0	0	0	0	0	9	4	5
R08193	N-Acetyl-D-glucosamine 1-phosphate 1,6-phosphomutase	Amino sugar and nucleotide sugar metabolism	0	0	0	0	0	0	0	0	0	0	9	4	5
R08198			0	0	0	0	0	0	0	0	0	0	9	4	5
R08208	tetrahydrobiopterin:NADP+ oxidoreductase (6-pyruvoyltetrahydropterin-forming)	Folate biosynthesis	0	-1000	-1000	0	-1000	-1000	-1000	-1000	0	-6000	3	2	1
R08211	betaine aldehyde:oxygen oxidoreductase	Glycine, serine and threonine metabolism	-1000	-827.546	641.563	-1000	-714.94	-1000	704.52	511.394	-1000	-3685.01	0	0	0
R08223	L-seryl-tRNA(Sec) kinase	Selenocompound metabolism	0	0	0	0	0	0	0	0	0	0	9	4	5
R08224	selenophosphate:O-phospho-L-seryl-tRNA(Sec) selenium transferase	Selenocompound metabolism	0	0	0	0	0	0	0	0	0	0	9	4	5
R08259		Drug metabolism - other enzymes	0	0	0	0	0	0	0	0	0	0	9	4	5
R08261		Drug metabolism - cytochrome P450	0	0	0	0	0	0	0	0	0	0	9	4	5
R08262		Drug metabolism - cytochrome P450	0	0	0	0	0	0	0	0	0	0	9	4	5
R08263		Drug metabolism - cytochrome P450	0	0	0	0	0	0	0	0	0	0	9	4	5
R08281	alcophosphamide:NAD+ oxidoreductase	Drug metabolism - cytochrome P450	0	0	0	0	0	0	0	0	0	0	9	4	5
R08282	carboxyphosphamide:NAD+ oxidoreductase	Drug metabolism - cytochrome P450	0	0	0	0	0	0	0	0	0	0	9	4	5
R08306	2-phenyl-1,3-propanediol monocarbamate:NAD+ oxidoreductase	Drug metabolism - cytochrome P450	0	0	0	0	0	0	0	0	0	0	9	4	5
R08307	3-carbamoyl-2-phenylpropionaldehyde:NAD+ oxidoreductase	Drug metabolism - cytochrome P450	0	0	0	0	0	0	0	0	0	0	9	4	5
R08360	tryparedoxin:hydroperoxide oxidoreductase	Glutathione metabolism	0	0	0	0	0	0	0	0	0	0	9	4	5
R08362	trypanothione:hydroperoxide oxidoreductase	Glutathione metabolism	0	0	0	0	0	0	0	0	0	0	9	4	5
R08368	purine-nucleoside:phosphate ribosyltransferase		0	0	0	0	0	0	0	0	0	0	9	4	5
R08387	phosphatidylcholine:retinol O-acyltransferase	Retinol metabolism	0	0	0	0	0	0	0	0	0	0	9	4	5
R08389	phosphatidylcholine:retinol O-acyltransferase	Retinol metabolism	0	0	0	0	0	0	0	0	0	0	9	4	5
R08468	S-Adenosyl-L-methionine:2-(3-carboxy-3-aminopropyl)-L-histidine methyltransferase		0	0	0	0	0	0	0	0	0	0	9	4	5
R08469	S-Adenosyl-L-methionine:2-(3-carboxy-3-aminopropyl)-L-histidine methyltransferase		0	0	0	0	0	0	0	0	0	0	9	4	5
R08539	NADPH:ferricytochrome-b5 oxidoreductase		1000	1000	1000	0	1000	1000	-1000	-1000	0	3000	2	1	1
R08550	protein N6-(dihydrolipoyl)lysine:NAD+ oxidoreductase		0	0	0	0	0	0	0	0	0	0	9	4	5
R08551	cytochrome P-450 reductase		0	0	0	0	0	0	0	0	0	0	9	4	5
R08557		Glycine, serine and threonine metabolism	-1000	-1000	-1000	-1000	-1000	-1000	-1000	-1000	-1000	-9000	0	0	0
R08558		Glycine, serine and threonine metabolism	-1000	1000	-1000	-887.268	-1000	-953.857	1000	-1000	8.3744	-3832.75	0	0	0
R08572	ATP:(R)-glycerate 2-phosphotransferase	Pentose phosphate pathway	1000	0	-1000	0	1000	-1.00974e-28	-957.078	-1000	765.117	-191.961	2	2	0
R08575	sedoheptulose-7-phosphate:D-glyceraldehyde-3-phosphate glyceronetransferase		0	-1000	-1000	0	1000	1000	992.829	807.216	0	1800.05	3	2	1
R08602	S-palmitoylprotein hydrolase		0	0	0	0	0	0	0	0	0	0	9	4	5
R08612	4-beta-D-mannan mannanohydrolase		0	0	0	0	0	0	0	0	0	0	9	4	5
R08613	beta-D-mannoside mannohydrolase		0	0	0	0	0	0	0	0	0	0	9	4	5
R08614	1,4-beta-D-Mannooligosaccharide mannohydrolase		1000	0	-1000	0	0	0	0	0	0	0	7	2	5
R08615	UDP-glucuronate glucuronohydrolase	Ascorbate and aldarate metabolism	0	-160.416	0	0	0	0	-1000	0	0	-1160.42	7	3	4
R08632	L-cystathionine cysteine-lyase		0	0	0	0	0	0	0	0	0	0	9	4	5
R08639	alpha-D-glucose 1,6-phosphomutase	Starch and sucrose metabolism	0	0	0	0	-0.235213	0	0	0	0	-0.235213	8	4	4
R08657	sn-glycerol 3-phosphate:ubiquinone oxidoreductase		0	-1000	-1000	0	-27.8577	1000	144.16	-1000	0	-1883.7	3	2	1
R08692	GDP-D-mannuronate:Poly(beta-D-mannuronate) beta-D-mannuronyltransferase	Fructose and mannose metabolism	-1000	-1000	999.924	-1000	-1000	999.745	-1000	-1000	999.745	-3000.59	0	0	0
R08693	Poly(beta-D-mannuronate) C5-epimerase	Fructose and mannose metabolism	0	0	0	0	0	0	0	0	0	0	9	4	5
R08707	N-linked-glycopeptide-(N-acetyl-beta-D-glucosaminyl)-L-asparagine amidohydrolase		0	0	0	0	0	0	0	0	0	0	9	4	5
R08781	S-adenosyl-L-methionine:3-hydroxy-2-methoxy-5-methyl-6-(all-trans-polyprenyl)-1,4-benzoquinone 3-O-methyltransferase	Ubiquinone and other terpenoid-quinone biosynthesis	0	0	0	0	0	0	0	0	0	0	9	4	5
R08845	UTP:monosaccharide-1-phosphate uridylyltransferase		0	0	0	0	0	0	0	0	0	0	9	4	5
R08926	L-fucose:NAD+ 1-oxidoreductase	Fructose and mannose metabolism	-703.821	-1000	-1000	-925.515	68.7179	-917.748	0	-1000	-925.515	-6403.88	1	0	1
R08954	5alpha-dihydrodeoxycorticosterone:NADP+ delta4-oxidoreductase	Steroid hormone biosynthesis	0	0	0	0	0	0	0	0	0	0	9	4	5
R08964	ATP:1D-myo-inositol-5-diphosphate-pentakisphosphate phosphotransferase		0	0	0	0	0	0	0	0	0	0	9	4	5
R08966	CTP:2,3-bis-O-(geranylgeranyl)-sn-glycerol-1-phosphate cytidylyltransferase	Glycerophospholipid metabolism	0	0	0	0	0	0	0	0	0	0	9	4	5
R08967	ATP:N-acetyl-D-galactosamine 1-phosphotransferase		0	0	0	0	0	0	0	0	0	0	9	4	5
R08969	ceramide:phosphatidylcholine cholinephosphotransferase	Sphingolipid metabolism	1000	0	641.563	0	0	0	0	0	0	1641.56	7	2	5
R09030	D-allose-6-phosphate aldose-ketose-isomerase	Fructose and mannose metabolism	0	0	0	0	0	0	0	0	0	0	9	4	5
R09031	D-allulose-6-phosphate 3-epimerase	Fructose and mannose metabolism	0	0	0	0	0	0	0	0	0	0	9	4	5
R09034	acyl-CoA:1-acyl-sn-glycero-3-phosphoinositol O-acyltransferase	Glycerophospholipid metabolism	-1000	-1000	-1000	1000	-1000	-1000	-1000	-1000	-1000	-7000	0	0	0
R09035	acyl-CoA:1-acyl-sn-glycero-3-phosphoserine O-acyltransferase	Glycerophospholipid metabolism	0	0	0	0	0	0	0	0	0	0	9	4	5
R09036	acyl-CoA:1-acyl-sn-glycero-3-phosphoglycerol O-acyltransferase	Glycerophospholipid metabolism	0	0	0	0	0	0	0	0	0	0	9	4	5
R09037		Glycerophospholipid metabolism	0	1000	1000	1000	0	1000	1000	0	5.04871e-29	5000	3	1	2
R09038	cardiolipin acylhydrolase	Glycerophospholipid metabolism	0	1000	1000	1000	0	1000	1000	0	5.04871e-29	5000	3	1	2
R09072	S-adenosyl-L-methionine:1,2-diacyl-sn-glycerol 3-amino-3-carboxypropyltransferase	Glycerophospholipid metabolism	0	0	0	0	0	0	0	0	0	0	9	4	5
R09073	S-adenosylmethionine:diacylglycerylhomoserine N-methyltransferase (diacylglyceryl-N,N,N-trimethylhomoserine-forming)	Glycerophospholipid metabolism	0	0	0	0	0	0	0	0	0	0	9	4	5
R09074	N1-acetylspermidine:oxygen oxidoreductase (3-acetamidopropanal-forming)		0	0	0	0	0	0	0	0	0	0	9	4	5
R09076	spermidine:oxygen oxidoreductase (spermidine-forming)	Arginine and proline metabolism	0	0	0	0	0	0	0	0	0	0	9	4	5
R09077	spermidine:oxygen oxidoreductase (3-aminopropanal-forming)	Arginine and proline metabolism	0	0	0	0	0	0	0	0	0	0	9	4	5
R09085	ADP:D-glucose 6-phosphotransferase	Glycolysis / Gluconeogenesis	0	994.27	-335.369	0	-1000	-7.51634	-1000	-807.72	0	-2156.33	3	2	1
R09086	ADP:D-glucose 6-phosphotransferase	Glycolysis / Gluconeogenesis	0	-1000	-1000	0	-627.316	1000	1000	-1000	0	-1627.32	3	2	1
R09249	(2E,6E)-farnesyl-diphosphate:isopentenyl-diphosphate farnesyltranstransferase (adding 7 isopentenyl units)	Terpenoid backbone biosynthesis	0	0	0	0	0	0	0	0	0	0	9	4	5
R09378	ATP:(R)-pantoate 4-phosphotransferase	Pantothenate and CoA biosynthesis	1000	1000	1000	0.254523	1000	-999.745	1000	1000	1000	6000.51	0	0	0
R09379	(R)-4-phosphopantoate:beta-alanine ligase (AMP-forming)	beta-Alanine metabolism	1000	1000	1000	0.254523	1000	-999.745	1000	1000	1000	6000.51	0	0	0
R09382	CTP,CTP,ATP:tRNA cytidylyl,cytidylyl,adenylyltransferase		0	0	0	0	0	0	0	0	0	0	9	4	5
R09383	CTP:tRNA cytidylyltransferase		0	0	0	0	0	0	0	0	0	0	9	4	5
R09384	CTP:tRNA cytidylyltransferase		0	0	0	0	0	0	0	0	0	0	9	4	5
R09386	ATP:tRNA adenylyltransferase		0	0	0	0	0	0	0	0	0	0	9	4	5
R09394	GTP 3',8-cyclase [(8S)-3',8-cyclo-7,8-dihydroguanosine 5'-triphosphate-forming]	Folate biosynthesis	0	0	0	0	0	0	0	0	0	0	9	4	5
R09395	thiocarboxylated molybdopterin synthase:cyclic pyranopterin phosphate sulfurtransferase	Folate biosynthesis	0	0	0	0	0	0	0	0	0	0	9	4	5
R09426		Metabolism of xenobiotics by cytochrome P450	0	0	0	0	0	0	0	0	0	0	9	4	5
R09427		Metabolism of xenobiotics by cytochrome P450	0	0	0	0	0	0	0	0	0	0	9	4	5
R09428	UDPglucuronate beta-D-glucuronosyltransferase (acceptor-unspecific)		0	0	0	0	0	0	0	0	0	0	9	4	5
R09493	D-amino acid:quinone oxidoreductase (deaminating)		0	0	0	0	0	0	0	0	0	0	9	4	5
R09510	protein-N6,N6-dimethyl-L-lysine,2-oxoglutarate:oxygen oxidoreductase		0	0	0	0	0	0	0	0	0	0	9	4	5
R09511	protein-N6-methyl-L-lysine,2-oxoglutarate:oxygen oxidoreductase		0	0	0	0	0	0	0	0	0	0	9	4	5
R09532	2,3-bisphospho-D-glycerate 3-phosphohydrolase	Glycolysis / Gluconeogenesis	0	0	0	0	0	0	0	0	0	0	9	4	5
R09538	CDP-choline phosphohydrolase		0	1000	1000	0	0	1000	966.624	1000	0	4966.62	4	2	2
R09594	tetrahydromethanopterin:alpha-L-glutamate ligase (ADP-forming)	Folate biosynthesis	0	0	0	0	0	0	0	0	0	0	9	4	5
R09597	L-lysine:[tRNA(Ile2)]-cytidine34 ligase (AMP-forming)		0	0	0	0	0	0	0	0	0	0	9	4	5
R09644	1,2-diacyl-sn-glycerol-3-diphosphate phosphohydrolase		0	0	0	0	0	0	0	0	0	0	9	4	5
R09666	GDP-mannose:D-glycerate 2-alpha-D-mannosyltransferase	Fructose and mannose metabolism	-1000	-1000	-1000	-1000	-1000	-1000	-1000	-1000	-1000	-9000	0	0	0
R09676	UDP-N-acetyl-D-glucosamine:protein-O-beta-N-acetyl-D-glucosaminyl transferase		0	0	0	0	0	0	0	0	0	0	9	4	5
R09677	UDP-N-acetyl-D-glucosamine:protein-O-beta-N-acetyl-D-glucosaminyl transferase		0	0	0	0	0	0	0	0	0	0	9	4	5
R09698	(3R)-3-hydroxyacyl-CoA hydro-lyase		0	0	0	0	0	0	0	0	0	0	9	4	5
R09726	ATP:molybdopterin adenylyltransferase	Folate biosynthesis	0	0	0	0	0	0	0	0	0	0	9	4	5
R09735	adenylyl-molybdopterin:molybdate molybdate transferase (AMP-forming)	Folate biosynthesis	0	0	0	0	0	0	0	0	0	0	9	4	5
R09737	S-adenosyl-L-methionine:2-methoxy-6-all-trans-polyprenyl-1,4-benzoquinol 5-C-methyltransferase		0	0	0	0	0	0	0	0	0	0	9	4	5
R09755	UDP-alpha-D-galactose:N-acetyl-beta-D-glucosaminyl-(1->3)-beta-D-galactosyl-(1->4)-beta-D-glucosyl-(1<->1)-ceramide 4-beta-D-galactosyltransferase		0	0	0	0	0	0	0	0	0	0	9	4	5
R09765	CMP-3-deoxy-D-manno-oct-2-ulosonate:(KDO)3-lipid IVA 3-deoxy-D-manno-oct-2-ulosonate transferase [(2->4) glycosidic bond-forming]		0	0	0	0	0	0	0	0	0	0	9	4	5
R09796	(R)-lactate hydro-lyase	Pyruvate metabolism	0	-1000	-1000	-911.288	0	1000	1000	0	1000	88.7124	3	1	2
R09800	ectoine aminohydrolase	Glycine, serine and threonine metabolism	-1000	-1000	-1000	-984.959	944.518	-60.0367	-1000	-1000	-1000	-6100.48	0	0	0
R09801	N2-acetyl-L-2,4-diaminobutanoate amidohydrolase	Glycine, serine and threonine metabolism	-1000	-1000	-1000	-984.959	944.518	-60.0367	-1000	-1000	-1000	-6100.48	0	0	0
R09805	L-Aspartate-4-semialdehyde:NAD+ oxidoreductase	Glycine, serine and threonine metabolism	0	908.273	0	0	0	-991.127	-1000	601.767	0	-481.087	5	3	2
R09827	1-phosphatidyl-1D-myo-inositol-3,4,5-trisphosphate 5-phosphohydrolase	Inositol phosphate metabolism	1000	0	0	0	1000	0	915.914	0	0	2915.91	6	3	3
R09832	8-oxo-dGTP diphosphohydrolase		0	0	0	0	0	0	0	0	0	0	9	4	5
R09833	2-hydroxy-dATP diphosphohydrolase		0	0	0	0	0	0	0	0	0	0	9	4	5
R09844	farnesyl-diphosphate:protein-cysteine farnesyltransferase	Terpenoid backbone biosynthesis	0	0	0	0	0	0	0	0	0	0	9	4	5
R09845	CAAX protease	Terpenoid backbone biosynthesis	0	0	0	0	0	0	0	0	0	0	9	4	5
R09944	CTP:1,2-diacyl-sn-glycerol 3-phosphotransferase	Glycerophospholipid metabolism	0	-999.73	0	0	0	0	0	0	0	-999.73	8	3	5
R09951	1D-chiro-inositol:NAD+ oxidoreductase	Inositol phosphate metabolism	0	0	0	0	0	0	0	0	0	0	9	4	5
R09954	scyllo-inositol:NADP+ oxidoreductase	Inositol phosphate metabolism	0	0	0	0	0	0	0	0	0	0	9	4	5
R09959	7,8-dihydroneopterin 3'-triphosphate acetaldehyde-lyase (6-carboxy-5,6,7,8-tetrahydropterin and triphosphate-forming)	Folate biosynthesis	0	0	0	0	0	0	0	0	0	0	9	4	5
R09978	7-carboxy-7-carbaguanine:ammonia ligase (ADP-forming)	Folate biosynthesis	0	0	0	0	0	0	0	0	0	0	9	4	5
R10002	6-carboxy-5,6,7,8-tetrahydropterin ammonia-lyase	Folate biosynthesis	0	0	0	0	0	0	0	0	0	0	9	4	5
R10035	beta-D-glucoside glucohydrolase	Cyanoamino acid metabolism	0	0	0	0	0	0	0	0	0	0	9	4	5
R10039	beta-D-glucoside glucohydrolase	Cyanoamino acid metabolism	0	0	0	0	0	0	0	0	0	0	9	4	5
R10040	beta-D-glucoside glucohydrolase	Cyanoamino acid metabolism	0	0	0	0	0	0	0	0	0	0	9	4	5
R10052	(2R,3S)-3-isopropylmalate:NAD+ oxidoreductase	2-Oxocarboxylic acid metabolism	0	0	0	0	0	0	0	0	0	0	9	4	5
R10056	protein-N6,N6-dimethyl-L-lysine,2-oxoglutarate:oxygen oxidoreductase		0	0	0	0	0	0	0	0	0	0	9	4	5
R10060	S-adenosyl-L-methionine:glycine N-methyltransferase [N,N-dimethylglycine-forming]	Glycine, serine and threonine metabolism	-647.094	-172.454	1000	481.173	-958.929	-46.1431	-483.312	1000	-37.654	135.586	0	0	0
R10061	S-adenosyl-L-methionine:sarcosine N-methyltransferase [betaine-forming]	Glycine, serine and threonine metabolism	1000	1000	-641.563	-37.654	1000	1000	33.3759	-511.394	1000	3842.77	0	0	0
R10065	ATP:1D-myo-inositol-1,4,5-trisphosphate 3,6-phosphotransferase		0	0	1000	0	-1000	-1000	-1000	-1000	0	-3000	4	3	1
R10088	D-ribose 5-phosphate,D-glyceraldehyde 3-phosphate pyridoxal 5'-phosphate-lyase		-987.756	-999.745	-999.924	12.2438	1000	-999.745	1000	1000	1000	25.073	0	0	0
R10089	D-ribose 5-phosphate,D-glyceraldehyde 3-phosphate pyridoxal 5'-phosphate-lyase (glutamine-hydrolyzing)		988.011	1000	1000	-11.9893	-999.765	1000	-999.763	-999.777	-999.745	-23.0285	0	0	0
R10092	carbonate hydro-lyase (carbon-dioxide-forming)	Nitrogen metabolism	1000	-992.495	-1000	-145.504	-1000	-1000	-1000	-563.799	-70.4269	-4772.23	0	0	0
R10104	long-chain acyl-CoA:NADPH reductase		0	0	0	0	0	0	0	0	0	0	9	4	5
R10115	malonyl-[acyl-carrier protein]-methyl-ester:malonyl-[acyl-carrier protein] C-acyltransferase	Biotin metabolism	0	0	0	0	0	0	0	0	0	0	9	4	5
R10119	glutaryl-[acp]-methyl-ester:malonyl-[acyl-carrier protein] C-acyltransferase (decarboxylating)	Biotin metabolism	0	0	0	0	0	0	0	0	0	0	9	4	5
R10147	L-aspartate-4-semialdehyde hydro-lyase [adding pyruvate and cyclizing; (2S,4S)-4-hydroxy-2,3,4,5-tetrahydrodipicolinate-forming]	Monobactam biosynthesis	0	0	0	0	0	0	0	0	0	0	9	4	5
R10159	adrenodoxin:NADP+ oxidoreductase		0	0	0	0	0	0	0	0	0	0	9	4	5
R10183	UTP:N-acetyl-alpha-D-galactosamine-1-phosphate uridylyltransferase		0	0	0	0	0	0	0	0	0	0	9	4	5
R10242	5alpha-androstane-3,17-dione:NADP+ delta4-oxidoreductase	Steroid hormone biosynthesis	0	0	0	0	0	0	0	0	0	0	9	4	5
R10255	CDP-2,3-bis-O-(geranylgeranyl)-sn-glycerol:L-serine 2,3-bis-O-(geranylgeranyl)-sn-glycerol phosphotransferase	Glycerophospholipid metabolism	0	0	0	0	0	0	0	0	0	0	9	4	5
R10288	(6S)-6beta-hydroxy-1,4,5,6-tetrahydronicotinamide-adenine-dinucleotide-phosphate hydro-lyase (ATP-hydrolysing; NADPH-forming)		0	0	0	0	0	0	0	0	0	0	9	4	5
R10306	S-adenosyl-L-methionine:2-(3-carboxy-3-aminopropyl)-L-histidine-[translation elongation factor 2] methyltransferase		0	0	0	0	0	0	0	0	0	0	9	4	5
R10325	2,3-bis-(O-phytany)l-sn-glycerol 1-phosphate:NAD+ oxidoreductase	Glycerophospholipid metabolism	-588.016	695.812	447.104	354.728	104.501	115.13	895.468	-178.713	-641.624	1204.39	0	0	0
R10326	2,3-bis-(O-phytany)l-sn-glycerol 1-phosphate:NADP+ oxidoreductase	Glycerophospholipid metabolism	1000	-439.048	-472.834	334.62	-94.9787	138.099	-494.956	-27.3779	759.616	703.142	0	0	0
R10331	2,3-bis-(O-phytanyl)-sn-glycero-phospholipid:ferredoxin oxidoreductase	Glycerophospholipid metabolism	-411.984	-256.764	25.7297	-689.348	-9.52235	-253.229	-400.512	206.091	-117.992	-1907.53	0	0	0
R10343	succinyl-CoA:acetate CoA-transferase	Citrate cycle (TCA cycle)	0	-1000	-1000	0	-1000	-1000	-1000	-1000	0	-6000	3	2	1
R10455	S-adenosyl-L-methionine:L-histidine-[translation elongation factor 2] 2-[(3S)-3-amino-3-carboxypropyl]transferase		0	0	0	0	0	0	0	0	0	0	9	4	5
R10463	ATP:L-threonyl,bicarbonate adenylyltransferase		0	0	0	0	0	0	0	0	0	0	9	4	5
R10497	S-adenosyl-L-methionine:25S rRNA (adenine2142-N1)-methyltransferase;		0	0	0	0	0	0	0	0	0	0	9	4	5
R10552	tRNA(Phe)-N1-methylguanine,pyruvate acetaldehyde-lyase [tRNA(Phe)-4-demethylwyosine-forming, decarboxylating, dehydrating]		0	0	0	0	0	0	0	0	0	0	9	4	5
R10575	(R)-2-hydroxyglutarate:acceptor 2-oxidoreductase		0	0	0	0	0	0	0	0	0	0	9	4	5
R10592			-1000	-1000	-1000	0	-1000	-1000	-1000	-1000	0	-7000	2	1	1
R10593	4-hydroxy-2,5-dimethylfuran-3(2H)-one:NADP+ oxidoreductase		1000	1000	1000	0	1000	1000	1000	1000	0	7000	2	1	1
R10611	S-adenosyl-L-methionine:tRNA(Phe) (4-demethylwyosine37-C7)-[(3S)-3-amino-3-carboxypropyl]transferase		0	0	0	0	0	0	0	0	0	0	9	4	5
R10635	NADH:oxygen oxidoreductase (H2O2-forming, epimerising)		0	0	0	0	0	0	0	0	0	0	9	4	5
R10636	NADPH:oxygen oxidoreductase (H2O2-forming, epimerising)		0	0	0	0	0	0	0	0	0	0	9	4	5
R10648	L-threonylcarbamoyladenylate:adenine in tRNA N6-L-threonylcarbamoyltransferase		0	0	0	0	0	0	0	0	0	0	9	4	5
R10649	tRNA (N6-L-threonylcarbamoyladenosine37):sulfur-donor,S-adenosyl-L-methionine C2-methylthiotransferase		0	-1000	-1000	0	-1000	-1000	-1000	-1000	0	-6000	3	2	1
R10650			0	1000	1000	0	1000	1000	1000	1000	0	6000	3	2	1
R10651			0	1000	1000	0	1000	1000	1000	1000	0	6000	3	2	1
R10687		Alanine, aspartate and glutamate metabolism	0	0	0	0	0	0	0	0	0	0	9	4	5
R10689		Fructose and mannose metabolism	-703.821	-1000	-1000	-925.515	68.7179	-917.748	0	-1000	-925.515	-6403.88	1	0	1
R10690		Fructose and mannose metabolism	-703.821	-1000	-1000	-925.515	68.7179	-917.748	0	-1000	-925.515	-6403.88	1	0	1
R10691		Fructose and mannose metabolism	-703.821	-1000	-1000	-925.515	68.7179	-917.748	0	-1000	-925.515	-6403.88	1	0	1
R10700	palmitoyl-[acp]:CoA S-palmitoyltransferase	Fatty acid biosynthesis	0	0	-2.25138	0	0	-7.50459	-6.99347	0	0	-16.7494	6	3	3
R10707	acetyl-CoA:malonyl-[acyl-carrier protein] C-acetyltransferase (decarboxylating)	Fatty acid biosynthesis	7.50459	7.50459	0	7.50459	6.93523	0	0	6.57866	7.50459	43.5322	3	1	2
R10714		Fatty acid biosynthesis	0	0	0	0	0	0	0	0	0	0	9	4	5
R10716	S-adenosyl-L-methionine:rRNA (adenine-N6-)-dimethyltransferase		0	0	0	0	0	0	0	0	0	0	9	4	5
R10783	3-hexenol:NAD+ oxidoreductase	alpha-Linolenic acid metabolism	0	0	0	0	0	0	0	0	0	0	9	4	5
R10788	L-rhamnose:NADP+ 1-oxidoreductase	Fructose and mannose metabolism	-1000	1000	1000	1000	-1000	1000	-1000	-1000	-1000	-1000	0	0	0
R10802	5,6,7,8-tetrahydromethanopterin:acceptor 5,6-oxidoreductase	Folate biosynthesis	1000	1000	-1000	1000	737.909	-1000	-1000	464.702	1000	2202.61	0	0	0
R10806	S-adenosyl-L-methionine:[protein]-L-glutamine (N5-glutamine)-methyltransferase		0	0	0	0	0	0	0	0	0	0	9	4	5
R10815	5'-(N7-methylguanosine 5'-triphospho)-[mRNA] N7-methylguanosine-5'-diphosphate phosphohydrolase		0	0	0	0	0	0	0	0	0	0	9	4	5
R10825	very-long-chain acyl-CoA:malonyl-CoA C-acyltransferase (decarboxylating)	Fatty acid elongation	0	939.963	1000	0	-1000	1000	-55.9477	-1000	0	884.016	3	2	1
R10826	very-long-chain-(3R)-3-hydroxyacyl-CoA:NADP+ oxidoreductase	Fatty acid elongation	0	-939.963	-1000	0	1000	-1000	55.9477	1000	0	-884.016	3	2	1
R10827	very-long-chain (3R)-3-hydroxyacyl-CoA hydro-lyase	Fatty acid elongation	0	939.963	1000	0	-1000	1000	-55.9477	-1000	0	884.016	3	2	1
R10828	very-long-chain acyl-CoA:NADP+ oxidoreductase	Fatty acid elongation	0	-939.963	-1000	0	1000	-1000	55.9477	1000	0	-884.016	3	2	1
R10851	L-allo-threonine:NADP+ 3-oxidoreductase	Glycine, serine and threonine metabolism	0	1000	1000	0	1000	1000	1000	1000	0	6000	3	2	1
R10852	L-allo-threonine:NADP+ 3-oxidoreductase (decarboxylating)		0	0	0	0	0	0	0	0	0	0	9	4	5
R10866	pyruvate:flavodoxin 2-oxidoreductase (CoA-acetylating)	Pyruvate metabolism	0	0	0	0	0	0	0	0	0	0	9	4	5
R10948	ATP:HCO3- phosphotransferase		0	-1000	-1000	0	-1000	-135.178	0	0	0	-3135.18	5	2	3
R10949			0	-1000	-1000	0	-1000	-135.178	0	0	0	-3135.18	5	2	3
R10995	L-rhamnose:NAD+ 1-oxidoreductase	Fructose and mannose metabolism	1000	-1000	378.16	1000	1000	-1000	-1000	1000	1000	2378.16	0	0	0
R11062	phosphatidylethanolamine:phosphatidylglycerol 3-phosphatidyltransferase	Glycerophospholipid metabolism	1000	-999.51	1000	1000	-1000	-1000	1000	1000	-924.922	1075.57	0	0	0
R11231			-1000	0	1000	0	1000	1000	1000	1000	0	4000	3	2	1
R11232			1000	0	-1000	0	-1000	-1000	-1000	-1000	0	-4000	3	2	1
R11262	maltodextrin maltohydrolase	Starch and sucrose metabolism	0	0	0	0	0	0	0	0	0	0	9	4	5
R11307		Starch and sucrose metabolism	0	480.948	1000	1000	186.342	1000	1000	-500	0	4167.29	2	1	1
R11308		Starch and sucrose metabolism	0	480.948	1000	1000	186.342	1000	1000	-500	0	4167.29	2	1	1
R11372	(8S)-3',8-cyclo-7,8-dihydroguanosine 5'-triphosphate lyase (cyclic pyranopterin phosphate-forming)	Folate biosynthesis	0	0	0	0	0	0	0	0	0	0	9	4	5
R1612CCA9_LR			0	0	0	0	0	0	0	0	0	0	9	4	5
R166F1FCA_LR			0	0	0	0	0	0	0	0	0	0	9	4	5
R17886AE7_LR			0	0	0	0	0	0	0	0	0	0	9	4	5
R249FF466_LR			0	0	0	0	0	0	0	0	0	0	9	4	5
R25F26654_LR			0	0	0	0	0	0	0	0	0	0	9	4	5
R2893245B_LR			0	0	0	0	0	0	0	0	0	0	9	4	5
R31F5CF61_LR			0	0	0	0	0	0	0	0	0	0	9	4	5
R3AB6F98E_LR			0	0	0	0	0	0	0	0	0	0	9	4	5
R3ABC08FE_LR			0	0	0	0	0	0	0	0	0	0	9	4	5
R3DB47CC1_B			-1000	-700.715	-1000	-563.135	-5.65388	-1000	-1000	-1000	-1000	-7269.5	0	0	0
R4C27A7A2_LR			0	0	0	0	0	0	0	0	0	0	9	4	5
R51EF9F58_LR			0	0	0	0	0	0	0	0	0	0	9	4	5
R63D4DFBA_LR			0	0	0	0	0	0	0	0	0	0	9	4	5
R70588FD_LR			0	0	0	1000	0	55.7987	1000	717.048	0	2772.85	5	3	2
R8CD2C4B2_LR			0	0	0	0	0	0	0	0	0	0	9	4	5
R996CFDA6_LR			0	0	0	0	0	0	0	0	0	0	9	4	5
R996CFDA6_LR_rev			0	0	0	0	0	0	0	0	0	0	9	4	5
R9A5B86CD_LR			0	0	0	0	0	0	0	0	0	0	9	4	5
RA0092F15_LR			0	0	0	0	0	0	0	0	0	0	9	4	5
RABF7DAED_LR			0	0	0	0	0	0	0	0	0	0	9	4	5
RAD5A9D86_LR			0	0	0	0	0	0	0	0	0	0	9	4	5
RB282F59_LR			0	0	0	0	0	0	0	0	0	0	9	4	5
RB45471BD_LR			0	0	0	0	0	0	0	0	0	0	9	4	5
RB5C20F8F_LR			0	1000	0	1000	0	0	0	0	0	2000	7	2	5
RBEBEC5B9_LR			0	0	0	0	0	0	0	0	0	0	9	4	5
RC14D1DBB_LR			0	0	0	0	0	0	0	0	0	0	9	4	5
RC6BF720D_LR			0	0	0	0	0	0	0	0	0	0	9	4	5
RCB0873E7_LR			0	0	0	0	0	0	0	0	0	0	9	4	5
RD6F291E_LR			0	0	0	0	0	0	0	0	0	0	9	4	5
RE3F5B2EE_LR			0	0	0	0	0	0	0	0	0	0	9	4	5
REA11B65A_LR			0	0	0	0	0	0	0	0	0	0	9	4	5
REA11B65A_LR_rev			0	0	0	0	0	0	0	0	0	0	9	4	5
REB9D39EE_LR			0	0	0	0	0	0	0	0	0	0	9	4	5
RED4DADE6_LR			0	0	0	0	0	0	0	0	0	0	9	4	5
REE073390_LR			0	0	0	0	0	0	0	0	0	0	9	4	5
REE2D5629_LR			0	0	0	0	0	0	0	0	0	0	9	4	5
RF3850A81_LR			0	0	0	0	0	0	0	0	0	0	9	4	5
RF75686C9_LR			0	0	0	0	0	0	0	0	0	0	9	4	5
RFF1077C4_LR			0	0	0	0	0	0	0	0	0	0	9	4	5
RIBabc			0	0	0	0	0	0	0	0	0	0	9	4	5
RIBFLVt3			0	0	0	0	0	0	0	0	0	0	9	4	5
RIBt			0	0	0	0	0	0	0	0	0	0	9	4	5
SERt2r			0	0	0	0	0	0	0	0	0	0	9	4	5
So4_Henninger			-1000	-1000	-1000	-1000	-1000	-1000	-1000	-1000	-1000	-9000	0	0	0
So4_Henninger_e			0	-299.285	0	0	0	0	-2.52435e-29	0	0	-299.285	7	3	4
SO4t2			0	0	0	436.865	994.346	0	0	0	0	1431.21	7	3	4
succac_Henninger			0	-1000	-1000	0	-1000	-1000	-1000	-1000	0	-6000	3	2	1
succac_Henninger_e			0	-1000	-1000	0	-1000	-1000	-1000	-1000	0	-6000	3	2	1
sucrose_Henninger			0	1000	0	0	-1000	0	0	0	0	0	7	3	4
sucrose_Henninger_e			-1000	0	-1000	-1000	0	-1000	-1000	-1000	-1000	-7000	2	1	1
SUCRtex			-1000	-1000	-1000	-1000	1000	-1000	-1000	-1000	-1000	-7000	0	0	0
Thiamine_Henninger			0	0	0	0	0	0	0	0	0	0	9	4	5
Thiamine_Henninger_e			0	0	0	0	0	0	0	0	0	0	9	4	5
THRt2			0	0	0	0	0	0	0	0	0	0	9	4	5
TRPt2r			0	0	0	0	0	0	0	0	0	0	9	4	5
TYRt2r			0	0	0	0	0	0	0	0	0	0	9	4	5
URIt2			0	0	0	0	0	0	0	0	0	0	9	4	5
VALt2r			0	0	0	0	0	0	0	0	0	0	9	4	5
XTSNt2			0	0	0	1000	0	55.7987	1000	717.048	0	2772.85	5	3	2
ZN2abcpp			0	0	0	0	0	0	0	0	0	0	9	4	5
Zn2tex			0	0	0	0	0	0	0	0	0	0	9	4	5
ZN2tpp			0	0	0	0	0	0	0	0	0	0	9	4	5

## Sheet: Table S9. FVA_T30
	RSA-t30		2dpi-t30		3dpi-t30		4dpi-t30		5dpi-t30
ID	Min Flux	Max Flux	Min Flux	Max Flux	Min Flux	Max Flux	Min Flux	Max Flux	Min Flux	Max Flux
R00986	0	0	0	0	0	0	0	0	0	0
R01868	0	0	0	0	0	0	0	0	0	0
R00267	0	1000	0	1000	0	1000	0	1000	0	0
R02248	0	0	0	0	0	0	0	0	0	0
R02976	0	0	0	0	0	0	0	0	0	0
R04404	0	1000	0	1000	0	1000	0	1000	0	0
R08964	0	0	0	0	0	0	0	0	0	0
R00216	0	0	0	1000	0	1000	0	1000	0	0
R03315	0	0	0	0	0	0	0	0	0	0
R02108	0	0	0	0	0	0	0	0	0	0
R00330	-1000	1000	-1000	1000	-1000	1000	-1000	1000	-1000	1000
R02245	0	0	0	0	0	0	0	0	0	0
R00233	0	1000	0	1000	0	1000	0	1000	0	0
R04811	0	0	0	0	0	0	0	0	0	0
R00935	0	0	0	0	0	0	0	0	0	0
R00481	0	0	0	0	0	0	0	0	0	0
R01122	0	0	0	0	0	0	0	0	0	0
R00243	-1000	1000	-1000	1000	-1000	1000	-1000	1000	0	0
R03054	0	0	0	0	0	0	0	0	0	0
R05725	-1000	1000	-1000	1000	-1000	1000	-1000	1000	-1000	1000
R00610	0	1000	0	1000	0	1000	0	1000	0	0
R01462	0	0	0	0	0	0	0	0	0	0
R09959	0	0	0	0	0	0	0	0	0	0
R08362	0	0	0	0	0	0	0	0	0	0
R00670	0	0	0	0	0	0	0	0	0	0
R02356	0	0	0	0	0	0	0	0	0	0
R04891	0	0	0	0	0	0	0	0	0	0
R03660	0	0	0	0	0	0	0	0	0	0
R00193	0	0	0	0	0	0	0	0	0	0
R04204	0	0	0	0	0	0	0	0	0	0
R00945	-1000	1000	-1000	1000	-1000	1000	-1000	1000	0	0
R03857	-7.50459	0	-7.50459	0	-7.50459	0	-7.50459	0	0	0
R02902	0	0	0	0	0	0	0	0	0	0
R03443	0	0	0	0	0	0	0	0	0	0
R02521	0	0	0	0	0	0	0	0	0	0
R03038	0	0	0	0	0	0	0	0	0	0
R00199	0	1000	0	0	0	0	0	0	0	0
R00057	0	0	0	0	0	0	0	0	0	0
R02541	0	1000	0	0	0	0	0	0	0	0
R00502	0	0	0	0	0	0	0	0	0	0
R03719	0	0	0	0	0	0	0	0	0	0
R00667	0	975.384	0	0	0	0	0	0	0	0
R04420	0	0	0	0	0	0	0	0	0	0
R03344	0	0	0	0	0	0	0	0	0	0
R03629	0	0	0	0	0	0	0	0	0	0
R02565	0	1000	0	1000	0	1000	0	1000	0	0
R02894	0	0	0	0	0	0	0	0	0	0
R01561	0	0	0	0	0	0	0	0	0	0
R02106	0	0	0	0	0	0	0	0	0	0
R03840	0	0	0	0	0	0	0	0	0	0
R03914	-1000	1000	-1000	1000	-1000	1000	-1000	1000	-1000	1000
R03260	0	0	0	0	0	0	0	0	0	0
R02323	0	0	0	0	0	0	0	0	0	0
R04903	0	0	0	0	0	0	0	0	0	0
R00734	0	0	0	0	0	0	0	0	0	0
R01433	-0.254523	0	0	0	0	0	0	0	0	0
R10851	-1000	1000	-1000	1000	-1000	1000	-1000	1000	0	0
R03744	0	0	0	0	0	0	0	0	0	0
R01130	0	0	0	1000	0	1000	0	1000	0	0
R08575	-1000	1000	-1000	1000	-1000	1000	-1000	1000	0	0
R01082	-1000	1000	-1000	1000	-1000	1000	-1000	1000	0	0
R00181	0	0	0	1.27759	0	1.27759	0	1.27759	0	0
R00922	0	0	0	0	0	0	0	0	0	0
R00802	0	1000	0	1000	0	1000	0	1000	0	0
R01513	0	0	0	1000	0	1000	0	1000	0	0
R03869	0	0	0	0	0	0	0	0	0	0
R01668	0	0	0	1000	0	1000	0	1000	0	0
R05233	0	0	0	0	0	0	0	0	0	0
R01773	-1000	1000	-1000	1000	-1000	1000	-1000	1000	-1000	1000
R01269	0	0	0	0	0	0	0	0	0	0
R00342	-1000	1000	-1000	1000	-1000	1000	-1000	1000	0	0
R02917	0	0	0	0	0	0	0	0	0	0
R02354	0	0	0	0	0	0	0	0	0	0
R00435	44.9538	1000	43.6763	1000	43.6763	1000	43.6763	1000	44.9538	44.9538
R00858	0	0	0	0	0	0	0	0	0	0
R02892	0	0	0	0	0	0	0	0	0	0
R02503	0	0	0	0	0	0	0	0	0	0
R04433	-1000	1000	-1000	1000	-1000	1000	-1000	1000	0	0
R02355	0	0	0	0	0	0	0	0	0	0
R02382	0	0	0	0	0	0	0	0	0	0
R01978	-1000	0	0	0	0	0	0	0	0	0
R07766	0	0	0	0	0	0	0	0	0	0
R04951	0	0	0	0	0	0	0	0	0	0
R09532	0	0	0	0	0	0	0	0	0	0
R00315	-1000	1000	-1000	1000	-1000	1000	-1000	1000	0	0
R00801	-1000	1000	-1000	1000	-1000	1000	-1000	1000	-1000	1000
R00600	0	0	0	0	0	0	0	0	0	0
R07343	0	0	0	0	0	0	0	0	0	0
R03527	0	0	0	0	0	0	0	0	0	0
R07895	0	0	0	0	0	0	0	0	0	0
R04323	0	0	0	0	0	0	0	0	0	0
R00925	0	1000	0	0	0	0	0	0	0	0
R00112	-1000	1000	-1000	1000	-1000	1000	-1000	1000	0	0
R09755	0	0	0	0	0	0	0	0	0	0
R11308	-1000	1000	-1000	1000	-1000	1000	-1000	1000	-1000	1000
R01999	0	0	0	0	0	0	0	0	0	0
R01286	-1000	1000	-1000	1000	-1000	1000	-1000	1000	0	0
R02584	0	1000	0	1000	0	1000	0	1000	0	1000
R04880	0	0	0	0	0	0	0	0	0	0
R02094	0	0.12907	0	0.12907	0	0.12907	0	0.12907	0	0
R04371	0	0	0	0	0	0	0	0	0	0
R00238	0	7.50459	0	7.50459	0	7.50459	0	7.50459	0	0
R01318	0	1000	0	0	0	0	0	0	0	1000
R01226	-999.745	1000	-999.745	1000	-999.745	1000	-999.745	1000	0	0
R00625	-1000	1000	-1000	1000	-1000	1000	-1000	1000	-1000	1000
R01715	0	0	0	0	0	0	0	0	0	0
R00084	0	0	0	0	0	0	0	0	0	0
R03245	0	0	0	0	0	0	0	0	0	0
R05635	0	0	0	0	0	0	0	0	0	0
R05209	-1000	1000	0	0	0	0	0	0	0	0
R01395	-1000	0	-1000	0	-1000	0	-1000	0	0	0
R08095	0	0	0	0	0	0	0	0	0	0
R04604	0	0	0	0	0	0	0	0	0	0
R03662	0	0	0	0	0	0	0	0	0	0
R02570	-1000	0	-1000	0	-1000	0	-1000	0	0	0
R02502	0	0	0	0	0	0	0	0	0	0
R00026	0	1000	0	1000	0	1000	0	1000	0	0
R07116	0	0	0	0	0	0	0	0	0	0
R00722	-1000	1000	-1000	1000	-1000	1000	-1000	1000	-1000	1000
R01778	-1000	1000	-1000	1000	-1000	1000	-1000	1000	0	0
R03778	0	7.50459	0	7.50459	0	7.50459	0	7.50459	0	0
R09493	0	0	0	0	0	0	0	0	0	0
R10115	0	0	0	0	0	0	0	0	0	0
R01001	0	0	0	0	0	0	0	0	0	0
R00437	0	0	0	956.324	0	956.324	0	956.324	0	0
R01072	0	0	0	0	0	0	0	0	0	0
R02100	0	0	0	0.12907	0	0.12907	0	0.12907	0	0
R07064	0	0	0	0	0	0	0	0	0	0
R05801	-1000	1000	-1000	1000	-1000	1000	-1000	1000	0	0
R00068	0	0	0	0	0	0	0	0	0	0
R01092	0	0	0	0	0	0	0	0	0	0
R00483	0	7.0073	0	7.0073	0	7.0073	0	7.0073	0	7.0073
R00214	0	1000	0	1000	0	1000	0	1000	0	0
R00512	-1000	1000	-1000	1000	-1000	1000	-1000	1000	0	0
R04964	-7.50459	0	-7.50459	0	-7.50459	0	-7.50459	0	-7.50459	-7.50459
R04209	0	0	0	0	0	0	0	0	0	0
R00842	-1000	1000	-1000	1000	-1000	1000	-1000	1000	0	0
R08193	0	0	0	0	0	0	0	0	0	0
R08781	0	0	0	0	0	0	0	0	0	0
R04427	0	0	0	0	0	0	0	0	0	0
R00066	0	0	0	0	0	0	0	0	0	0
R03222	0	0	0	0	0	0	0	0	0	0
R04301	0	0	0	0	0	0	0	0	0	0
R01224	-1000	1000	-1000	1000	-1000	1000	-1000	1000	0	0
R04754	-7.50459	0	-7.50459	0	-7.50459	0	-7.50459	0	0	0
R03421	0	0	0	0	0	0	0	0	0	0
R04354	0	0	0	0	0	0	0	0	0	0
R08969	0	1000	0	0	0	0	0	0	0	0
R04560	0	0	0	0	0	0	0	0	0	0
R08639	-1000	1000	-1000	1000	-1000	1000	-1000	1000	0	0
R05234	0	0	0	0	0	0	0	0	0	0
R00487	0	0	0	0	0	0	0	0	0	0
R00833	0	0	0	0	0	0	0	0	0	0
R00631	-1000	0	-1000	0	-1000	0	-1000	0	0	0
R04749	0	7.50459	0	7.50459	0	7.50459	0	7.50459	0	0
R08208	-1000	1000	-1000	1000	-1000	1000	-1000	1000	0	0
R01263	0	0	0	0	0	0	0	0	0	0
R03274	0	0	0	0	0	0	0	0	0	0
R01890	-1000	1000	-1000	1000	-1000	1000	-1000	1000	0	0
R07299	0	1000	0	1000	0	1000	0	1000	0	0
R04747	0	7.50459	0	7.50459	0	7.50459	0	7.50459	0	0
R00409	0	0	0	0	0	0	0	0	0	0
R00771	0	0	-1000	1000	-1000	1000	-1000	1000	0	0
R10635	0	0	0	0	0	0	0	0	0	0
R01073	0	0	0	0	0	0	0	0	0	0
R07145	0	0	0	0	0	0	0	0	0	0
R01154	0	0	0	0	0	0	0	0	0	0
R02291	0	0	-1000	0	-1000	0	-1000	0	0	0
R02113	0	0	0	0	0	0	0	0	0	0
R04734	0	0	0	0	0	0	0	0	0	0
R11231	-1000	1000	-1000	1000	-1000	1000	-1000	1000	0	0
R01826	0	0	0	0	0	0	0	0	0	0
R01468	-1000	1000	-1000	1000	-1000	1000	-1000	1000	-1000	1000
R03643	0	0	0	0	0	0	0	0	0	0
R02144	0	0	0	0	0	0	0	0	0	0
R00174	0	1000	0	1000	0	1000	0	1000	0	0
R04882	0	0	0	0	0	0	0	0	0	0
R00578	0	7.0073	0	7.0073	0	7.0073	0	7.0073	0	7.0073
R07761	0	0	0	0	0	0	0	0	0	0
R10056	-1000	1000	-1000	1000	-1000	1000	-1000	1000	0	0
R05724	-1000	1000	-1000	1000	-1000	1000	-1000	1000	-1000	1000
R00959	-1000	1000	-1000	1000	-1000	1000	-1000	1000	0	0
R02018	0	0	-0.12907	0	-0.12907	0	-0.12907	0	0	0
R01231	0	0	0	1000	0	1000	0	1000	0	0
R03992	0	0	0	0	0	0	0	0	0	0
R02313	0	0	0	0	0	0	0	0	0	0
R01663	0	0.12907	0	0.12907	0	0.12907	0	0.12907	0	0
R01853	0	0	0	0	0	0	0	0	0	0
R04810	0	0	0	0	0	0	0	0	0	0
R01152	0	0	0	0	0	0	0	0	0	0
R00369	-1000	1000	-1000	1000	-1000	1000	-1000	1000	0	0
R01009	0	0	0	0	0	0	0	0	0	0
R10687	0	0	0	0	0	0	0	0	0	0
R02283	0	0	0	0	0	0	0	0	0	0
R01018	0	0	0	0	0	0	0	0	0	0
R01383	0	0	0	0	0	0	0	0	0	0
R02297	0	0	0	0	0	0	0	0	0	0
R01121	0	0	0	0	0	0	0	0	0	0
R00787	-1000	0	0	0	0	0	0	0	0	0
R01904	0	0	0	0	0	0	0	0	0	0
R03509	0	0	0	0	0	0	0	0	0	0
R02918	0	0	0	0	0	0	0	0	0	0
R03220	0	0	0	0	0	0	0	0	0	0
R09386	-1000	1000	-1000	1000	-1000	1000	-1000	1000	0	0
R02964	0	0	0	0	0	0	0	0	0	0
R04514	0	0	0	0	0	0	0	0	0	0
R08259	0	0	0	0	0	0	0	0	0	0
R03118	-1000	1000	-1000	1000	-1000	1000	-1000	1000	0	0
R00010	0	1000	0	1000	0	1000	0	1000	0	0
R00078	0	0	0	0	0	0	0	0	0	0
R00025	0	0	0	0	0	0	0	0	0	0
R09944	0	0	0	0	0	0	0	0	-1000	1000
R04073	0	0	0	0	0	0	0	0	0	0
R03363	0	1000	0	1000	0	1000	0	1000	0	0
R00527	0	0	0	0	0	0	0	0	0	0
R01802	0	0	0	0	0	0	0	0	0	0
R04567	0	0	0	0	0	0	0	0	0	0
R00135	18.974	18.974	18.974	18.974	18.974	18.974	18.974	18.974	18.974	18.974
R05763	0	0	0	0	0	0	0	0	0	0
R01343	0	0	0	0	0	0	0	0	0	0
R07933	0	0	0	0	0	0	0	0	0	0
R03482	0	0	0	0	0	0	0	0	0	0
R06927	0	0	0	0	0	0	0	0	0	0
R01061	-1000	1000	-1000	1000	-1000	1000	-1000	1000	0	0
R04441	-982.105	17.8948	-982.105	17.8948	-982.105	17.8948	-982.105	17.8948	0	0
R00923	0	1000	0	1000	0	1000	0	1000	0	0
R01209	0	1000	0	1000	0	1000	0	1000	17.8948	17.8948
R00132	0	0	0	0	0	0	0	0	0	0
R00543	0	0	0	0	0	0	0	0	0	0
R00328	0	1000	0	1000	0	1000	0	1000	0	1000
R00155	0	0.254523	0	0.254523	0	0.254523	0	0.254523	0.254523	0.254523
R05050	0	0	0	0	0	0	0	0	0	0
R00036	0	0	0	0	0	0	0	0	0	0
R04963	0	7.50459	0	7.50459	0	7.50459	0	7.50459	7.50459	7.50459
R02250	-1000	1000	0	1000	0	1000	0	1000	0	0
R03057	0	0	0	0	0	0	0	0	0	0
R09428	0	0	0	0	0	0	0	0	0	0
R01175	-7.50459	0	-7.50459	0	-7.50459	0	-7.50459	0	0	0
R02334	0	0	0	0	0	0	0	0	0	0
R05002	0	0	0	0	0	0	0	0	0	0
R02055	0	0	0	1000	0	1000	0	1000	0	1000
R01466	0	0	0	1000	0	1000	0	1000	0	0
R03210	0	0	0	0	0	0	0	0	0	0
R00996	0	0	0	0	0	0	0	0	0	0
R01600	-1000	1000	-1000	1000	-1000	1000	-1000	1000	0	0
R10716	0	0	0	0	0	0	0	0	0	0
R00185	-1000	1000	-1000	1000	-1000	1000	-1000	1000	0	0
R09076	0	0	0	0	0	0	0	0	0	0
R03005	0	0	0	0	0	0	0	0	0	0
R01230	0	0	-1000	1000	-1000	1000	-1000	1000	0	0
R08539	-1000	1000	-1000	1000	-1000	1000	-1000	1000	0	0
R01352	0	0	0	0	0	0	0	0	0	0
R02940	0	0	0	0	0	0	0	0	0	0
R04035	0	0	0	0	0	0	0	0	0	0
R00275	0	0	0	0	0	0	0	0	0	0
R00533	0	0	0	0	0	0	0	0	0	0
R03457	0	0	0	0	0	0	0	0	0	0
R07328	0	0	0	0	0	0	0	0	0	0
R02886	0	1000	0	1000	0	1000	0	1000	0	1000
R09077	0	0	0	0	0	0	0	0	0	0
R01227	0	0	0	0	0	0	0	0	0	0
R03530	0	0	0	0	0	0	0	0	0	0
R00086	0	1000	0	1000	0	1000	0	1000	0	1000
R04027	0	0	0	0	0	0	0	0	0	0
R01556	0	0	0	0	0	0	0	0	0	0
R03300	0	0	0	0	0	0	0	0	0	0
R01234	0	0	0	0	0	0	0	0	0	1000
R04170	0	7.50459	0	7.50459	0	7.50459	0	7.50459	0	0
R03231	0	0	0	0	0	0	0	0	0	0
R04533	-7.50459	0	-7.50459	0	-7.50459	0	-7.50459	0	-7.50459	-7.50459
R01078	0	0	0	0	0	0	0	0	0	0
R00438	0	0	0	1000	0	1000	0	1000	0	0
R02038	-1000	1000	-1000	1000	-1000	1000	-1000	1000	0	0
R07477	0	0	0	1000	0	1000	0	1000	0	0
R00475	0	0	0	0	0	0	0	0	0	0
R10783	0	0	0	0	0	0	0	0	0	0
R03776	-7.50459	0	-7.50459	0	-7.50459	0	-7.50459	0	0	0
R10088	-999.745	1000	-999.745	1000	-999.745	1000	-999.745	1000	12.2438	1000
R04587	0	0	0	0	0	0	0	0	0	0
R01186	0	0	0	0	0	0	0	0	0	0
R00847	-1000	1000	-1000	1000	-1000	1000	-1000	1000	0	0
R06740	0	0	0	0	0	0	0	0	0	0
R00424	0	0	0	1000	0	1000	0	1000	0	1000
R01085	0	0	0	0	0	0	0	0	0	0
R03656	0	0	0	0	0	0	0	0	0	0
R05616	0	0	0	0	0	0	0	0	0	0
R10806	0	0	0	0	0	0	0	0	0	0
R00089	0	1000	0	1000	0	1000	0	1000	0	1000
R00763	0	1000	0	1000	0	1000	0	1000	0	0
R00760	-1000	1000	-1000	1000	-1000	1000	-1000	1000	0	0
R01495	0	0	0	0	0	0	0	0	0	0
R01324	-1000	1000	-1000	1000	-1000	1000	-1000	1000	0	0
R01187	0	1000	0	1000	0	1000	0	1000	0	0
R00131	0	975.384	0	0	0	0	0	0	0	0
R00164	-1000	1000	-1000	1000	-1000	1000	-1000	1000	-1000	1000
R08263	0	0	0	0	0	0	0	0	0	0
R01397	0	0	0	0	0	0	0	0	0	0
R00674	0	0	0	0	0	0	0	0	0	0
R04780	-1000	1000	-1000	1000	-1000	1000	-1000	1000	0	0
R09383	-1000	1000	-1000	1000	-1000	1000	-1000	1000	0	0
R00451	0	0	0	0	0	0	0	0	0	0
R00269	0	0	0	0	0	0	0	0	0	0
R00548	0	1000	0	0	0	0	0	0	0	0
R10852	-1000	0	-1000	0	-1000	0	-1000	0	0	0
R10119	0	0	0	0	0	0	0	0	0	0
R02732	-1000	1000	-1000	1000	-1000	1000	-1000	1000	0	0
R01859	0	1000	0	1000	0	1000	0	1000	0	0
R00894	0	0	0	0	0	0	0	0	0	0
R02422	0	0	0	0	0	0	0	0	0	0
R01870	0	0	0	0	0	0	0	0	0	0
R10827	-1000	1000	-1000	1000	-1000	1000	-1000	1000	0	0
R06941	0	0	0	0	0	0	0	0	0	0
R03658	0	0	0	0	0	0	0	0	0	0
R02694	0	1000	0	1000	0	1000	0	1000	0	0
R02985	0	0	0	0	0	0	0	0	0	0
R04887	0	0	0	0	0	0	0	0	0	0
R04203	0	0	0	0	0	0	0	0	0	0
R04224	0	0	0	0	0	0	0	0	0	0
R04543	-7.50459	0	-7.50459	0	-7.50459	0	-7.50459	0	-7.50459	-7.50459
R01310	0	1000	0	1000	0	1000	0	1000	0	0
R03665	0	0	0	0	0	0	0	0	0	0
R04481	0	0	0	0	0	0	0	0	0	0
R02457	0	0	0	0	0	0	0	0	0	0
R01185	0	0	0	0	0	0	0	0	0	0
R04812	0	0	0	0	0	0	0	0	0	0
R02396	0	0	0	0	0	0	0	0	0	0
R07891	0	0	0	0	0	0	0	0	0	0
R07890	0	0	0	0	0	0	0	0	0	0
R02569	-1000	1000	-1000	1000	-1000	1000	-1000	1000	0	0
R04292	0	0	0	0	0	0	0	0	0	0
R01461	0	0	0	0	0	0	0	0	0	0
R02610	0	0	0	0	0	0	0	0	0	0
R01648	0	1000	0	1000	0	1000	0	1000	0	0
R10649	-1000	1000	-1000	1000	-1000	1000	-1000	1000	0	0
R06366	0	0	0	0	0	0	0	0	0	0
R04586	0	0	0	0	0	0	0	0	0	0
R01827	-1000	1000	-1000	1000	-1000	1000	-1000	1000	0	0
R11232	-1000	1000	-1000	1000	-1000	1000	-1000	1000	0	0
R01066	0	0	0	0	0	0	0	0	0	0
R10949	-1000	0	-1000	0	-1000	0	-1000	0	0	0
R02288	0	0	0	0	0	0	0	0	0	0
R10288	0	0	0	0	0	0	0	0	0	0
R01801	0	1000	0	1000	0	1000	0	1000	0	1000
R04355	0	1000	0	1000	0	1000	0	1000	0	1000
R02340	0	0	0	0	0	0	0	0	0	0
R06983	-1000	1000	-1000	1000	-1000	1000	-1000	1000	0	0
R01051	0	0.254523	0	1000	0	1000	0	1000	0.254523	0.254523
R04559	0	0	0	0	0	0	0	0	0	0
R10593	-1000	1000	-1000	1000	-1000	1000	-1000	1000	0	0
R04969	-1000	0	-1000	0	-1000	0	-1000	0	0	0
R02889	-1000	1000	-1000	1000	-1000	1000	-1000	1000	0	0
R04536	-7.50459	0	-7.50459	0	-7.50459	0	-7.50459	0	-7.50459	-7.50459
R01819	-1000	1000	-1000	1000	-1000	1000	-1000	1000	0	0
R07168	-1000	1000	-1000	1000	-1000	1000	-1000	1000	0	0
R08602	0	0	0	0	0	0	0	0	0	0
R00835	-1000	1000	-1000	1000	-1000	1000	-1000	1000	0	0
R03091	0	0	0	0	0	0	0	0	0	0
R03077	0	0	0	0	0	0	0	0	0	0
R03805	0	0	0	0	0	0	0	0	0	0
R08632	0	0	0	0	0	0	0	0	0	0
R03867	0	0	0	0	0	0	0	0	0	0
R07268	0	0	0	0	0	0	0	0	0	0
R01220	-1000	1000	-1000	1000	-1000	1000	-1000	1000	0	0
R02019	0	1.27759	0	1.27759	0	1.27759	0	1.27759	0	0
R01493	-1000	1000	0	0	0	0	0	0	0	0
R01676	0	0	0	0	0	0	0	0	0	0
R00904	0	0	0	0	0	0	0	0	0	0
R07763	0	0	0	0	0	0	0	0	0	0
R06513	0	0	0	0	0	0	0	0	0	0
R03106	0	0	0	0	0	0	0	0	0	0
R01529	-0.254523	0	0	0	0	0	0	0	0	0
R04368	0	0	0	0	0	0	0	0	0	0
R03067	0	1000	0	1000	0	1000	0	1000	0	0
R09845	0	0	0	0	0	0	0	0	0	0
R04762	0	0	0	0	0	0	0	0	0	0
R02878	0	0	0	0	0	0	0	0	0	0
R00472	-1000	0	0	0	-1000	0	-1000	0	0	0
R00286	-1000	0	-1000	0	-1000	0	-1000	0	0	0
R05615	0	0	0	0	0	0	0	0	0	0
R05334	0	0	0	0	0	0	0	0	0	0
R05202	0	0	0	0	0	0	0	0	0	0
R06870	0	1000	0	1000	0	1000	0	1000	0	0
R04881	0	0	0	0	0	0	0	0	0	0
R04294	0	0	0	0	0	0	0	0	0	0
R10039	0	0	0	0	0	0	0	0	0	0
R01567	0	0	0	0	0	0	0	0	0	0
R00946	-3.41061e-13	7.95808e-13	-3.41061e-13	2.27374e-13	3.41061e-13	6.82121e-13	3.41061e-13	-8.28226e-14	0	0
R07679	0	0	0	0	0	0	0	0	0	0
R00126	0	0	0	0	0	0	0	0	0	0
R03425	0	1000	0	1000	0	1000	0	1000	0	0
R07106	0	0	0	0	0	0	0	0	0	0
R07859	0	0	0	0	0	0	0	0	0	0
R02678	0	0	0	0	0	0	0	0	0	0
R05692	0	0	-1000	0	-1000	0	-1000	0	0	0
R00351	-1000	0	-1000	0	-1000	0	-1000	0	0	0
R03922	0	0	0	0	0	0	0	0	0	0
R02416	0	0	0	0	0	0	0	0	0	0
R00261	0	1000	0	1000	0	1000	0	1000	0	0
R03361	0	1000	0	1000	0	1000	0	1000	0	0
R01168	0	0	0	0	0	0	0	0	0	0
R08387	0	0	0	0	0	0	0	0	0	0
R00375	-955.175	-0.12907	-956.453	-0.12907	-956.453	-0.12907	-956.453	-0.12907	-0.12907	-0.12907
R00899	0	0	0	0	0	0	0	0	0	0
R08615	-1000	0	-1000	0	-1000	0	-1000	0	0	0
R03352	0	0	0	0	0	0	0	0	0	0
R04090	0	0	0	0	0	0	0	0	0	0
R03777	-7.50459	0	-7.50459	0	-7.50459	0	-7.50459	0	0	0
R02549	0	0	0	0	0	0	0	0	0	0
R04319	0	0	0	0	0	0	0	0	0	0
R01786	-1000	1000	-1000	1000	-1000	1000	-1000	1000	0	0
R09676	0	0	0	0	0	0	0	0	0	0
R01528	0	0.254523	0	0.254523	0	0.254523	0	0.254523	0	0
R09844	0	0	0	0	0	0	0	0	0	0
R09394	0	0	0	0	0	0	0	0	0	0
R11307	-1000	1000	-1000	1000	-1000	1000	-1000	1000	-1000	1000
R04300	0	0	0	0	0	0	0	0	0	0
R00595	0	0	0	0	0	0	0	0	0	0
R01731	0	0	0	0	0	0	0	0	0	0
R00571	0	0	-1000	1000	-1000	1000	-1000	1000	0	0
R03990	-7.50459	0	-7.50459	0	-7.50459	0	-7.50459	0	0	0
R04957	0	7.50459	0	7.50459	0	7.50459	0	7.50459	7.50459	7.50459
R01465	0	0	-1000	1000	-1000	1000	-1000	1000	0	0
R00441	-1.27759	0	-1.27759	0	-1.27759	0	-1.27759	0	-1.27759	-1.27759
R00022	0	0	0	0	0	0	0	0	0	0
R09698	0	0	0	0	0	0	0	0	0	0
R08368	0	0	0	0	0	0	0	0	0	0
R01471	0	0	0	0	0	0	0	0	0	0
R08558	-1000	1000	-1000	1000	-1000	1000	-1000	1000	-1000	1000
R00756	-1000	1000	-1000	1000	-1000	1000	-1000	1000	0	0
R07400	0	0	0	0	0	0	0	0	0	0
R09510	-1000	1000	-1000	1000	-1000	1000	-1000	1000	0	0
R10828	-1000	1000	-1000	1000	-1000	1000	-1000	1000	0	0
R06917	0	0	0	0	0	0	0	0	0	0
R02085	0	0	0	0	0	0	0	0	0	0
R04724	-1000	0	-1000	0	-1000	0	-1000	0	0	0
R03532	0	0	-1000	1000	-1000	1000	-1000	1000	0	0
R01068	-1000	1000	-1000	1000	-1000	1000	-1000	1000	0	0
R04176	0	0	0	0	0	0	0	0	0	0
R00028	0	0	0	0	0	0	0	0	0	0
R00772	-1000	1000	-1000	1000	-1000	1000	-1000	1000	0	0
R03090	0	0	0	0	0	0	0	0	0	0
R04998	0	0	0	0	0	0	0	0	0	0
R01368	0	0	0	0	0	0	0	0	0	0
R07393	0	0	0	1000	0	1000	0	1000	0	0
R00259	0	0	0	0	0	0	0	0	0	0
R04506	0	0	0	0	0	0	0	0	0	0
R00348	0	0	0	0	0	0	0	0	0	0
R03026	0	7.50459	0	7.50459	0	7.50459	0	7.50459	0	0
R01714	0	0	0	0	0	0	0	0	0	0
R02175	0	0	0	0	0	0	0	0	0	0
R02239	0	1000	0	1000	0	1000	0	1000	0	0
R01863	0	0	0	0	0	0	0	0	0	0
R07358	0	1000	0	1000	0	1000	0	1000	0	0
R04657	0	0	0	0	0	0	0	0	0	0
R01616	0	0	0	0	0	0	0	0	0	0
R00966	0	0	-1000	0	-1000	0	-1000	0	0	0
R03599	0	0	0	0	0	0	0	0	0	0
R04125	0	1000	0	1000	0	1000	0	1000	0	0
R03910	0	0	0	0	0	0	0	0	0	0
R00104	0	-1.13687e-13	-2.01948e-28	1.56319e-13	0	1.13687e-13	-4.03897e-28	-6.46235e-27	0	0
R02740	0	0	-1000	1000	-1000	1000	-1000	1000	0	0
R07478	0	0	0	1000	0	1000	0	1000	0	0
R01388	-1000	1000	-1000	1000	-1000	1000	-1000	1000	-1000	1000
R00519	0	1000	0	0	0	1000	0	1000	0	0
R05800	-1000	1000	-1000	1000	-1000	1000	-1000	1000	0	0
R00235	-1000	1000	0	0	0	0	-1000	1000	0	0
R00190	0	0	0	0	0	0	0	0	0	0
R03920	0	1000	0	1000	0	1000	0	1000	0	0
R02488	0	0	-1000	1000	-1000	1000	-1000	1000	0	0
R00344	-1000	1000	0	0	-1000	1000	-1000	1000	0	0
R03362	-1000	1000	-1000	1000	-1000	1000	-1000	1000	0	0
R05286	0	0	0	0	0	0	0	0	0	0
R03283	0	0	0	0	0	0	0	0	0	0
R01351	-1000	1000	0	0	0	0	0	0	0	0
R01639	0	0.254523	0	0	0	0	0	0	0	0
R02016	-0.270482	956.324	-0.270482	956.324	-0.270482	956.324	-0.270482	956.324	0	0
R00762	0	1000	0	1000	0	1000	0	1000	0	0
R10065	-1000	1000	-1000	1000	-1000	1000	-1000	1000	0	0
R00509	0	0	0	0	0	0	0	0	0	0
R07235	0	0	0	0	0	0	0	0	0	0
R04805	0	0	0	0	0	0	0	0	0	0
R04744	0	7.50459	0	7.50459	0	7.50459	0	7.50459	0	0
R00924	-1000	0	-1000	0	-1000	0	-1000	0	0	0
R04405	0	0	0	0	0	0	0	0	0	0
R08261	0	0	0	0	0	0	0	0	0	0
R03522	0	0	0	0	0	0	0	0	0	0
R01178	0	0	0	0	0	0	0	0	0	0
R02519	0	0	0	0	0	0	0	0	0	0
R00217	0	1000	0	1000	0	1000	0	1000	0	0
R00589	-1000	1000	-1000	1000	-1000	1000	-1000	1000	-1000	1000
R05000	0	0	0	0	0	0	0	0	0	0
R02497	0	0	0	0	0	0	0	0	0	0
R01514	-1000	1000	-1000	1000	-1000	1000	-1000	1000	0	0
R01025	-1000	1000	-1000	1000	-1000	1000	-1000	1000	-1000	1000
R02413	0	0	0	0	0	0	0	0	0	0
R10948	-1000	0	-1000	0	-1000	0	-1000	0	0	0
R02364	0	0	0	0	0	0	0	0	0	0
R03991	0	7.50459	0	7.50459	0	7.50459	0	7.50459	0	0
R00268	0	1000	0	1000	0	1000	0	1000	0	0
R04144	0	0	0	0	0	0	0	0	0	0
R03348	0	0	0	0	0	0	0	0	0	0
R03905	0	0	0	0	0	0	0	0	0	0
R04096	0	1000	0	0	0	0	0	0	0	0
R03254	0	0	0	0	0	0	0	0	0	0
R04122	0	0	0	0	0	0	0	0	0	0
R04742	0	7.50459	0	7.50459	0	7.50459	0	7.50459	0	0
R03940	0	0	0	0	0	0	0	0	0	0
R10092	-1000	1000	-1000	1000	-1000	1000	-1000	1000	-1000	947.468
R00575	0	1000	0	1000	0	1000	0	1000	0	0
R07894	0	0	0	0	0	0	0	0	0	0
R01993	0	0	0	0	0	0	0	0	0	0
R06789	0	0	0	0	0	0	0	0	0	0
R10826	-1000	1000	-1000	1000	-1000	1000	-1000	1000	0	0
R07618	-1000	1000	-1000	1000	-1000	1000	-1000	1000	0	0
R05333	0	0	0	0	0	0	0	0	0	0
R02887	0	1000	0	1000	0	1000	0	1000	0	0
R01494	0	1000	0	0	0	0	0	0	0	0
R04545	0	1000	0	1000	0	1000	0	1000	0	0
R01262	0	0	0	0	0	0	0	0	0	0
R01056	-0.254523	0	-0.254523	0	-0.254523	0	-0.254523	0	0	0
R07094	0	0	0	0	0	0	0	0	0	0
R00619	0	0	0	0	0	0	0	0	0	0
R07162	-1000	0	-1000	0	-1000	0	-1000	0	0	0
R03595	0	0	0	0	0	0	0	0	0	0
R00885	-1000	1000	-1000	1000	-1000	1000	-1000	1000	0	0
R01029	0	0	0	0	0	0	0	0	0	0
R04746	0	7.50459	0	7.50459	0	7.50459	0	7.50459	0	0
R04745	-7.50459	0	-7.50459	0	-7.50459	0	-7.50459	0	0	0
R00245	0	975.384	0	0	0	0	0	0	0	0
R01340	0	0	0	0	0	0	0	0	0	0
R05231	0	0	0	0	0	0	0	0	0	0
R00538	0	1000	0	1000	0	1000	0	1000	0	0
R03657	0	0	0	0	0	0	0	0	0	0
R09384	-1000	1000	-1000	1000	-1000	1000	-1000	1000	0	0
R10592	-1000	1000	-1000	1000	-1000	1000	-1000	1000	0	0
R01708	0	0	0	0	0	0	0	0	0	0
R02208	0	0	0	0	0	0	0	0	0	0
R10089	-999.745	1000	-999.745	1000	-999.745	1000	-999.745	1000	-999.745	-11.9893
R03172	0	0	0	0	0	0	0	0	0	0
R00829	0	0	0	0	0	0	0	0	0	0
R02326	-0.12907	0.141412	-0.12907	1000	-0.12907	1000	-0.12907	1000	0	0
R07211	0	0	0	0	0	0	0	0	0	0
R01290	-1000	1000	-1000	1000	-1000	1000	-1000	1000	0	0
R01083	0	0	0	0	0	0	0	0	0	0
R02685	-1000	1000	-1000	1000	-1000	1000	-1000	1000	0	0
R02920	0	0	0	0	0	0	0	0	0	0
R03828	0	0	0	0	0	0	0	0	0	0
R01923	0	0	0	0	0	0	0	0	0	0
R00963	0	1000	0	1000	0	1000	0	1000	0.254523	0.254523
R02558	0	0	0	0	0	0	0	0	0	0
R01881	0	0	0	0	0	0	0	0	0	0
R00282	-1000	1000	-1000	1000	-1000	1000	-1000	1000	-1000	1000
R07897	0	0	0	0	0	0	0	0	0	0
R00127	-1000	1000	-1000	1000	-1000	1000	-1000	1000	-1000	1000
R01699	0	1000	0	1000	0	1000	0	1000	0	0
R00183	0	1000	0	1000	0	1000	0	1000	0	0
R00178	0	0	0	0	0	0	0	0	0	0
R01070	-1000	1000	-1000	1000	-1000	1000	-1000	1000	0	0
R04949	0	0	0	0	0	0	0	0	0	0
R03538	0	0	0	0	0	0	0	0	0	0
R00827	0	0	0	0	0	0	0	0	0	0
R00704	-1000	1000	-1000	1000	-1000	1000	-1000	1000	-1000	1000
R02084	0	0	0	0	0	0	0	0	0	0
R02884	0	0	0	0	0	0	0	0	0	0
R00114	-1000	1000	-1000	1000	-1000	1000	-1000	1000	0	0
R00392	0	1000	0	1000	0	1000	0	1000	0	0
R01470	0	0	0	1000	0	1000	0	1000	0	1000
R03758	-1000	0	-1000	0	-1000	0	-1000	0	0	0
R00964	-0.254523	1000	-1000	1000	-1000	1000	-1000	1000	0	0
R03659	0	0	0	0	0	0	0	0	0	0
R05779	0	0	0	0	0	0	0	0	0	0
R07237	0	0	0	0	0	0	0	0	0	0
R02301	0	0	0	0	0	0	0	0	0	0
R01959	0	0	0	0	0	0	0	0	0	0
R05804	-1000	1000	-1000	1000	-1000	1000	-1000	1000	0	0
R03423	0	0	0	0	0	0	0	0	0	0
R00974	0	0	0	0	0	0	0	0	0	0
R02467	0	0	0	0	0	0	0	0	0	0
R01392	-1000	1000	-1000	1000	-1000	1000	-1000	1000	-1000	1000
R02737	-1000	1000	-1000	1000	-1000	1000	-1000	1000	0	0
R10611	0	0	0	0	0	0	0	0	0	0
R00156	-1000	999.745	-1000	1000	-1000	1000	-1000	1000	-0.509046	-0.509046
R03655	0	0	0	0	0	0	0	0	0	0
R01641	0	0	0	0	0	0	0	0	0	0
R04961	-1000	0	-1000	0	-1000	0	-1000	0	0	0
R02418	0	0	0	0	0	0	0	0	0	0
R03492	0	0	0	0	0	0	0	0	0	0
R02778	0	1000	0	1000	0	1000	0	1000	0	0
R00197	-1000	1000	-1000	1000	-1000	1000	-1000	1000	0	0
R04231	0	1000	0	1000	0	1000	0	1000	0	0
R01899	0	1000	0	1000	0	1000	0	1000	0	0
R07395	0	0	-1000	0	-1000	0	-1000	0	0	0
R01369	-1000	1000	0	0	0	0	0	0	0	0
R01080	0	0.254523	0	1000	0	1000	0	1000	0.254523	0.254523
R03197	0	0	0	0	0	0	0	0	0	0
R09426	0	0	0	0	0	0	0	0	0	0
R03537	0	0	0	0	0	0	0	0	0	0
R02792	0	0	0	0	0	0	0	0	0	0
R00130	0.254523	0.254523	0.254523	1000	0.254523	1000	0.254523	1000	0.254523	1000
R00669	0	0	0	0	0	0	0	0	0	0
R04764	0	0	0	0	0	0	0	0	0	0
R00377	-0.270482	0	-0.270482	0	-0.270482	0	-0.270482	0	-0.141412	-0.141412
R02101	0	0.12907	0	0.12907	0	0.12907	0	0.12907	0	0
R07273	0	0	0	0	0	0	0	0	0	0
R03469	0	1000	0	1000	0	1000	0	1000	0	0
R02240	-1000	1000	-1000	1000	-1000	1000	-1000	1000	0	0
R01771	0	0	0	1000	0	1000	0	1000	0	0
R05220	0	0	0	0	0	0	0	0	0	0
R00332	-1000	1000	-1000	1000	-1000	1000	-1000	1000	0	0
R07460	0	0	0	0	0	0	0	0	0	0
R02163	-1000	0	-1000	0	-1000	0	-1000	0	-1000	0
R09737	0	0	0	0	0	0	0	0	0	0
R00844	-1000	1000	0	0	0	0	0	0	0	0
R01900	-1000	1000	-1000	1000	-1000	1000	-1000	1000	0	0
R10147	0	0	0	0	0	0	0	0	0	0
R01842	0	0	0	0	0	0	0	0	0	0
R05506	0	0	0	0	0	0	0	0	0	0
R03528	0	0	0	0	0	0	0	0	0	0
R04429	-1000	0	-1000	0	-1000	0	-1000	0	0	0
R00658	-1000	1000	-1000	1000	-1000	1000	-1000	1000	0	0
R08551	0	0	0	0	0	0	0	0	0	0
R10650	-1000	1000	-1000	1000	-1000	1000	-1000	1000	0	0
R01705	0	0	0	0	0	0	0	0	0	0
R00162	-1000	1000	-1000	1000	-1000	1000	-1000	1000	-1000	1000
R09395	0	0	0	0	0	0	0	0	0	0
R05799	0	0	0	0	0	0	0	0	0	0
R04958	-1000	0	-1000	0	-1000	0	-1000	0	0	0
R11262	0	0	0	0	0	0	0	0	0	0
R06601	0	0	0	0	0	0	0	0	0	0
R01126	0	0	0	0	0	0	0	0	0	0
R04432	0	1000	0	1000	0	1000	0	1000	0	0
R09827	0	1000	0	1000	0	1000	0	1000	0	0
R02057	-1000	1000	-1000	1000	-1000	1000	-1000	1000	0	0
R02358	0	0	0	0	0	0	0	0	0	0
R01086	0	0	0	0	0	0	0	0	0	0
R07479	0	0	0	1000	0	1000	0	1000	0	0
R00582	0	0	0	1000	0	1000	0	1000	0	0
R08557	-1000	1000	-1000	1000	-1000	1000	-1000	1000	-1000	1000
R04494	0	0	0	0	0	0	0	0	0	0
R01700	0	1000	0	1000	0	1000	0	1000	0	0
R10306	0	0	0	0	0	0	0	0	0	0
R04960	0	7.50459	0	7.50459	0	7.50459	0	7.50459	7.50459	7.50459
R10455	0	0	0	0	0	0	0	0	0	0
R00866	-1000	1000	0	0	0	0	0	0	0	0
R04385	0	0	0	0	0	0	0	0	0	0
R00432	-1000	1000	-1000	1000	-1000	1000	-1000	1000	0	0
R01005	0	0	0	0	0	0	0	0	0	0
R02331	0	0	0	0.12907	0	0.12907	0	0.12907	0	0
R03449	0	1000	0	1000	0	1000	0	1000	0	0
R01430	0	0	0	0	0	0	0	0	0	0
R01137	-955.046	0	-956.324	4.75175e-14	-956.324	4.75175e-14	-956.324	0	0	0
R03450	0	1000	0	1000	0	1000	0	1000	0	0
R00017	-1000	1000	-1000	1000	-1000	1000	-1000	1000	0	0
R03929	0	0	0	0	0	0	0	0	0	0
R00390	0	0	0	0	0	0	0	0	0	0
R00710	0	1000	0	1000	0	1000	0	1000	0	0
R04452	0	0	0	0	0	0	0	0	0	0
R00549	0	1000	0	0	0	0	0	0	0	0
R09074	0	0	0	0	0	0	0	0	0	0
R00440	0	0	0	1000	0	1000	0	1000	0	0
R04955	-1000	0	-1000	0	-1000	0	-1000	0	0	0
R00942	0	0	0	0	0	0	0	0	0	0
R00961	0	0	0	0	0	0	0	0	0	0
R01724	0	0	0	0	0	0	0	0	0	0
R08469	0	0	0	0	0	0	0	0	0	0
R03664	0	0	0	0	0	0	0	0	0	0
R04591	0	0	0	0	0	0	0	0	0	0
R09765	0	0	0	0	0	0	0	0	0	0
R00006	-1000	0	-1000	0	-1000	0	-1000	0	-17.8948	-17.8948
R04065	0	0	0	0	0	0	0	0	0	0
R09427	0	0	0	0	0	0	0	0	0	0
R01626	0	52.5321	0	52.5321	0	52.5321	0	52.5321	52.5321	52.5321
R08307	0	0	0	0	0	0	0	0	0	0
R03351	0	0	0	0	0	0	0	0	0	0
R00106	0	0	0	0	0	0	0	0	0	0
R00388	-1000	1000	-1000	1000	-1000	1000	-1000	1000	0	0
R07218	0	0	0	0	0	0	0	0	0	0
R03652	0	0	0	0	0	0	0	0	0	0
R01280	0	992.495	0	992.495	0	992.495	0	992.495	0	0
R10825	-1000	1000	-1000	1000	-1000	1000	-1000	1000	0	0
R03654	0	0	0	0	0	0	0	0	0	0
R02037	0	1000	0	1000	0	1000	0	1000	0	0
R07140	-1000	1000	-1000	1000	-1000	1000	-1000	1000	0	0
R02222	0	0	0	0	0	0	0	0	0	0
R08360	0	0	0	0	0	0	0	0	0	0
R00226	-17.8948	982.105	-17.8948	982.105	-17.8948	982.105	-17.8948	982.105	0	0
R02580	0	0	0	0	0	0	0	0	0	0
R01341	0	0	0	0	0	0	0	0	0	0
R04968	0	7.50459	0	7.50459	0	7.50459	0	7.50459	7.50459	7.50459
R04184	0	0	0	0	0	0	0	0	0	0
R08389	0	0	0	0	0	0	0	0	0	0
R04121	0	0	0	0	0	0	0	0	0	0
R09833	0	0	0	0	0	0	0	0	0	0
R01954	0	0	0	0	0	0	0	0	0	0
R04159	0	0	0	0	0	0	0	0	0	0
R03401	0	0	0	0	0	0	0	0	0	0
R01780	0	0	0	0	0	0	0	0	0	0
R02024	-0.270482	0	-0.270482	0	-0.270482	0	-0.270482	0	0	0
R00857	0	0	0	0	0	0	0	0	0	0
R04190	0	0	0	0	0	0	0	0	0	0
R01775	-1000	1000	-1000	1000	-1000	1000	-1000	1000	-1000	1000
R02335	-0.254523	-0.254523	-0.254523	-0.254523	-0.254523	-0.254523	-0.254523	-0.254523	-0.254523	-0.254523
R00851	0	1000	0	1000	0	1000	0	1000	0	0
R08954	0	0	0	0	0	0	0	0	0	0
R00129	0	0	0	0	0	0	0	0	0	0
R01248	-1000	1000	-1000	1000	-1000	1000	-1000	1000	0	0
R09677	0	0	0	0	0	0	0	0	0	0
R00355	-1000	978.553	-1000	978.553	-1000	978.553	-1000	978.553	0	0
R00849	-1000	1000	-1000	1000	-1000	1000	-1000	1000	0	0
R00746	-1000	1000	-1000	1000	-1000	1000	-1000	1000	-1000	1000
R03102	0	0	0	0	0	0	0	0	0	0
R00376	-1.419	-0.141412	-1.419	-0.141412	-1.419	-0.141412	-1.419	-0.141412	-0.141412	-0.141412
R00009	0	1000	0	1000	0	1000	0	1000	0	0
R10040	0	0	0	0	0	0	0	0	0	0
R01317	0	0	0	0	0	0	0	0	0	0
R00836	-1000	1000	-1000	1000	-1000	1000	-1000	1000	0	0
R01071	0	0	0	0	0	0	0	0	0	0
R08281	0	0	0	0	0	0	0	0	0	0
R08306	0	0	0	0	0	0	0	0	0	0
R07291	-1000	1000	-1000	1000	-1000	1000	-1000	1000	0	0
R00391	-1000	1000	-1000	1000	-1000	1000	-1000	1000	0	0
R00173	0	1000	0	1000	0	1000	0	1000	0	0
R01652	-1000	0	-1000	0	-1000	0	-1000	0	0	0
R01665	-0.12907	0	-0.12907	1000	-0.12907	1000	-0.12907	1000	0	0
R03552	0	0	0	0	0	0	0	0	0	0
R07765	0	0	0	0	0	0	0	0	0	0
R03139	0	0	0	0	0	0	0	0	0	0
R08224	0	0	0	0	0	0	0	0	0	0
R00442	-1.25015	-0.979665	-2.44772	1000	-2.44772	1000	-2.44772	1000	-0.979665	-0.979665
R08262	0	0	0	0	0	0	0	0	0	0
R07293	-1000	1000	0	0	0	0	0	0	0	0
R07238	0	0	0	0	0	0	0	0	0	0
R03899	0	0	0	0	0	0	0	0	0	0
R02923	0	0	0	0	0	0	0	0	0	0
R05861	0	0	0	0	0	0	0	0	0	0
R00927	0	0	0	0	0	0	0	0	0	0
R04779	-1000	1000	-1000	1000	-1000	1000	-1000	1000	0	0
R00161	0	0	0	0	0	0	0	0	0	0
R09382	-1000	1000	-1000	1000	-1000	1000	-1000	1000	0	0
R03650	0	0	0	0	0	0	0	0	0	0
R03408	0	0	0	0	0	0	0	0	0	0
R00754	-1000	1000	-1000	1000	-1000	1000	-1000	1000	-1000	1000
R00410	-1000	1000	0	0	-1000	0	-1000	0	0	0
R04352	0	0	0	0	0	0	0	0	0	0
R02695	0	0	0	0	0	0	0	0	0	0
R08657	-1000	1000	-1000	1000	-1000	1000	-1000	1000	0	0
R04740	0	7.50459	0	7.50459	0	7.50459	0	7.50459	0	0
R01134	0	0	-1000	0	-1000	0	-1000	0	0	0
R00573	0	0	0	1000	0	1000	0	1000	0	0
R00248	-1000	1000	-1000	1000	-1000	1000	-1000	1000	0	0
R00139	0	0	0	0	0	0	0	0	0	0
R02617	0	1000	0	1000	0	1000	0	1000	0	0
R01030	0	1000	0	1000	0	1000	0	1000	0	1000
R08845	0	0	0	0	0	0	0	0	0	0
R08707	0	0	0	0	0	0	0	0	0	0
R03646	0	0	0	0	0	0	0	0	0	0
R04322	0	0	0	0	0	0	0	0	0	0
R10159	0	0	0	0	0	0	0	0	0	0
R05135	0	0	0	0	0	0	0	0	0	0
R00768	0	0	0	0	0	0	0	0	0	0
R02047	0	0	0	0	0	0	0	0	0	0
R01403	0	0	0	0	0	0	0	0	0	0
R10052	-1000	0	-1000	0	-1000	0	-1000	0	0	0
R03989	-7.50459	0	-7.50459	0	-7.50459	0	-7.50459	0	0	0
R02731	-1000	1000	-1000	1000	-1000	1000	-1000	1000	0	0
R00100	-1000	1000	-1000	1000	-1000	1000	-1000	1000	0	0
R07953	0	0	0	0	0	0	0	0	0	0
R05777	0	0	0	0	0	0	0	0	0	0
R08612	0	0	0	0	0	0	0	0	0	0
R04888	0	0	0	0	0	0	0	0	0	0
R04437	0	0	0	0	0	0	0	0	0	0
R04741	-7.50459	0	-7.50459	0	-7.50459	0	-7.50459	0	0	0
R02017	0	955.046	-4.75175e-14	956.324	-4.75175e-14	956.324	0	956.324	0	0
R03194	0	0	0	0	0	0	0	0	0	0
R04353	0	0	0	0	0	0	0	0	0	0
R02161	-1000	1000	-1000	1000	-1000	1000	-1000	1000	0	0
R02081	0	0	0	0	0	0	0	0	0	0
R07937	0	0	0	0	0	0	0	0	0	0
R03173	0	0	0	0	0	0	0	0	0	0
R07100	0	0	0	0	0	0	0	0	0	0
R07582	0	0	0	0	0	0	0	0	0	0
R00713	0	1000	0	1000	0	1000	0	1000	0	0
R09644	0	0	0	0	0	0	0	0	0	0
R03103	0	0	0	0	0	0	0	0	0	0
R03018	-999.745	1000	-999.745	1000	-999.745	1000	-999.745	1000	-999.745	1000
R01123	0	0	0	0	0	0	0	0	0	0
R01279	-7.50459	0	-7.50459	0	-7.50459	0	-7.50459	0	0	0
R00352	-1000	1000	-1000	1000	-1000	1000	-1000	1000	0	0
R05182	0	0	0	0	0	0	0	0	0	0
R00200	-1000	1000	-1000	1000	-1000	1000	-1000	1000	0	0
R00893	0	0	0	0	0	0	0	0	0	0
R01325	-1000	1000	-1000	1000	-1000	1000	-1000	1000	0	0
R04566	-7.50459	0	-7.50459	0	-7.50459	0	-7.50459	0	-7.50459	-7.50459
R00188	0	0	0	999.745	0	999.745	0	999.745	0	999.745
R07394	0	0	0	1000	0	1000	0	1000	0	0
R01496	-1000	1000	0	0	0	0	0	0	0	0
R01313	-1000	1000	-1000	1000	-1000	1000	-1000	1000	-1000	1000
R01213	0	0	0	0	0	0	0	0	0	0
R01177	0	7.50459	0	7.50459	0	7.50459	0	7.50459	0	0
R04238	0	0	0	0	0	0	0	0	0	0
R06985	0	7.50459	0	7.50459	0	7.50459	0	7.50459	0	0
R03661	0	0	0	0	0	0	0	0	0	0
R03896	0	0	0	0	0	0	0	0	0	0
R03663	0	0	0	0	0	0	0	0	0	0
R03321	0	0	-1000	1000	-1000	1000	-1000	1000	0	0
R10815	0	0	0	0	0	0	0	0	0	0
R07898	0	0	0	0	0	0	0	0	0	0
R07113	0	0	0	0	0	0	0	0	0	0
R01844	0	0	0	0	0	0	0	0	0	0
R01132	0	0	0	0	0	0	0	0	0	0
R00192	-1000	0	-1000	0	-1000	3.78956e-14	-1000	0	0	0
R04311	0	0	0	0	0	0	0	0	0	0
R00191	0	1000	0	1000	0	1000	0	1000	0	1000
R09951	0	0	0	0	0	0	0	0	0	0
R10104	0	0	0	0	0	0	0	0	0	0
R03243	0	0	0	0	0	0	0	0	0	0
R02534	0	0	0	0	0	0	0	0	0	0
R01007	0	0	0	0	0	0	0	0	0	0
R02914	0	0	0	0	0	0	0	0	0	0
R00480	0	0	0	1000	0	1000	0	1000	0	0
R00439	0	0	0	1.27759	0	1.27759	0	1.27759	0	0
R01206	0	0	0	0	0	0	0	0	0	0
R00299	-1000	1000	-1000	1000	-1000	1000	-1000	1000	0	0
R07889	0	0	0	0	0	0	0	0	0	0
R07180	0	0	0	0	0	0	0	0	0	0
R00177	0	1000	0	1000	0	1000	0	1000	0	0
R01054	0	0	0	0	0	0	0	0	0	0
R07893	0	0	0	0	0	0	0	0	0	0
R02036	0	0	0	0	0	0	0	0	0	0
R01736	0	1000	0	1000	0	1000	0	1000	0	0
R03451	0	0	0	0	0	0	0	0	0	0
R08468	0	0	0	0	0	0	0	0	0	0
R03815	0	1000	0	1000	0	1000	0	1000	0	0
R02722	0	0	0	0	0	0	0	0	0	0
R02093	0	0.12907	0	0.12907	0	0.12907	0	0.12907	0	0
R00511	0	0	0	0	0	0	0	0	0	0
R02389	0	0	0	0	0	0	0	0	0	0
R07297	0	0	0	0	0	0	0	0	0	0
R01321	-1000	1000	-1000	1000	-1000	1000	-1000	1000	0	0
R08614	-1000	1000	0	0	0	0	0	0	0	0
R04737	-7.50459	0	-7.50459	0	-7.50459	0	-7.50459	0	0	0
R01158	0	0	0	0	0	0	0	0	0	0
R01384	0	0	0	0	0	0	0	0	0	0
R01602	0	0	-1000	1000	-1000	1000	-1000	1000	0	0
R04952	0	7.50459	0	7.50459	0	7.50459	0	7.50459	7.50459	7.50459
R08967	0	0	0	0	0	0	0	0	0	0
R02585	0	1000	0	1000	0	1000	0	1000	0	1000
R03429	0	0	0	0	0	0	0	0	0	0
R00626	0	0	0	0	0	0	0	0	0	0
R04062	0	0	0	0	0	0	0	0	0	0
R01278	-7.50459	0	-7.50459	0	-7.50459	0	-7.50459	0	0	0
R07429	0	0	0	0	0	0	0	0	0	0
R03613	0	0	0	0	0	0	0	0	0	0
R03346	0	0	0	0	0	0	0	0	0	0
R02164	-1000	1000	-1000	1000	-1000	1000	-1000	1000	0	0
R00230	-1000	1000	-1000	1000	-1000	1000	-1000	1000	0	0
R00115	0	0	0	0	0	0	0	0	0	0
R02251	-1000	0	-1000	0	-1000	0	-1000	0	0	0
R09832	0	0	0	0	0	0	0	0	0	0
R01026	0	0	0	0	0	0	0	0	0	0
R00997	0	0	0	0	0	0	0	0	0	0
R00253	0	1000	0	1000	0	1000	0	1000	0	0
R04534	-7.50459	0	-7.50459	0	-7.50459	0	-7.50459	0	-7.50459	-7.50459
R00306	0	1000	0	1000	0	1000	0	1000	0	1000
R05586	0	0	0	0	0	0	0	0	0	0
R04966	-1000	0	-1000	0	-1000	0	-1000	0	0	0
R09538	-1000	1000	-1000	1000	-1000	1000	-1000	1000	0	0
R00425	0	0	0	0	0	0	0	0	0	0
R03648	0	0	0	0	0	0	0	0	0	0
R09735	0	0	0	0	0	0	0	0	0	0
R06871	0	1000	0	1000	0	1000	0	1000	0	0
R02035	0	0.254523	0	0.254523	0	0.254523	0	0.254523	0	0
R04726	0	7.50459	0	7.50459	0	7.50459	0	7.50459	7.50459	7.50459
R08091	0	0	0	0	0	0	0	0	0	0
R02767	0	0	0	0	0	0	0	0	0	0
R00443	-1.19757	-0.943047	-1000	0	-1000	0	-1000	0	-1.19757	-1.19757
R01701	0	0	0	0	0	0	0	0	0	0
R07447	0	0	0	0	0	0	0	0	0	0
R00939	0	0	0	0	0	0	0	0	-1000	1000
R04457	0	0	0	0	0	0	0	0	0	0
R01011	0	0	0	0	0	0	0	0	0	0
R02107	0	0	0	0	0	0	0	0	0	0
R07899	0	0	0	0	0	0	0	0	0	0
R09511	-1000	1000	-1000	1000	-1000	1000	-1000	1000	0	0
R02978	0	0	0	0	0	0	0	0	0	0
R02662	0	0	0	0	0	0	0	0	0	0
R00331	-1000	1000	-1000	1000	-1000	1000	-1000	1000	0	0
R04751	-7.50459	0	-7.50459	0	-7.50459	0	-7.50459	0	0	0
R04738	0	7.50459	0	7.50459	0	7.50459	0	7.50459	0	0
R07282	0	0	-1000	1000	-1000	1000	-1000	1000	0	0
R00289	-999.745	1000	-1000	1000	-1000	1000	-1000	1000	0	0
R00257	0	0	0	0	0	0	0	0	0	0
R03617	0	0	0	0	0	0	0	0	0	0
R03219	0	0	0	0	0	0	0	0	0	0
R00867	-1000	1000	-1000	1000	-1000	1000	-1000	1000	0	0
R10575	0	0	0	0	0	0	0	0	0	0
R01381	0	0	0	0	0	0	0	0	0	0
R03088	0	0	0	0	0	0	0	0	0	0
R02529	0	0	0	0	0	0	0	0	0	0
R01218	-1000	1000	-1000	1000	-1000	1000	-1000	1000	0	0
R01360	0	1000	0	0	0	0	0	0	0	0
R00830	0	0	0	0	0	0	0	0	0	0
R08282	0	0	0	0	0	0	0	0	0	0
R02473	0	1000	0	1000	0	1000	0	1000	0	0
R07330	0	0	0	0	0	0	0	0	0	0
R02478	0	0	0	0	0	0	0	0	0	0
R02853	0	0	0	0	0	0	0	0	0	0
R04426	0	1000	0	1000	0	1000	0	1000	0	0
R01498	0	0	0	0	0	0	0	0	0	0
R00052	0	0	0	0	0	0	0	0	0	0
R02003	0	0	0	0	0	0	0	0	0	0
R01512	-1000	1000	-1000	1000	-1000	1000	-1000	1000	0	0
R02030	-1000	1000	-1000	1000	-1000	1000	-1000	1000	-1000	1000
R01315	-1000	1000	-1000	1000	-1000	1000	-1000	1000	-1000	1000
R10183	0	0	0	0	0	0	0	0	0	0
R00234	0	0	0	0	0	0	0	0	0	0
R01090	0	0	0	0	0	0	0	0	0	0
R10463	0	0	0	0	0	0	0	0	0	0
R02736	-1000	1000	-1000	1000	-1000	1000	-1000	1000	0	0
R09085	-1000	1000	-1000	1000	-1000	1000	-1000	1000	0	0
R02855	0	0	0	0	0	0	0	0	0	0
R04138	0	0	0	0	0	0	0	0	0	0
R01857	-1.27759	0	-1.27759	0	-1.27759	0	-1.27759	0	0	0
R09086	-1000	1000	-1000	1000	-1000	1000	-1000	1000	0	0
R04463	0	0	0	0	0	0	0	0	0	0
R03165	0	0	0	0	0	0	0	0	0	0
R10242	0	0	0	0	0	0	0	0	0	0
R01687	0	0	0	0	0	0	0	0	0	0
R08223	0	0	0	0	0	0	0	0	0	0
R00149	0	1000	0	1000	0	1000	0	1000	0	0
R03814	0	0	0	0	0	0	0	0	0	0
R00551	0	975.384	0	0	0	0	0	0	0	0
R02739	-1000	1000	-1000	1000	-1000	1000	-1000	1000	0	0
R08550	0	0	0	0	0	0	0	0	0	0
R04748	-7.50459	0	-7.50459	0	-7.50459	0	-7.50459	0	0	0
R00623	-1000	1000	-1000	1000	-1000	1000	-1000	1000	-1000	1000
R05835	0	0	0	0	0	0	0	0	0	0
R03411	0	0	0	0	0	0	0	0	0	0
R04606	0	0	0	0	0	0	0	0	0	0
R01716	0	0	0	0	0	0	0	0	0	0
R03458	0	0	0	0	0	0	0	0	0	0
R03024	0	0	0	0	0	0	0	0	0	0
R04739	-7.50459	0	-7.50459	0	-7.50459	0	-7.50459	0	0	0
R05802	0	0	0	0	0	0	0	0	0	0
R00555	0	0	0	0	0	0	0	0	0	0
R04513	0	0	0	0	0	0	0	0	0	0
R08613	0	0	0	0	0	0	0	0	0	0
R00335	0	1000	0	1000	0	1000	0	1000	0	0
R07093	0	0	0	0	0	0	0	0	0	0
R04550	0	0	0	0	0	0	0	0	0	0
R02029	0	1000	0	1000	0	1000	0	1000	0	1000
R02021	0	0	0	0	0	0	0	0	0	0
R08198	0	0	0	0	0	0	0	0	0	0
R10651	-1000	1000	-1000	1000	-1000	1000	-1000	1000	0	0
R01432	0	0.254523	0	0	0	0	0	0	0	0
R00444	0	0	-1000	1000	-1000	1000	-1000	1000	0	0
R01501	0	0	0	0	0	0	0	0	0	0
R01251	-1000	1000	-1000	1000	-1000	1000	-1000	1000	0	0
R01041	-1000	1000	-1000	1000	-1000	1000	-1000	1000	-1000	962.63
R03045	0	0	0	0	0	0	0	0	0	0
R04439	-17.8948	982.105	-17.8948	982.105	-17.8948	982.105	-17.8948	982.105	0	0
R06154	0	0	0	0	0	0	0	0	0	0
R04683	0	0	0	0	0	0	0	0	0	0
R04935	0	0	0	0	0	0	0	0	0	0
R03304	0	0	0	0	0	0	0	0	0	0
R04753	-7.50459	0	-7.50459	0	-7.50459	0	-7.50459	0	0	0
R09249	0	0	0	0	0	0	0	0	0	0
R02536	0	0	0	0	0	0	0	0	0	0
R05102	0	0	0	0	0	0	0	0	0	0
R01357	0	1000	0	0	0	1000	0	1000	0	0
R01920	0	0	0	0	0	0	0	0	0	0
R03858	0	7.50459	0	7.50459	0	7.50459	0	7.50459	0	0
R00251	0	0	0	0	0	0	0	0	0	0
R02975	0	0	0	0	0	0	0	0	0	0
R02115	-1000	1000	-1000	1000	-1000	1000	-1000	1000	-1000	1000
R01560	0	0	0	0	0	0	0	0	0	0
R01752	0	1000	0	1000	0	1000	0	1000	0	0
R02613	0	0	0	0	0	0	0	0	0	0
R10552	0	0	0	0	0	0	0	0	0	0
R04996	0	0	0	0	0	0	0	0	0	0
R05577	0	0	0	0	0	0	0	0	0	0
R01281	0	0	0	0	0	0	0	0	0	0
R01184	0	1000	0	1000	0	1000	0	1000	0	0
R00206	-1000	1000	0	0	0	0	0	0	0	0
R02603	0	0	0	0	0	0	0	0	0	0
R09597	0	0	0	0	0	0	0	0	0	0
R03838	0	0	0	0	0	0	0	0	0	0
R05614	0	0	0	0	0	0	0	0	0	0
R01049	0	0	0	1000	0	1000	0	1000	0	0
R03269	0	0	0	0	0	0	0	0	0	0
R07324	0	1000	0	1000	0	1000	0	1000	0	0
R07762	0	0	0	0	0	0	0	0	0	0
R03913	-1000	1000	-1000	1000	-1000	1000	-1000	1000	-1000	1000
R00378	-0.12907	0	-0.12907	0	-0.12907	0	-0.12907	0	-0.12907	-0.12907
R01975	-7.50459	0	-7.50459	0	-7.50459	0	-7.50459	0	0	0
R10636	0	0	0	0	0	0	0	0	0	0
R05066	0	0	0	0	0	0	0	0	0	0
R00258	-1000	1000	-1000	1000	-1000	1000	-1000	1000	0	0
R00329	0	0	0	0	0	0	0	0	0	0
R00565	0	0	0	0	0	0	0	0	0	0
R00239	0	0	0	0	0	0	0	0	0	0
R02487	0	0	-1000	1000	-1000	1000	-1000	1000	0	0
R02719	0	0	0	0	0	0	0	0	0	0
R03089	0	0	0	0	0	0	0	0	0	0
R03259	0	0	0	0	0	0	0	0	0	0
R00570	-1000	1000	-1000	1000	-1000	1000	-1000	1000	-1000	1000
R01456	0	0	0	0	0	0	0	0	0	0
R00888	0	0	0	1000	0	1000	0	1000	0	0
R04953	-7.50459	0	-7.50459	0	-7.50459	0	-7.50459	0	-7.50459	-7.50459
R03428	0	0	0	0	0	0	0	0	0	0
R01004	0	0	0	0	0	0	0	0	0	0
R00796	-1000	0	0	0	0	0	0	0	0	0
R04095	-1000	0	0	0	0	0	0	0	0	0
R04493	0	0	0	0	0	0	0	0	0	0
R09954	0	0	0	0	0	0	0	0	0	0
R02124	0	0	0	0	0	0	0	0	0	0
R05329	0	0	-1000	0	-1000	0	-1000	0	0	0
R05578	0	0	0	0	0	0	0	0	0	0
R03519	0	0	0	0	0	0	0	0	0	0
R03035	-999.745	1000	-999.745	1000	-999.745	1000	-999.745	1000	-999.745	1000
R10035	0	0	0	0	0	0	0	0	0	0
R03804	0	0	0	0	0	0	0	0	0	0
R04743	-7.50459	0	-7.50459	0	-7.50459	0	-7.50459	0	0	0
R10497	0	0	0	0	0	0	0	0	0	0
R00640	0	0	0	0	0	0	0	0	0	0
R01364	0	0	0	0	0	0	0	0	0	0
R00371	-1000	1000	-1000	1000	-1000	1000	-1000	1000	0	0
R01799	-1000	1000	-1000	1000	-1000	1000	-1000	1000	0	0
R00004	0	1000	0	1000	0	1000	0	1000	0	0
R00256	0	1000	0	1000	0	1000	0	1000	0	987.756
R05793	0	0	0	0	0	0	0	0	0	0
R02147	0	0	0	0	0	0	0	0	0	0
R00434	0	0	0	0	0	0	0	0	0	1000
R03816	0	0	0	0	0	0	0	0	0	0
R01518	-1000	1000	-1000	1000	-1000	1000	-1000	1000	-1000	1000
R10648	0	0	0	0	0	0	0	0	0	0
R00751	-15.0408	-15.0408	-1000	1000	-1000	1000	-1000	1000	-15.0408	-15.0408
R03856	-7.50459	0	-7.50459	0	-7.50459	0	-7.50459	0	0	0
R02317	0	0	0	0	0	0	0	0	0	0
R02472	-1000	999.745	-1000	999.745	-1000	999.745	-1000	999.745	0	0
R01883	0	0	0	0	0	0	0	0	0	0
R00341	0	1000	0	1000	0	1000	0	1000	0	0
BIOMASS	45.2084	45.2084	45.2084	45.2084	45.2084	45.2084	45.2084	45.2084	45.2084	45.2084
k_Henninger	-1000	1000	-1000	1000	-1000	1000	-1000	1000	-1000	1000
h_Henninger	0	0	0	0	0	0	0	0	0	0
po4_Henninger	-1000	1000	-1000	1000	-1000	1000	-1000	1000	-1000	1000
na_Henninger	-1000	1000	-1000	1000	-1000	1000	-1000	1000	-1000	1000
NO3_Henninger	0	1000	0	0	0	0	0	0	0	0
Ca2_Henninger	-1000	1000	-1000	1000	-1000	1000	-1000	1000	-1000	1000
Mg_Henninger	0	0	0	0	0	0	0	0	0	0
Co3_Henninger	-1000	1000	-1000	1000	-1000	1000	-1000	1000	-947.468	1000
NH4_Henninger	-1000	1000	-1000	1000	-1000	1000	-1000	1000	-1000	1000
So4_Henninger	-1000	1000	-1000	1000	-1000	1000	-1000	1000	-1000	1000
Fe_Henninger	0	0	0	0	0	0	0	0	0	0
h2o_Henninger	-1000	1000	-1000	1000	-1000	1000	-1000	1000	-1000	1000
succac_Henninger	-1000	1000	-1000	1000	-1000	1000	-1000	1000	0	0
arginine_Henninger	24.616	1000	24.616	1000	24.616	1000	24.616	1000	24.616	1000
glycine_Henninger	-1000	1000	-1000	1000	-1000	1000	-1000	1000	-862.725	1000
Aspacid_Henninger	-1000	1000	-1000	1000	-1000	1000	-1000	1000	-1000	21.4468
glutamacid_Henninger	-1000	1000	-1000	1000	-1000	1000	-1000	1000	-1000	1000
alanine_Henninger	-1000	1000	-1000	1000	-1000	1000	-1000	1000	-1000	1000
Leucine_Henninger	-972.929	1000	-972.929	1000	-972.929	1000	-972.929	1000	-972.929	1000
cysteine_Henninger	-993.882	1000	-993.882	1000	-993.882	1000	-993.882	1000	-993.882	1000
Thiamine_Henninger	0	0	0	0	0	0	0	0	0	0
glucose_Henninger	-1000	1000	-1000	1000	-1000	1000	-1000	1000	-1000	1000
sucrose_Henninger	-1000	1000	-1000	1000	-1000	1000	-1000	1000	-1000	1000
k_Henninger_e	0	0	0	0	0	0	0	0	0	0
h_Henninger_e	-1000	1000	-1000	1000	-1000	1000	-1000	1000	-1000	1000
po4_Henninger_e	-90.9158	-90.6613	-90.9158	-90.6613	-90.9158	-90.6613	-90.9158	-90.6613	-90.9158	-90.9158
na_Henninger_e	0	0	0	0	0	0	0	0	0	0
NO3_Henninger_e	0	1000	0	0	0	0	0	0	0	0
Ca2_Henninger_e	0	0	0	0	0	0	0	0	3.02923e-28	3.02923e-28
Mg_Henninger_e	0	0	0	0	0	0	0	0	0	0
Co3_Henninger_e	-1000	1000	-1000	1000	-1000	1000	-1000	1000	-947.468	1000
NH4_Henninger_e	0	0	0	0	0	0	0	0	0	0
So4_Henninger_e	0	0	0	0	0	0	0	0	0	0
Fe_Henninger_e	0	0	0	0	0	0	0	0	0	0
h2o_Henninger_e	-1000	1000	-1000	1000	-1000	1000	-1000	1000	-1000	1000
succac_Henninger_e	-1000	1000	-1000	1000	-1000	1000	-1000	1000	0	0
arginine_Henninger_e	24.616	1000	24.616	24.616	24.616	24.616	24.616	24.616	24.616	24.616
glycine_Henninger_e	-1000	1000	-1000	1000	-1000	1000	-1000	1000	-862.725	1000
Aspacid_Henninger_e	-978.553	1000	-978.553	1000	-978.553	1000	-978.553	1000	21.4468	21.4468
glutamacid_Henninger_e	-1000	1000	-1000	1000	-1000	1000	-1000	1000	-964.218	1000
alanine_Henninger_e	-1000	1000	-1000	1000	-1000	1000	-1000	1000	-862.725	1000
Leucine_Henninger_e	27.0708	27.0708	27.0708	27.0708	27.0708	27.0708	27.0708	27.0708	27.0708	27.0708
cysteine_Henninger_e	6.11805	6.11805	6.11805	6.11805	6.11805	6.11805	6.11805	6.11805	6.11805	6.11805
Thiamine_Henninger_e	0	0	0	0	0	0	0	0	0	0
glucose_Henninger_e	-1000	1000	-1000	1000	-1000	1000	-1000	1000	-1000	1000
sucrose_Henninger_e	-1000	1000	-1000	1000	-1000	1000	-1000	1000	-1000	1000
34DHOXPEGt	0	0	0	0	0	0	0	0	0	0
34dhpactex	0	0	0	0	0	0	0	0	0	0
ACACt2	-1000	1000	-1000	1000	-1000	1000	-1000	1000	-1000	1000
ACACtex	-1000	1000	-1000	1000	-1000	1000	-1000	1000	-1000	1000
ACCOAtn	0	0	0	0	0	0	0	0	0	0
ADRNLPVESSEC	0	0	0	0	0	0	0	0	0	0
ALAt2	0	1000	0	1000	0	1000	0	1000	0	1000
ALAt4r	-1000	1000	-1000	1000	-1000	1000	-1000	1000	-1000	1000
ALLTTti	0	1000	0	1000	0	1000	0	1000	0	1000
ARGt3pp	0	975.384	0	975.384	0	975.384	0	975.384	0	975.384
ASNt2	0	0	0	0	0	0	0	0	0	0
ASO3t8pp	0	0	0	0	0	0	0	0	0	0
ASO3tex	0	0	0	0	0	0	0	0	0	0
ASPt2_2	0	1000	0	1000	0	1000	0	1000	0	1000
ASPt2	0	1000	0	1000	0	1000	0	1000	0	1000
BALAt2r	0	0	0	0	0	0	0	0	0	0
CA2abc	0	0	0	0	0	0	0	0	0	0
CA2t3pp	0	1000	0	1000	0	1000	0	1000	0	1000
CA2tex	-1000	1000	-1000	1000	-1000	1000	-1000	1000	-1000	1000
CAt4	-1000	1000	-1000	1000	-1000	1000	-1000	1000	-1000	1000
CAt6	-1000	1000	-1000	1000	-1000	1000	-1000	1000	-1000	1000
CBIabc	0	0	0	0	0	0	0	0	0	0
CHLtex	0	0	0	0	0	0	0	0	0	0
CLHCOtex	0	0	0	0	0	0	0	0	0	0
CLt3_2pp	0	0	0	0	0	0	0	0	0	0
CMPtex	0	0	0	0	0	0	0	0	0	0
CRNabc	0	0	0	0	0	0	0	0	0	0
CRNDabcpp	0	0	0	0	0	0	0	0	0	0
CRNDt2rpp	0	0	0	0	0	0	0	0	0	0
CRNt2rpp	-1000	1000	-1000	1000	-1000	1000	-1000	1000	-1000	1000
CRNt7	0	0	0	0	0	0	0	0	0	0
CRNtex	-1000	1000	-1000	1000	-1000	1000	-1000	1000	-1000	1000
CU1abcpp	0	0	0	0	0	0	0	0	0	0
CUtex	0	0	0	0	0	0	0	0	0	0
CYSt2r	-993.882	1000	-993.882	1000	-993.882	1000	-993.882	1000	-993.882	1000
CYTDt2r	0	1000	0	1000	0	1000	0	1000	0	1000
DALAt2	0	1000	0	1000	0	1000	0	1000	0	1000
DALAtex	-1000	0	-1000	0	-1000	0	-1000	0	-1000	0
DCDPtn	0	0	0	0	0	0	0	0	0	0
DGDPtn	0	0	0	0	0	0	0	0	0	0
DIDPtn	0	0	0	0	0	0	0	0	0	0
DNDPt22m	0	0	0	0	0	0	0	0	0	0
DNDPt24m	0	0	0	0	0	0	0	0	0	0
DNDPt42m	0	0	0	0	0	0	0	0	0	0
DSERt2	0	0	0	0	0	0	0	0	0	0
ETHAt6	-1000	1000	-1000	1000	-1000	1000	-1000	1000	-1000	1000
ETHAtex	-1000	1000	-1000	1000	-1000	1000	-1000	1000	-1000	1000
ETOHt2r	0	0	0	0	0	0	0	0	0	0
FEOXAMabcpp	0	0	0	0	0	0	0	0	0	0
FOLt	0	0	0	0	0	0	0	0	0	0
FORt	0	0	0	0	0	0	0	0	0	0
FRUpts2	0	0	0	0	0	0	0	0	0	0
FRUtex	0	0	0	0	0	0	0	0	0	0
FUMtex	0	1000	0	1000	0	1000	0	1000	0	1000
GALabc	0	0	0	0	0	0	0	0	0	0
GALt2_2	-1000	0	-1000	0	-1000	0	-1000	0	-1000	0
GALt2	0	1000	0	1000	0	1000	0	1000	0	1000
GCHOLAt3	0	0	0	0	0	0	0	0	0	0
GCHOLAte	0	0	0	0	0	0	0	0	0	0
GDPFUCtg	0	0	0	0	0	0	0	0	0	0
GLCt2	0	1000	0	1000	0	1000	0	1000	0	1000
GLCURt2r	0	0	0	0	0	0	0	0	0	0
GLNt2r	0	0	0	0	0	0	0	0	0	0
GLUt2	0	1000	0	1000	0	1000	0	1000	0	1000
GLYabcpp	-1000	-1000	-1000	-1000	-1000	-1000	-1000	-1000	-1000	-1000
GLYC3Pabc	0	0	0	0	0	0	0	0	0	0
GLYC3Ptex	0	0	0	0	0	0	0	0	0	0
GLYt2	0	1000	0	1000	0	1000	0	1000	0	1000
GMPtex	0	1000	0	1000	0	1000	0	1000	0	1000
H2Otex	0	0	0	0	0	0	0	0	0	0
H2St1	0	0	0	0	0	0	0	0	0	0
HISt2r	-1000	0	-1000	0	-1000	0	-1000	0	-1000	0
HMGCOAtm	0	0	0	0	0	0	0	0	0	0
IDPtn	0	0	0	0	0	0	0	0	0	0
ILEt2r	-1000	0	-1000	0	-1000	0	-1000	0	-1000	0
IMPtex	0	0	0	0	0	0	0	0	0	0
IND3ACt2r	0	0	0	0	0	0	0	0	0	0
INSt	0	1000	0	1000	0	1000	0	1000	0	1000
ITPtn	0	0	0	0	0	0	0	0	0	0
Kabc	0	0	0	0	0	0	0	0	0	0
Kt2	0	1000	0	1000	0	1000	0	1000	0	1000
Ktex	-1000	1000	-1000	1000	-1000	1000	-1000	1000	-1000	1000
LCTSt3ipp	0	1000	0	1000	0	1000	0	1000	0	1000
LCTStex	-1000	1000	-1000	1000	-1000	1000	-1000	1000	-1000	1000
LCTSt	-1000	1000	-1000	1000	-1000	1000	-1000	1000	-1000	1000
LEUt2r	-972.929	1000	-972.929	1000	-972.929	1000	-972.929	1000	-972.929	1000
LYSt2pp	0	0	0	0	0	0	0	0	0	0
MEPIVESSte	0	0	0	0	0	0	0	0	0	0
METt2r	-1000	0	-1000	0	-1000	0	-1000	0	-1000	0
MINOHPtexi	0	0	0	0	0	0	0	0	0	0
MOBDabc_rev	0	0	0	0	0	0	0	0	0	0
MOBDabc	0	0	0	0	0	0	0	0	0	0
NACtex	0	1000	0	1000	0	1000	0	1000	0	1000
NAKtr	-1000	1000	-1000	1000	-1000	1000	-1000	1000	-1000	1000
NCAMUP	0	0	0	0	0	0	0	0	0	0
NH4t4	0	0	0	0	0	0	0	0	0	0
NH4tex	-1000	1000	-1000	1000	-1000	1000	-1000	1000	-1000	1000
NMNP	0	1000	0	1000	0	1000	0	1000	0	1000
PHEt2r	-1000	0	-1000	0	-1000	0	-1000	0	-1000	0
PIt2r	-1000	1000	-1000	1000	-1000	1000	-1000	1000	-1000	1000
PIt7	-1000	1000	-1000	1000	-1000	1000	-1000	1000	-1000	1000
PItex	-1000	1000	-1000	1000	-1000	1000	-1000	1000	-1000	1000
PIt	-1000	1000	-1000	1000	-1000	1000	-1000	1000	-1000	1000
PROt2	0	0	0	0	0	0	0	0	0	0
PTRCabc	0	0	0	0	0	0	0	0	0	0
PTRCt2r	0	1000	0	1000	0	1000	0	1000	0	1000
R1612CCA9_LR	0	1000	0	1000	0	1000	0	1000	0	1000
R166F1FCA_LR	0	1000	0	1000	0	1000	0	1000	0	1000
R17886AE7_LR	0	0	0	0	0	0	0	0	0	0
R249FF466_LR	0	1000	0	1000	0	1000	0	1000	0	1000
R25F26654_LR	0	0	0	0	0	0	0	0	0	0
R2893245B_LR	0	0	0	0	0	0	0	0	0	0
R31F5CF61_LR	0	1000	0	1000	0	1000	0	1000	0	1000
R3AB6F98E_LR	0	0	0	0	0	0	0	0	0	0
R3ABC08FE_LR	0	0	0	0	0	0	0	0	0	0
R3DB47CC1_B	-1000	1000	-1000	1000	-1000	1000	-1000	1000	-1000	1000
R4C27A7A2_LR	0	0	0	0	0	0	0	0	0	0
R51EF9F58_LR	0	0	0	0	0	0	0	0	0	0
R63D4DFBA_LR	0	0	0	0	0	0	0	0	0	0
R70588FD_LR	0	1000	0	1000	0	1000	0	1000	0	1000
R8CD2C4B2_LR	0	0	0	0	0	0	0	0	0	0
R996CFDA6_LR	0	1000	0	1000	0	1000	0	1000	0	1000
R996CFDA6_LR_rev	-1000	0	-1000	0	-1000	0	-1000	0	-1000	0
R9A5B86CD_LR	0	0	0	0	0	0	0	0	0	0
RA0092F15_LR	0	0	0	0	0	0	0	0	0	0
RABF7DAED_LR	0	0	0	0	0	0	0	0	0	0
RAD5A9D86_LR	0	0	0	0	0	0	0	0	0	0
RB282F59_LR	0	0	0	0	0	0	0	0	0	0
RB45471BD_LR	0	0	0	0	0	0	0	0	0	0
RB5C20F8F_LR	0	1000	0	1000	0	1000	0	1000	0	1000
RBEBEC5B9_LR	0	0	0	0	0	0	0	0	0	0
RC14D1DBB_LR	0	0	0	0	0	0	0	0	0	0
RC6BF720D_LR	0	0	0	0	0	0	0	0	0	0
RCB0873E7_LR	0	0	0	0	0	0	0	0	0	0
RD6F291E_LR	0	1000	0	1000	0	1000	0	1000	0	1000
RE3F5B2EE_LR	0	0	0	0	0	0	0	0	0	0
REA11B65A_LR	0	1000	0	1000	0	1000	0	1000	0	1000
REA11B65A_LR_rev	-1000	1000	-1000	1000	-1000	1000	-1000	1000	-1000	1000
REB9D39EE_LR	0	0	0	0	0	0	0	0	0	0
RED4DADE6_LR	0	1000	0	1000	0	1000	0	1000	0	1000
REE073390_LR	0	0	0	0	0	0	0	0	0	0
REE2D5629_LR	0	0	0	0	0	0	0	0	0	0
RF3850A81_LR	0	0	0	0	0	0	0	0	0	0
RF75686C9_LR	0	1000	0	1000	0	1000	0	1000	0	1000
RFF1077C4_LR	0	1000	0	1000	0	1000	0	1000	0	1000
RIBabc	0	0	0	0	0	0	0	0	0	0
RIBFLVt3	0	0	0	0	0	0	0	0	0	0
RIBt	0	0	0	0	0	0	0	0	0	0
SERt2r	0	0	0	0	0	0	0	0	0	0
SO4t2	0	1000	0	1000	0	1000	0	1000	0	1000
SUCRtex	-1000	1000	-1000	1000	-1000	1000	-1000	1000	-1000	1000
THRt2	0	0	0	0	0	0	0	0	0	0
TRPt2r	-1000	0	-1000	0	-1000	0	-1000	0	-1000	0
TYRt2r	-1000	0	-1000	0	-1000	0	-1000	0	-1000	0
URIt2	0	0	0	0	0	0	0	0	0	0
VALt2r	-1000	0	-1000	0	-1000	0	-1000	0	-1000	0
XTSNt2	0	1000	0	1000	0	1000	0	1000	0	1000
ZN2abcpp	0	0	0	0	0	0	0	0	0	0
Zn2tex	-1000	0	-1000	0	-1000	0	-1000	0	-1000	0
ZN2tpp	0	1000	0	1000	0	1000	0	1000	0	1000
C02403Ex	0	0	0	0	0	0	0	0	0	0
C00073Ex	0	1000	0	1000	0	1000	0	1000	0	1000
C00183Ex	0	1000	0	1000	0	1000	0	1000	0	1000
C00078EX	0	1000	0	1000	0	1000	0	1000	0	1000
C00407Ex	0	1000	0	1000	0	1000	0	1000	0	1000
C00079Ex	0	1000	0	1000	0	1000	0	1000	0	1000
C00135Ex	0	1000	0	1000	0	1000	0	1000	0	1000
C00082Ex	0	1000	0	1000	0	1000	0	1000	0	1000
R00014	-1000	1000	-1000	1000	-1000	1000	-1000	1000	0	0
R00196	-1000	1000	-1000	1000	-1000	1000	-1000	1000	-1000	1000
R00198	0	0	0	0	0	0	0	0	0	0
R00203	-1000	1000	-1000	1000	-1000	1000	-1000	1000	-1000	1000
R00205	-1000	1000	-1000	1000	-1000	1000	-1000	1000	-1000	1000
R00207	-1000	1000	-1000	1000	-1000	1000	-1000	1000	-1000	1000
R00211	-1000	1000	-1000	1000	-1000	1000	-1000	1000	-1000	1000
R00212	-1000	1000	-1000	1000	-1000	1000	-1000	1000	-1000	1000
R00218	-1000	999.745	-1000	999.745	-1000	999.745	-1000	999.745	-1000	999.745
R00219	-999.745	1000	-999.745	1000	-999.745	1000	-999.745	1000	-999.745	1000
R00220	-1000	1000	-1000	1000	-1000	1000	-1000	1000	-1000	1000
R00221	-1000	1000	-1000	1000	-1000	1000	-1000	1000	-1000	1000
R00227	-1000	1000	-1000	1000	-1000	1000	-1000	1000	-1000	1000
R00228	-1000	1000	-1000	1000	-1000	1000	-1000	1000	-1000	1000
R00229	-1000	1000	-1000	1000	-1000	1000	-1000	1000	-1000	1000
R00236	-1000	1000	-1000	1000	-1000	1000	-1000	1000	-1000	1000
R00271	0	0	0	0	0	0	0	0	0	0
R00316	-1000	1000	-1000	1000	-1000	1000	-1000	1000	-1000	1000
R00317	-1000	1000	-1000	1000	-1000	1000	-1000	1000	-1000	1000
R00319	-1000	1000	-1000	1000	-1000	1000	-1000	1000	-1000	1000
R00320	-1000	1000	-1000	1000	-1000	1000	-1000	1000	-1000	1000
R00326	-1000	1000	-1000	1000	-1000	1000	-1000	1000	-1000	1000
R00343	-1000	1000	-1000	1000	-1000	1000	-1000	1000	-1000	1000
R00345	-1000	1000	-1000	1000	-1000	1000	-1000	1000	-1000	1000
R00346	-1000	1000	-1000	1000	-1000	1000	-1000	1000	-1000	1000
R00364	-1000	1000	-1000	1000	-1000	1000	-1000	1000	-1000	1000
R00366	-1000	1000	-1000	1000	-1000	1000	-1000	1000	-1000	1000
R00367	-1000	1000	-1000	1000	-1000	1000	-1000	1000	-1000	1000
R00372	-1000	1000	-1000	1000	-1000	1000	-1000	1000	17.6403	17.6403
R00428	0	0	-1000	0	-1000	0	-1000	0	-1000	0
R00431	-1000	1000	-1000	1000	-1000	1000	-1000	1000	-1000	1000
R00489	-1.02141e-13	0.254523	-4.87388e-14	0.254523	2.53427e-13	0.254523	7.8515e-13	0.254523	8.65419e-14	2.34479e-13
R00585	-1000	1000	-1000	1000	-1000	1000	-1000	1000	-969.077	893.647
R00588	-1000	1000	-1000	1000	-1000	1000	-1000	1000	-893.647	969.077
R00611	-1000	1000	-1000	1000	-1000	1000	-1000	1000	-1000	1000
R00703	-1000	1000	-1000	1000	-1000	1000	-1000	1000	-1000	1000
R00711	-1000	1000	-1000	1000	-1000	1000	-1000	1000	-1000	1000
R00726	-1000	1000	-1000	1000	-1000	1000	-1000	1000	-1000	1000
R00742	-1000	1000	-1000	1000	-1000	1000	-1000	1000	52.5321	52.5321
R00748	-1000	1000	-1000	1000	-1000	1000	-1000	1000	-1000	1000
R00749	-1000	1000	-1000	1000	-1000	1000	-1000	1000	-1000	1000
R00753	-1000	1000	-1000	1000	-1000	1000	-1000	1000	-1000	1000
R00846	-1000	1000	-1000	1000	-1000	1000	-1000	1000	-1000	1000
R00848	-1000	1000	-1000	1000	-1000	1000	-1000	1000	-1000	1000
R00855	-1000	1000	-1000	1000	-1000	1000	-1000	1000	0	0
R00856	-1000	1000	-1000	1000	-1000	1000	-1000	1000	0	0
R00865	-1000	1000	-1000	1000	-1000	1000	-1000	1000	-1000	1000
R00868	-1000	1000	-1000	1000	-1000	1000	-1000	1000	-1000	1000
R00870	-1000	1000	-1000	1000	-1000	1000	-1000	1000	-1000	1000
R00872	-1000	1000	-1000	1000	-1000	1000	-1000	1000	0	0
R00875	-1000	1000	-1000	1000	-1000	1000	-1000	1000	-1000	1000
R00877	-1000	1000	-1000	1000	-1000	1000	-1000	1000	-1000	1000
R00878	-1000	1000	-1000	1000	-1000	1000	-1000	1000	-1000	1000
R00879	-1000	1000	-1000	1000	-1000	1000	-1000	1000	-1000	1000
R00880	-1000	1000	-1000	1000	-1000	1000	-1000	1000	-1000	1000
R00881	-1000	1000	-1000	1000	-1000	1000	-1000	1000	-1000	0
R00883	-1000	1000	-1000	1000	-1000	1000	-1000	1000	-1000	1000
R00887	-1000	1000	-1000	1000	-1000	1000	-1000	1000	-1000	1000
R00890	-1000	1000	-1000	1000	-1000	1000	-1000	1000	-1000	1000
R00891	0	0	0	0	0	0	0	0	0	0
R00905	0	0.254523	0	0.254523	0	0.254523	0	0.254523	0.254523	0.254523
R00928	-1000	0	0	0	0	0	0	0	0	0
R00936	-1000	1000	-1000	1000	-1000	1000	-1000	1000	-1000	1000
R00937	-1000	1000	-1000	1000	-1000	1000	-1000	1000	-1000	1000
R00940	-1000	1000	-1000	1000	-1000	1000	-1000	1000	-1000	1000
R00977	-1000	1000	-1000	1000	-1000	1000	-1000	1000	-1000	999.745
R00978	-1000	1000	-1000	1000	-1000	1000	-1000	1000	-1000	999.745
R00998	0	0	0	0	0	0	0	0	0	0
R01013	-1000	1000	-1000	1000	-1000	1000	-1000	1000	-1000	1000
R01015	-1000	1000	-1000	1000	-1000	1000	-1000	1000	-962.885	999.745
R01019	0	0	0	0	0	0	0	0	0	0
R01021	-1000	1000	-1000	1000	-1000	1000	-1000	1000	-1000	1000
R01022	-1000	1000	-1000	1000	-1000	1000	-1000	1000	-1000	1000
R01023	0	0	0	0	0	0	0	0	0	0
R01059	-1000	1000	-1000	1000	-1000	1000	-1000	1000	-962.63	1000
R01196	-1000	1000	-1000	1000	-1000	1000	-1000	1000	-1000	1000
R01211	-1000	999.745	-1000	999.745	-1000	999.745	-1000	999.745	-0.254523	-0.254523
R01214	-17.6403	-17.6403	-17.6403	-17.6403	-17.6403	-17.6403	-17.6403	-17.6403	-17.6403	-17.6403
R01257	-1000	1000	-1000	1000	-1000	1000	-1000	1000	-1000	1000
R01312	-1000	1000	-1000	1000	-1000	1000	-1000	1000	-1000	1000
R01316	-1000	1000	-1000	1000	-1000	1000	-1000	1000	-1000	1000
R01319	-1000	1000	-1000	1000	-1000	1000	-1000	1000	-1000	1000
R01320	-1000	1000	-1000	1000	-1000	1000	-1000	1000	-962.346	900.379
R01326	-1000	1000	-1000	1000	-1000	1000	-1000	1000	-1000	1000
R01332	0	0	0	0	0	0	0	0	0	0
R01446	-1000	1000	-1000	1000	-1000	1000	-1000	1000	-1000	1000
R01447	-1000	1000	-1000	1000	-1000	1000	-1000	1000	-1000	1000
R01450	-1000	1000	-1000	1000	-1000	1000	-1000	1000	-1000	1000
R01511	-1000	1000	-1000	1000	-1000	1000	-1000	1000	-1000	1000
R01565	-1000	1000	-1000	1000	-1000	1000	-1000	1000	-1000	1000
R01566	0	0	0	0	0	0	0	0	0	0
R01623	0	0	0	999.745	0	999.745	0	999.745	0	999.745
R01624	0	1000	0	1000	0	1000	0	1000	0	1000
R01625	0	0	0	999.745	0	999.745	0	999.745	0	999.745
R01706	7.50459	1000	7.50459	1000	7.50459	1000	7.50459	1000	7.50459	7.50459
R01735	-1000	1000	-1000	1000	-1000	1000	-1000	1000	-1000	1000
R01787	-1000	1000	-1000	1000	-1000	1000	-1000	1000	-1000	1000
R01793	-1000	1000	-1000	1000	-1000	1000	-1000	1000	-1000	1000
R01794	-1000	1000	-1000	1000	-1000	1000	-1000	1000	-1000	1000
R01797	-1000	1000	-1000	1000	-1000	1000	-1000	1000	-1000	1000
R01800	-1000	1000	-1000	1000	-1000	1000	-1000	1000	-1000	1000
R01813	-1000	1000	-1000	1000	-1000	1000	-1000	1000	0	0
R01818	-1000	1000	-1000	1000	-1000	1000	-1000	1000	-1000	1000
R01951	0	0	-1000	0	-1000	0	-1000	0	0	0
R02027	-1000	1000	-1000	1000	-1000	1000	-1000	1000	-962.63	1000
R02051	-1000	1000	-1000	1000	-1000	1000	-1000	1000	-1000	1000
R02052	-1000	1000	-1000	1000	-1000	1000	-1000	1000	-1000	1000
R02053	-1000	1000	-1000	1000	-1000	1000	-1000	1000	-1000	1000
R02054	-1000	1000	-1000	1000	-1000	1000	-1000	1000	-1000	1000
R02056	-1000	1000	-1000	1000	-1000	1000	-1000	1000	-962.346	900.379
R02071	-1000	1000	-1000	1000	-1000	1000	-1000	1000	-1000	962.63
R02073	-1000	1000	-1000	1000	-1000	1000	-1000	1000	-962.63	1000
R02114	-1000	1000	-1000	1000	-1000	1000	-1000	1000	-1000	1000
R02167	-1000	1000	-1000	1000	-1000	1000	-1000	1000	-1000	962.63
R02235	-1000	1000	-1000	1000	-1000	1000	-1000	1000	-1000	1000
R02236	-1000	1000	-1000	1000	-1000	1000	-1000	1000	-1000	1000
R02237	0	0	0	0	0	0	0	0	0	0
R02241	-1000	1000	-1000	1000	-1000	1000	-1000	1000	-1000	1000
R02242	-1000	1000	-1000	1000	-1000	1000	-1000	1000	-1000	1000
R02260	-1000	1000	-1000	1000	-1000	1000	-1000	1000	-1000	1000
R02261	-1000	1000	-1000	1000	-1000	1000	-1000	1000	-925.515	1000
R02262	-1000	1000	-1000	1000	-1000	1000	-1000	1000	-1000	925.515
R02263	-1000	1000	-1000	1000	-1000	1000	-1000	1000	-1000	925.515
R02269	0	0.254523	0	0.254523	0	0.254523	0	0.254523	0.254523	0.254523
R02320	-1000	1000	-1000	1000	-1000	1000	-1000	1000	-5.68434e-14	0
R02437	-1000	1000	-1000	1000	-1000	1000	-1000	1000	-1000	925.515
R02438	-1000	1000	-1000	1000	-1000	1000	-1000	1000	-1000	1000
R02471	-1000	999.745	-1000	999.745	-1000	999.745	-1000	999.745	-0.254523	-0.254523
R02474	-1000	1000	-1000	1000	-1000	1000	-1000	1000	-1000	999.745
R02527	-1000	1000	-1000	1000	-1000	1000	-1000	1000	-1000	1000
R02530	-1000	0	-1000	0	-1000	0	-1000	0	0	0
R02563	-1000	1000	-1000	1000	-1000	1000	-1000	1000	0	0
R02566	-1000	1000	-1000	1000	-1000	1000	-1000	1000	-1000	1000
R02568	-1000	1000	-1000	1000	-1000	1000	-1000	1000	37.3697	37.3697
R02630	-1000	1000	-1000	1000	-1000	1000	-1000	1000	-1000	962.63
R02677	0	0	0	0	0	0	0	0	0	0
R02703	-1000	1000	-1000	1000	-1000	1000	-1000	1000	-1000	1000
R02704	-1000	1000	-1000	1000	-1000	1000	-1000	1000	-1000	1000
R02730	-1000	1000	-1000	1000	-1000	1000	-1000	1000	0	0
R02746	-1000	1000	-1000	1000	-1000	1000	-1000	1000	-1000	1000
R02747	-1000	1000	-1000	1000	-1000	1000	-1000	1000	-1000	1000
R02756	-1000	1000	-1000	1000	-1000	1000	-1000	1000	-1000	1000
R02814	0	0	0	0	0	0	0	0	0	0
R02817	-1000	1000	-1000	1000	-1000	1000	-1000	1000	0	0
R02821	-1000	0	-1000	0	-1000	4.1922e-13	-1000	0	0	0
R02854	0	0	0	0	0	0	0	0	0	0
R02925	-1000	1000	-1000	1000	-1000	1000	-1000	1000	-1000	1000
R02971	0.254523	0.254523	0.254523	0.254523	0.254523	0.254523	0.254523	0.254523	0.254523	0.254523
R02972	0.254523	0.254523	0.254523	0.254523	0.254523	0.254523	0.254523	0.254523	0.254523	0.254523
R02973	0	0	0	0	0	0	0	0	0	0
R03014	-1000	1000	-1000	1000	-1000	1000	-1000	1000	-1000	925.515
R03036	-1000	999.745	-1000	999.745	-1000	999.745	-1000	999.745	-1000	999.745
R03051	0	1000	0	1000	0	1000	0	1000	17.8948	17.8948
R03066	-1000	0	-1000	0	-1000	0	-1000	0	0	0
R03145	-1000	1000	-1000	1000	-1000	1000	-1000	1000	-1000	0
R03161	0	0	-1000	0	-1000	0	-1000	0	0	0
R03163	-1000	1000	-1000	1000	-1000	1000	-1000	1000	-1000	925.515
R03198	-1000	999.745	-1000	999.745	-1000	999.745	-1000	999.745	-0.254523	-0.254523
R03232	-1000	1000	-1000	1000	-1000	1000	-1000	1000	-962.63	1000
R03234	-1000	1000	-1000	1000	-1000	1000	-1000	1000	-1000	1000
R03241	-1000	1000	-1000	1000	-1000	1000	-1000	1000	-1000	925.515
R03270	-1000	1000	-1000	1000	-1000	1000	-1000	1000	0	0
R03360	-1000	1000	-1000	1000	-1000	1000	-1000	1000	-1000	1000
R03370	0	0	0	0	0	0	0	0	0	0
R03388	-1000	1000	-1000	1000	-1000	1000	-1000	1000	-1000	1000
R03396	-1000	1000	-1000	1000	-1000	1000	-1000	1000	-1000	1000
R03397	-1000	1000	-1000	1000	-1000	1000	-1000	1000	-1000	1000
R03398	-1000	1000	-1000	1000	-1000	1000	-1000	1000	-1000	1000
R03399	-1000	1000	-1000	1000	-1000	1000	-1000	1000	-1000	1000
R03416	-1000	1000	-1000	1000	-1000	1000	-1000	1000	-1000	1000
R03417	-1000	1000	-1000	1000	-1000	1000	-1000	1000	-1000	1000
R03424	-1000	1000	-1000	1000	-1000	1000	-1000	1000	-962.346	900.379
R03503	0	1000	0	1000	0	1000	0	1000	0	0
R03504	0	0	0	0	0	0	0	0	0	0
R03576	0	0	0	0	0	0	0	0	0	0
R03688	-1000	1000	-1000	1000	-1000	1000	-1000	1000	-925.515	1000
R03691	0	0	0	0	0	0	0	0	0	0
R03706	0	0	0	0	0	0	0	0	0	0
R03759	0	0	0	0	0	0	0	0	0	0
R03772	-1000	1000	-1000	1000	-1000	1000	-1000	1000	-925.515	1000
R03774	-1000	1000	-1000	1000	-1000	1000	-1000	1000	-925.515	1000
R03927	0	0	0	0	0	0	0	0	0	0
R03942	-1000	1000	-1000	1000	-1000	1000	-1000	1000	-1000	1000
R03984	0	0	0	0	0	0	0	0	0	0
R04014	0	0	0	0	0	0	0	0	0	0
R04034	0	0	0	0	0	0	0	0	0	0
R04076	-1000	1000	-1000	1000	-1000	1000	-1000	1000	-1000	1000
R04158	0	0	0	0	0	0	0	0	0	0
R04173	0	0	-1000	0	-1000	0	-1000	0	0	0
R04177	-1000	999.745	-1000	999.745	-1000	999.745	-1000	999.745	-1000	999.745
R04230	-999.745	0.254523	-999.745	0.254523	-999.745	0.254523	-999.745	0.254523	0.254523	0.254523
R04241	-1000	1000	-1000	1000	-1000	1000	-1000	1000	-1000	964.218
R04242	0	0	0	0	0	0	0	0	0	0
R04285	-1000	1000	-1000	1000	-1000	1000	-1000	1000	0	0
R04286	0	0	0	0	0	0	0	0	0	0
R04391	-0.254523	-0.254523	-0.254523	-0.254523	-0.254523	-0.254523	-0.254523	-0.254523	-0.254523	-0.254523
R04428	0	7.50459	0	7.50459	0	7.50459	0	7.50459	7.50459	7.50459
R04430	-7.50459	1000	-7.50459	1000	-7.50459	1000	-7.50459	1000	-7.50459	-7.50459
R04480	-1000	1000	-1000	1000	-1000	1000	-1000	1000	-1000	1000
R04520	0	0	0	0	0	0	0	0	0	0
R04535	0	7.50459	0	7.50459	0	7.50459	0	7.50459	7.50459	7.50459
R04537	0	7.50459	0	7.50459	0	7.50459	0	7.50459	7.50459	7.50459
R04544	0	7.50459	0	7.50459	0	7.50459	0	7.50459	7.50459	7.50459
R04568	0	7.50459	0	7.50459	0	7.50459	0	7.50459	7.50459	7.50459
R04620	-1000	1000	-1000	1000	-1000	1000	-1000	1000	-1000	1000
R04621	-1000	1000	-1000	1000	-1000	1000	-1000	1000	-1000	1000
R04622	0	0	0	0	0	0	0	0	0	0
R04638	-1000	1000	-1000	1000	-1000	1000	-1000	1000	-1000	1000
R04639	0	0	0	1000	0	1000	0	1000	0	1000
R04725	-7.50459	1000	-7.50459	1000	-7.50459	1000	-7.50459	1000	-7.50459	-7.50459
R04864	0	0	0	0	0	0	0	0	0	0
R04954	0	7.50459	0	7.50459	0	7.50459	0	7.50459	7.50459	7.50459
R04956	-7.50459	1000	-7.50459	1000	-7.50459	1000	-7.50459	1000	-7.50459	-7.50459
R04959	-7.50459	1000	-7.50459	1000	-7.50459	1000	-7.50459	1000	-7.50459	-7.50459
R04962	-7.50459	1000	-7.50459	1000	-7.50459	1000	-7.50459	1000	-7.50459	-7.50459
R04965	0	7.50459	0	7.50459	0	7.50459	0	7.50459	7.50459	7.50459
R04967	-7.50459	1000	-7.50459	1000	-7.50459	1000	-7.50459	1000	-7.50459	-7.50459
R04970	-7.50459	1000	-7.50459	1000	-7.50459	1000	-7.50459	1000	-7.50459	-7.50459
R05046	0	0	-1000	0	-1000	0	-1000	0	-1000	0
R05048	0	0	-1000	0	-1000	0	-1000	0	-1000	0
R05063	0	0	0	0	0	0	0	0	0	0
R05122	0	0	0	0	0	0	0	0	0	0
R05381	0	0	0	0	0	0	0	0	0	0
R05382	0	0	0	0	0	0	0	0	0	0
R05553	0	0	0	0	0	0	0	0	0	0
R05607	-1000	1000	-1000	1000	-1000	1000	-1000	1000	-1000	1000
R05679	-1000	1000	-1000	1000	-1000	1000	-1000	1000	-1000	1000
R05680	-1000	1000	-1000	1000	-1000	1000	-1000	1000	-1000	1000
R05768	-1000	1000	-1000	1000	-1000	1000	-1000	1000	-1000	1000
R05790	-1000	1000	-1000	1000	-1000	1000	-1000	1000	-1000	1000
R05794	-1000	1000	-1000	1000	-1000	1000	-1000	1000	-1000	1000
R05816	-1000	1000	-1000	1000	-1000	1000	-1000	1000	-1000	1000
R05820	-1000	1000	-1000	1000	-1000	1000	-1000	1000	-1000	1000
R06171	-1000	1000	-1000	1000	-1000	1000	-1000	1000	0	0
R06868	0	1000	0	1000	0	1000	0	1000	0	0
R06869	0	1000	0	1000	0	1000	0	1000	0	0
R06872	-1000	1000	-1000	1000	-1000	1000	-1000	1000	-1000	1000
R06977	0	0	0	0	0	0	0	0	0	0
R06978	-1000	1000	-1000	1000	-1000	1000	-1000	1000	-1000	1000
R06979	-1000	1000	-1000	1000	-1000	1000	-1000	1000	-1000	1000
R07244	-1000	1000	-1000	1000	-1000	1000	-1000	1000	-1000	1000
R07346	-1000	1000	-1000	1000	-1000	1000	-1000	1000	-1000	1000
R07376	-1000	1000	-1000	1000	-1000	1000	-1000	1000	-1000	1000
R07377	-1000	1000	-1000	1000	-1000	1000	-1000	1000	-1000	1000
R07390	-1000	1000	-1000	1000	-1000	1000	-1000	1000	-1000	962.63
R07409	-1000	1000	-1000	1000	-1000	1000	-1000	1000	-1000	1000
R07605	0	0	0	0	0	0	0	0	0	0
R07639	0	0	0	0	0	0	0	0	0	0
R07650	0	0	0	0	0	0	0	0	0	0
R07764	0	0	0	0	0	0	0	0	0	0
R08050	0	0	0	0	0	0	0	0	0	0
R08157	0	0	0	0	0	0	0	0	0	0
R08158	0	0	0	0	0	0	0	0	0	0
R08159	0	0	0	0	0	0	0	0	0	0
R08161	0	0	0	0	0	0	0	0	0	0
R08162	0	0	0	0	0	0	0	0	0	0
R08163	0	0	0	0	0	0	0	0	0	0
R08211	-1000	1000	-1000	1000	-1000	1000	-1000	1000	-1000	1000
R08572	-1000	1000	-1000	1000	-1000	1000	-1000	1000	-1000	1000
R08692	-1000	1000	-1000	1000	-1000	1000	-1000	1000	-1000	1000
R08693	0	0	0	0	0	0	0	0	0	0
R08926	-1000	1000	-1000	1000	-1000	1000	-1000	1000	-925.515	1000
R08966	0	0	0	0	0	0	0	0	0	0
R09030	0	0	0	0	0	0	0	0	0	0
R09031	0	0	0	0	0	0	0	0	0	0
R09034	-1000	1000	-1000	1000	-1000	1000	-1000	1000	-1000	1000
R09035	0	0	0	0	0	0	0	0	0	0
R09036	0	0	0	0	0	0	0	0	0	0
R09037	-1000	1000	-1000	1000	-1000	1000	-1000	1000	-1000	1000
R09038	-1000	1000	-1000	1000	-1000	1000	-1000	1000	-1000	1000
R09072	0	0	0	0	0	0	0	0	0	0
R09073	0	0	0	0	0	0	0	0	0	0
R09378	-999.745	1000	-999.745	1000	-999.745	1000	-999.745	1000	-999.745	1000
R09379	-999.745	1000	-999.745	1000	-999.745	1000	-999.745	1000	-999.745	1000
R09594	0	0	0	0	0	0	0	0	0	0
R09666	-1000	1000	-1000	1000	-1000	1000	-1000	1000	-1000	1000
R09726	0	0	0	0	0	0	0	0	0	0
R09796	-1000	1000	-1000	1000	-1000	1000	-1000	1000	-1000	1000
R09800	-1000	1000	-1000	1000	-1000	1000	-1000	1000	-1000	1000
R09801	-1000	1000	-1000	1000	-1000	1000	-1000	1000	-1000	1000
R09805	0	0	-1000	1000	-1000	1000	-1000	1000	0	0
R09978	0	0	0	0	0	0	0	0	0	0
R10002	0	0	0	0	0	0	0	0	0	0
R10060	-1000	1000	-1000	1000	-1000	1000	-1000	1000	-1000	1000
R10061	-1000	1000	-1000	1000	-1000	1000	-1000	1000	-1000	1000
R10255	0	0	0	0	0	0	0	0	0	0
R10325	-1000	1000	-1000	1000	-1000	1000	-1000	1000	-1000	1000
R10326	-1000	1000	-1000	1000	-1000	1000	-1000	1000	-1000	1000
R10331	-894.148	1000	-1000	1000	-1000	1000	-1000	1000	-689.348	601.091
R10343	-1000	1000	-1000	1000	-1000	1000	-1000	1000	0	0
R10689	-1000	1000	-1000	1000	-1000	1000	-1000	1000	-925.515	1000
R10690	-1000	1000	-1000	1000	-1000	1000	-1000	1000	-925.515	1000
R10691	-1000	1000	-1000	1000	-1000	1000	-1000	1000	-925.515	1000
R10700	-1000	0	-1000	0	-1000	0	-1000	0	0	0
R10707	-1000	7.50459	-1000	7.50459	-1000	7.50459	-1000	7.50459	-992.495	7.50459
R10714	0	0	0	0	0	0	0	0	0	0
R10788	-1000	1000	-1000	1000	-1000	1000	-1000	1000	-1000	1000
R10802	-1000	1000	-1000	1000	-1000	1000	-1000	1000	-1000	1000
R10866	0	0	0	0	0	0	0	0	0	0
R10995	-1000	1000	-1000	1000	-1000	1000	-1000	1000	-1000	1000
R11062	-1000	1000	-1000	1000	-1000	1000	-1000	1000	-1000	1000
R11372	0	0	0	0	0	0	0	0	0	0
C00082_c_in	4.42183	4.42183	4.42183	4.42183	4.42183	4.42183	4.42183	4.42183	4.42183	4.42183
C05752_c_in	0.254523	0.254523	0.254523	0.254523	0.254523	0.254523	0.254523	0.254523	0.254523	0.254523
C00078_c_in	3.04207	3.04207	3.04207	3.04207	3.04207	3.04207	3.04207	3.04207	3.04207	3.04207
C00407_c_in	7.2469	7.2469	7.2469	7.2469	7.2469	7.2469	7.2469	7.2469	7.2469	7.2469
C00272_c_in	0.254523	0.254523	0.254523	0.254523	0.254523	0.254523	0.254523	0.254523	0.254523	0.254523
C00079_c_in	10.2894	10.2894	10.2894	10.2894	10.2894	10.2894	10.2894	10.2894	10.2894	10.2894
C02737_c_in	-998.818	1000	-998.818	1000	-998.818	1000	-998.818	1000	-998.818	1000
C00135_c_in	6.44671	6.44671	6.44671	6.44671	6.44671	6.44671	6.44671	6.44671	6.44671	6.44671
C02403_c_in	-33.8037	-33.8037	-33.8037	-33.8037	-33.8037	-33.8037	-33.8037	-33.8037	-33.8037	-33.8037
C00101_c_in	0.254523	0.254523	0.254523	0.254523	0.254523	0.254523	0.254523	0.254523	0.254523	0.254523
C00350_c_in	-998.818	1000	-998.818	1000	-998.818	1000	-998.818	1000	-998.818	1000
C00073_c_in	4.29479	4.29479	4.29479	4.29479	4.29479	4.29479	4.29479	4.29479	4.29479	4.29479

## Sheet: Table S10. FVA_06
	RSA-06		2dpi-06		3dpi-06		4dpi-06
ID	Min Flux	Max Flux	Min Flux	Max Flux	Min Flux	Max Flux	Min Flux	Max Flux
R00986	0	0	0	0	0	0	0	0
R01868	0	0	0	0	0	0	0	0
R00267	0	0	0	1000	0	1000	0	0
R02248	0	0	0	0	0	0	0	0
R02976	0	0	0	0	0	0	0	0
R04404	0	1000	0	0	0	1000	0	1000
R08964	0	0	0	0	0	0	0	0
R00216	0	0	0	1000	0	1000	0	0
R03315	0	0	0	0	0	0	0	0
R02108	0	0	0	0	0	0	0	0
R00330	-1000	1000	-1000	1000	-1000	1000	-1000	1000
R02245	0	0	0	0	0	0	0	0
R00233	0	947.468	0	0	0	1000	0	0
R04811	0	0	0	0	0	0	0	0
R00935	0	0	0	0	0	0	0	0
R00481	0	0	0	0	0	0	0	0
R01122	0	0	0	0	0	0	0	0
R00243	0	0	-1000	1000	-1000	1000	0	0
R03054	0	0	0	0	0	0	0	0
R05725	-1000	1000	-1000	1000	-1000	1000	-1000	1000
R00610	0	1000	0	1000	0	1000	0	0
R01462	0	1000	0	1000	0	1000	0	0
R09959	0	0	0	0	0	0	0	0
R08362	0	0	0	0	0	0	0	0
R00670	0	0	0	0	0	0	0	0
R02356	0	0	0	0	0	0	0	0
R04891	0	0	0	0	0	0	0	0
R03660	0	0	0	0	0	0	0	0
R00193	0	0	0	0	0	0	0	0
R04204	0	0	0	0	0	0	0	0
R00945	0	0	-0.12907	1000	-0.12907	1000	0	0
R03857	0	0	0	0	-7.50459	0	0	0
R02902	0	0	0	0	0	0	0	0
R03443	0	0	0	0	0	0	0	0
R02521	0	0	0	0	0	0	0	0
R03038	0	0	0	0	0	0	0	0
R00199	0	0	0	0	0	1000	0	0
R00057	0	0	0	0	0	0	0	0
R02541	0	1000	0	1000	0	1000	0	0
R00502	0	0	0	0	0	0	0	0
R03719	0	0	0	0	0	0	0	0
R00667	0	0	0	0	0	975.384	0	0
R04420	0	0	0	0	0	0	0	0
R03344	0	0	0	0	0	0	0	0
R03629	0	0	0	0	0	0	0	0
R02565	0	0	0	1000	0	1000	0	0
R02894	0	0	0	0	0	0	0	0
R01561	0	0	0	0	0	0	0	0
R02106	0	0	0	0	0	0	0	0
R03840	0	0	0	0	0	0	0	0
R03914	0	0	-1000	1000	-1000	1000	0	0
R03260	0	0	0	0	0	0	0	0
R02323	0	0	0	0	0	0	0	0
R04903	0	0	0	0	0	0	0	0
R00734	0	0	0	0	0	0	0	0
R01433	0	0	0	0	-0.254523	0	0	0
R10851	0	0	-1000	1000	-1000	1000	0	0
R03744	0	0	0	0	0	0	0	0
R01130	0	0	0	1000	0	1000	0	0
R08575	0	0	-1000	1000	-1000	1000	0	0
R01082	0	0	-1000	1000	-1000	1000	0	0
R00181	0	0	0	1.27759	0	1.27759	0	0
R00922	0	0	0	0	0	0	0	0
R00802	0	0	0	1000	0	1000	0	0
R01513	0	0	0	1000	0	1000	0	0
R03869	0	0	0	0	0	0	0	0
R01668	0	0	0	1000	0	1000	0	0
R05233	0	0	0	0	0	0	0	0
R01773	-1000	1000	-1000	1000	-1000	1000	0	0
R01269	0	0	0	0	0	0	0	0
R00342	-1000	1000	-1000	1000	-1000	1000	0	0
R02917	0	0	0	0	0	0	0	0
R02354	0	0	0	0	0	0	0	0
R00435	44.9538	44.9538	43.6763	1000	43.6763	1000	44.9538	44.9538
R00858	0	993.882	0	993.882	0	993.882	0	0
R02892	0	0	0	0	0	0	0	0
R02503	0	0	0	0	0	0	0	0
R04433	0	0	-1000	0	-1000	1000	0	0
R02355	0	0	0	0	0	0	0	0
R02382	0	0	0	0	0	0	0	0
R01978	0	0	0	0	-1000	0	0	0
R07766	0	0	0	0	0	0	0	0
R04951	0	0	0	0	0	0	0	0
R09532	0	0	0	0	0	0	0	0
R00315	0	0	-1000	1000	-1000	1000	0	0
R00801	-1000	1000	-1000	1000	-1000	1000	-1000	1000
R00600	0	0	0	0	0	0	0	0
R07343	0	0	0	0	0	0	0	0
R03527	0	0	0	0	0	0	0	0
R07895	0	0	0	0	0	0	0	0
R04323	0	0	0	0	0	0	0	0
R00925	0	1000	0	0	0	1000	0	0
R00112	0	0	-1000	1000	-1000	1000	0	0
R09755	0	0	0	0	0	0	0	0
R11308	0	0	-1000	1000	-1000	1000	-1000	1000
R01999	0	0	0	0	0	0	0	0
R01286	0	0	-1000	1000	-1000	1000	0	0
R02584	0	1000	0	1000	0	1000	0	1000
R04880	0	0	0	0	0	0	0	0
R02094	0	0	0	0.12907	0	0.12907	0	0
R04371	0	0	0	0	0	0	0	0
R00238	0	0	0	0	0	7.50459	0	0
R01318	0	1000	0	1000	0	1000	0	0
R01226	0	0	0	0	0	0	0	0
R00625	-1000	1000	0	0	-1000	1000	-1000	1000
R01715	0	0	0	0	0	0	0	0
R00084	0	0	0	0	0	0	0	0
R03245	0	0	0	0	0	0	0	0
R05635	0	0	0	0	0	0	0	0
R05209	-1000	1000	-1000	1000	-1000	1000	0	0
R01395	0	0	-1000	0	-1000	0	0	0
R08095	0	0	0	0	0	0	0	0
R04604	0	0	0	0	0	0	0	0
R03662	0	0	0	0	0	0	0	0
R02570	0	0	-1000	0	-1000	0	0	0
R02502	0	0	0	0	0	0	0	0
R00026	0	0	0	1000	0	1000	0	500
R07116	0	0	0	0	0	0	0	0
R00722	-1000	1000	-1000	1000	-1000	1000	-1000	1000
R01778	0	0	-1000	1000	-1000	1000	0	0
R03778	0	0	0	0	0	7.50459	0	0
R09493	0	0	0	0	0	0	0	0
R10115	0	0	0	0	0	0	0	0
R01001	0	0	0	0	0	0	0	0
R00437	0	0	0	956.324	0	956.324	0	0
R01072	0	0	0	0	0	0	0	0
R02100	0	0	0	0.12907	0	0.12907	0	0
R07064	0	0	0	0	0	0	0	0
R05801	0	0	0	0	-1000	1000	0	0
R00068	0	0	0	500	0	500	0	0
R01092	0	0	0	0	0	0	0	0
R00483	0	7.0073	0	7.0073	0	7.0073	0	7.0073
R00214	0	0	0	1000	0	1000	0	0
R00512	0	0	-1000	1000	-1000	1000	0	0
R04964	-7.50459	-7.50459	-7.50459	-7.50459	-7.50459	0	-7.50459	-7.50459
R04209	0	0	0	0	0	0	0	0
R00842	-1000	1000	-1000	1000	-1000	1000	-1000	1000
R08193	0	0	0	0	0	0	0	0
R08781	0	0	0	0	0	0	0	0
R04427	0	0	0	0	0	0	0	0
R00066	0	0	0	0	0	0	0	0
R03222	0	0	0	0	0	0	0	0
R04301	0	0	0	0	0	0	0	0
R01224	0	0	-1000	1000	-1000	1000	0	0
R04754	0	0	0	0	-7.50459	0	0	0
R03421	0	0	0	0	0	0	0	0
R04354	0	0	0	0	0	0	0	0
R08969	0	1000	0	1000	0	1000	0	0
R04560	0	0	0	0	0	0	0	0
R08639	0	0	-1000	1000	-1000	1000	0	0
R05234	0	0	0	0	0	0	0	0
R00487	0	0	0	0	0	0	0	0
R00833	0	0	0	0	0	0	0	0
R00631	-1000	0	-1000	0	-1000	0	0	0
R04749	0	0	0	0	0	7.50459	0	0
R08208	0	0	-1000	1000	-1000	1000	0	0
R01263	0	0	0	0	0	0	0	0
R03274	0	0	0	0	0	0	0	0
R01890	0	0	-1000	1000	-1000	1000	0	0
R07299	0	1000	0	0	0	0	0	0
R04747	0	0	0	0	0	7.50459	0	0
R00409	0	0	0	0	0	0	0	0
R00771	0	0	0	0	-1000	1000	0	0
R10635	0	0	0	0	0	0	0	0
R01073	0	0	0	0	0	0	0	0
R07145	0	0	0	0	0	0	0	0
R01154	0	0	0	0	0	0	0	0
R02291	0	0	-1000	0	-1000	0	0	0
R02113	0	0	0	0	0	0	0	0
R04734	0	0	0	989.711	0	989.711	0	0
R11231	-1000	1000	0	0	-1000	1000	0	0
R01826	0	0	0	0	0	0	0	0
R01468	-1000	1000	-1000	1000	-1000	1000	0	0
R03643	0	0	0	0	0	0	0	0
R02144	0	0	0	0	0	0	0	0
R00174	0	0	0	0	0	1000	0	0
R04882	0	0	0	0	0	0	0	0
R00578	0	7.0073	0	7.0073	0	7.0073	0	7.0073
R07761	0	0	0	0	0	0	0	0
R10056	-1000	1000	-1000	1000	-1000	1000	0	0
R05724	-1000	1000	-1000	1000	-1000	1000	-1000	1000
R00959	0	0	-1000	1000	-1000	1000	0	0
R02018	0	0	-0.12907	0	-0.12907	0	0	0
R01231	0	0	0	1000	0	1000	0	0
R03992	0	0	0	0	0	0	0	0
R02313	0	0	0	0	0	0	0	0
R01663	0	0	0	0.12907	0	0.12907	0	0
R01853	0	0	0	0	0	0	0	0
R04810	0	0	0	0	0	0	0	0
R01152	0	0	0	0	0	0	0	0
R00369	0	0	-1000	1000	-1000	1000	0	0
R01009	0	0	0	0	0	0	0	0
R10687	0	0	0	0	0	0	0	0
R02283	0	0	0	0	0	0	0	0
R01018	0	0	0	0	0	0	0	0
R01383	0	0	0	0	0	0	0	0
R02297	0	0	0	0	0	0	0	0
R01121	0	0	0	0	0	0	0	0
R00787	-1000	0	0	0	0	0	-1000	0
R01904	0	0	0	0	0	0	0	0
R03509	0	0	0	0	0	0	0	0
R02918	0	0	0	0	0	0	0	0
R03220	0	0	0	0	0	0	0	0
R09386	0	0	-1000	1000	-1000	1000	0	0
R02964	0	0	0	0	0	0	0	0
R04514	0	0	0	0	0	0	0	0
R08259	0	0	0	0	0	0	0	0
R03118	0	0	-1000	1000	-1000	1000	0	0
R00010	0	0	0	1000	0	1000	0	0
R00078	0	0	0	0	0	0	0	0
R00025	0	0	0	0	0	0	0	0
R09944	0	0	-1000	1000	-1000	1000	0	0
R04073	0	0	0	0	0	0	0	0
R03363	0	1000	0	0	0	1000	0	0
R00527	0	0	0	0	0	0	0	0
R01802	0	0	0	0	0	0	0	0
R04567	0	0	0	0	0	0	0	0
R00135	18.974	18.974	18.974	18.974	18.974	18.974	18.974	18.974
R05763	0	0	0	0	0	0	0	0
R01343	0	0	0	0	0	0	0	0
R07933	0	0	0	0	0	0	0	0
R03482	0	0	0	0	0	0	0	0
R06927	0	0	0	0	0	0	0	0
R01061	0	0	-1000	1000	-1000	1000	0	0
R04441	-982.105	17.8948	-982.105	17.8948	-982.105	17.8948	0	0
R00923	0	0	0	1000	0	1000	0	0
R01209	0	1000	0	1000	0	1000	17.8948	17.8948
R00132	0	0	0	0	0	0	0	0
R00543	0	0	0	0	0	0	0	0
R00328	0	1000	0	1000	0	1000	0	1000
R00155	0.254523	0.254523	0.254523	0.254523	0	0.254523	0.254523	0.254523
R05050	0	0	0	0	0	0	0	0
R00036	0	0	0	0	0	0	0	0
R04963	7.50459	7.50459	7.50459	7.50459	0	7.50459	7.50459	7.50459
R02250	-1000	1000	-1000	1000	-1000	1000	0	0
R03057	0	0	0	0	0	0	0	0
R09428	0	0	0	0	0	0	0	0
R01175	0	0	0	0	-7.50459	0	0	0
R02334	0	0	0	0	0	0	0	0
R05002	0	0	0	0	0	0	0	0
R02055	0	1000	0	1000	0	1000	0	0
R01466	0	0	0	1000	0	1000	0	0
R03210	0	0	0	0	0	0	0	0
R00996	0	0	0	0	0	0	0	0
R01600	-1000	1000	-1000	1000	-1000	1000	0	1000
R10716	0	0	0	0	0	0	0	0
R00185	0	0	-1000	1000	-1000	1000	0	0
R09076	0	0	0	0	0	0	0	0
R03005	0	0	0	0	0	0	0	0
R01230	0	0	-1000	1000	-1000	1000	0	0
R08539	-1000	1000	-1000	1000	-1000	1000	0	0
R01352	-1000	0	-1000	0	-1000	0	0	0
R02940	0	0	0	0	0	0	0	0
R04035	0	0	0	0	0	0	0	0
R00275	0	0	0	0	0	0	0	0
R00533	0	993.882	0	993.882	0	993.882	0	0
R03457	0	0	0	0	0	0	0	0
R07328	0	0	0	0	0	0	0	0
R02886	0	0	0	1000	0	1000	0	1000
R09077	0	0	0	0	0	0	0	0
R01227	0	0	0	0	0	0	0	0
R03530	0	0	0	0	0	0	0	0
R00086	0	1000	0	1000	0	1000	0	1000
R04027	0	0	0	0	0	0	0	0
R01556	0	0	0	0	0	0	0	0
R03300	0	0	0	0	0	0	0	0
R01234	0	1000	0	0	0	0	0	1000
R04170	0	0	0	0	0	7.50459	0	0
R03231	0	0	0	0	0	0	0	0
R04533	-7.50459	-7.50459	-7.50459	-7.50459	-7.50459	0	-7.50459	-7.50459
R01078	0	0	0	0	0	0	0	0
R00438	0	0	0	1000	0	1000	0	0
R02038	0	0	-1000	1000	-1000	1000	0	0
R07477	0	0	0	1000	0	1000	0	0
R00475	0	0	0	0	0	0	0	0
R10783	0	0	0	0	0	0	0	0
R03776	0	0	0	0	-7.50459	0	0	0
R10088	-987.756	1000	-999.745	1000	-999.745	1000	12.2438	1000
R04587	0	0	0	0	0	0	0	0
R01186	0	0	0	0	0	0	0	0
R00847	-1000	1000	0	0	-1000	1000	0	0
R06740	0	0	0	0	0	0	0	0
R00424	0	1000	0	1000	0	1000	0	0
R01085	0	0	0	0	0	0	0	0
R03656	0	0	0	0	0	0	0	0
R05616	0	0	0	0	0	0	0	0
R10806	0	0	0	0	0	0	0	0
R00089	0	1000	0	1000	0	1000	0	992.738
R00763	0	0	0	1000	0	1000	0	0
R00760	0	0	-1000	1000	-1000	1000	0	0
R01495	0	0	0	0	0	0	0	0
R01324	0	0	-1000	1000	-1000	1000	0	0
R01187	0	0	0	1000	0	1000	0	0
R00131	0	0	0	0	0	975.384	0	0
R00164	-1000	1000	-1000	1000	-1000	1000	-1000	1000
R08263	0	0	0	0	0	0	0	0
R01397	0	0	0	0	0	0	0	0
R00674	0	0	0	0	0	0	0	0
R04780	0	0	-1000	1000	-1000	1000	0	0
R09383	0	0	-1000	1000	-1000	1000	0	0
R00451	0	0	0	0	0	0	0	0
R00269	0	0	0	0	0	0	0	0
R00548	0	0	0	1000	0	1000	0	0
R10852	0	0	-1000	1000	-1000	0	0	0
R10119	0	0	0	0	0	0	0	0
R02732	-1000	1000	-1000	1000	-1000	1000	0	0
R01859	0	0	0	1000	0	1000	0	0
R00894	0	0	0	0	0	0	0	0
R02422	0	0	0	0	0	0	0	0
R01870	0	0	0	0	0	0	0	0
R10827	0	0	-1000	947.468	-1000	1000	0	0
R06941	0	0	0	0	0	0	0	0
R03658	0	0	0	0	0	0	0	0
R02694	0	1000	0	0	0	1000	0	0
R02985	0	0	0	0	0	0	0	0
R04887	0	0	0	0	0	0	0	0
R04203	0	0	0	0	0	0	0	0
R04224	0	0	0	0	0	0	0	0
R04543	-7.50459	-7.50459	-7.50459	-7.50459	-7.50459	0	-7.50459	-7.50459
R01310	0	1000	0	1000	0	1000	0	0
R03665	0	0	0	0	0	0	0	0
R04481	0	0	0	1000	0	1000	0	0
R02457	0	0	0	0	0	0	0	0
R01185	0	0	0	0	0	0	0	0
R04812	0	0	0	0	0	0	0	0
R02396	0	0	0	0	0	0	0	0
R07891	0	0	0	0	0	0	0	0
R07890	0	0	0	0	0	0	0	0
R02569	0	0	-1000	1000	-1000	1000	0	0
R04292	0	0	0	0	0	0	0	0
R01461	0	1000	0	1000	0	1000	0	0
R02610	0	0	0	0	0	0	0	0
R01648	0	0	0	0	0	1000	0	0
R10649	0	0	-1000	1000	-1000	1000	0	0
R06366	0	0	0	0	0	0	0	0
R04586	0	0	0	0	0	0	0	0
R01827	0	0	-1000	1000	-1000	1000	0	0
R11232	-1000	1000	0	0	-1000	1000	0	0
R01066	0	0	0	0	0	0	0	0
R10949	0	0	-1000	0	-1000	0	0	0
R02288	0	0	0	0	0	0	0	0
R10288	0	0	0	0	0	0	0	0
R01801	0	1000	0	1000	0	1000	0	0
R04355	0	1000	0	1000	0	1000	0	1000
R02340	0	0	0	0	0	0	0	0
R06983	0	0	-1000	1000	-1000	1000	0	0
R01051	0.254523	0.254523	0.254523	1000	0	1000	0.254523	0.254523
R04559	0	0	0	0	0	0	0	0
R10593	-1000	1000	-1000	1000	-1000	1000	0	0
R04969	-1000	0	-1000	0	-1000	0	0	0
R02889	0	0	-1000	1000	-1000	1000	0	0
R04536	-7.50459	-7.50459	-7.50459	-7.50459	-7.50459	0	-7.50459	-7.50459
R01819	-1000	1000	-1000	1000	-1000	1000	0	0
R07168	0	0	-1000	1000	-1000	1000	0	0
R08602	0	0	0	0	0	0	0	0
R00835	0	0	0	0	-1000	1000	0	0
R03091	0	0	0	0	0	0	0	0
R03077	0	0	0	0	0	0	0	0
R03805	0	0	0	0	0	0	0	0
R08632	0	0	0	0	0	0	0	0
R03867	0	0	0	0	0	0	0	0
R07268	0	0	0	0	0	0	0	0
R01220	-1000	1000	-1000	1000	-1000	1000	0	0
R02019	0	0	0	1.27759	2.2593e-14	1.27759	0	0
R01493	-1000	1000	-1000	1000	-1000	1000	0	0
R01676	0	0	0	0	0	0	0	0
R00904	0	0	0	0	0	0	0	0
R07763	0	0	0	0	0	0	0	0
R06513	0	0	0	0	0	0	0	0
R03106	0	0	0	0	0	0	0	0
R01529	0	0	0	0	-0.254523	0	0	0
R04368	0	0	0	0	0	0	0	0
R03067	0	0	0	1000	0	1000	0	0
R09845	0	0	0	0	0	0	0	0
R04762	0	0	0	0	0	0	0	0
R02878	0	0	0	0	0	0	0	0
R00472	-1000	0	0	0	-1000	0	0	0
R00286	0	0	-1000	0	-1000	0	0	0
R05615	0	0	0	0	0	0	0	0
R05334	0	0	0	0	0	0	0	0
R05202	0	0	0	0	0	0	0	0
R06870	0	0	0	0	0	1000	0	0
R04881	0	0	0	0	0	0	0	0
R04294	0	0	0	0	0	0	0	0
R10039	0	0	0	0	0	0	0	0
R01567	0	0	0	0	0	0	0	0
R00946	0	0	0	2.84217e-13	-1.13687e-13	3.97904e-13	0	0
R07679	0	0	-1000	0	-1000	0	0	0
R00126	0	0	0	0	0	0	0	0
R03425	0	0	0	1000	0	1000	0	0
R07106	0	0	0	0	0	0	0	0
R07859	0	0	0	0	0	0	0	0
R02678	0	0	0	0	0	0	0	0
R05692	0	0	-1000	0	-1000	0	0	0
R00351	0	0	-1000	0	-1000	0	0	0
R03922	0	0	0	0	0	0	0	0
R02416	0	0	0	0	0	0	0	0
R00261	0	0	0	0	0	1000	0	0
R03361	0	1000	0	0	0	0	0	0
R01168	0	0	0	0	0	0	0	0
R08387	0	0	0	0	0	0	0	0
R00375	-0.12907	-0.12907	-956.453	-0.12907	-956.453	-0.12907	-0.12907	-0.12907
R00899	0	0	0	0	0	0	0	0
R08615	0	0	-1000	0	-1000	0	0	0
R03352	0	0	0	0	0	0	0	0
R04090	0	0	0	0	0	0	0	0
R03777	0	0	0	0	-7.50459	0	0	0
R02549	0	0	0	0	0	0	0	0
R04319	0	0	0	0	0	0	0	0
R01786	-1000	1000	-1000	1000	-1000	1000	-1000	0
R09676	0	0	0	0	0	0	0	0
R01528	0	0	0	0	0	0.254523	0	0
R09844	0	0	0	0	0	0	0	0
R09394	0	0	0	0	0	0	0	0
R11307	0	0	-1000	1000	-1000	1000	-1000	1000
R04300	0	0	0	0	0	0	0	0
R00595	0	0	0	0	0	0	0	0
R01731	0	0	0	0	0	0	0	0
R00571	0	0	-1000	1000	-1000	1000	0	0
R03990	0	0	0	0	-7.50459	0	0	0
R04957	7.50459	7.50459	7.50459	7.50459	0	7.50459	7.50459	7.50459
R01465	0	0	-1000	1000	-1000	1000	0	0
R00441	-1.27759	-1.27759	-1.27759	0	-1.27759	0	-1.27759	-1.27759
R00022	0	0	0	0	0	0	0	0
R09698	0	0	0	0	0	0	0	0
R08368	0	0	0	0	0	0	0	0
R01471	0	0	0	0	0	0	0	0
R08558	-1000	1000	-1000	1000	-1000	1000	-1000	1000
R00756	0	0	-1000	1000	-1000	1000	0	0
R07400	0	0	0	0	0	0	0	0
R09510	-1000	1000	-1000	1000	-1000	1000	0	0
R10828	0	0	-947.468	1000	-1000	1000	0	0
R06917	0	0	0	0	0	0	0	0
R02085	0	0	0	0	0	0	0	0
R04724	-1000	0	-1000	0	-1000	0	0	0
R03532	0	0	-1000	1000	-1000	1000	0	0
R01068	0	0	-1000	1000	-1000	1000	0	0
R04176	0	0	0	0	0	0	0	0
R00028	0	0	0	0	0	0	0	0
R00772	0	0	-1000	1000	-1000	1000	0	0
R03090	0	0	0	0	0	0	0	0
R04998	0	0	0	0	0	0	0	0
R01368	0	1000	0	1000	0	1000	0	0
R07393	0	0	0	1000	0	1000	0	0
R00259	0	0	0	0	0	0	0	0
R04506	0	0	0	0	0	0	0	0
R00348	0	0	0	0	0	0	0	0
R03026	0	0	0	0	0	7.50459	0	0
R01714	0	0	0	0	0	0	0	0
R02175	0	0	0	0	0	0	0	0
R02239	0	1000	0	1000	0	1000	0	0
R01863	0	0	0	0	0	0	0	0
R07358	0	0	0	1000	0	1000	0	0
R04657	0	0	0	0	0	0	0	0
R01616	0	0	0	0	0	0	0	0
R00966	0	0	-999.745	0	-1000	0	0	0
R03599	0	0	0	0	0	0	0	0
R04125	0	0	0	1000	0	1000	0	0
R03910	0	0	0	0	0	0	0	0
R00104	0	0	0	2.27374e-13	1.77636e-15	0	0	0
R02740	0	0	0	0	-1000	1000	0	0
R07478	0	0	0	1000	0	1000	0	0
R01388	-1000	1000	-1000	1000	-1000	1000	0	0
R00519	0	0	0	0	0	1000	0	0
R05800	0	0	0	0	-1000	1000	0	0
R00235	-1000	1000	-1000	1000	-1000	1000	0	0
R00190	0	0	0	0	0	0	0	0
R03920	0	0	0	1000	0	1000	0	0
R02488	0	0	0	0	-1000	1000	0	0
R00344	-1000	1000	0	0	-1000	1000	0	0
R03362	-1000	1000	0	0	0	1000	0	0
R05286	0	0	0	0	0	0	0	0
R03283	0	0	0	0	0	0	0	0
R01351	-1000	1000	-1000	1000	-1000	1000	0	0
R01639	0	0	0	0	0	0.254523	0	0
R02016	0	0	-0.270482	956.324	-0.270482	956.324	0	0
R00762	0	0	0	1000	0	1000	0	0
R10065	0	0	0	0	-1000	1000	0	0
R00509	0	0	0	0	0	0	0	0
R07235	0	0	0	0	0	0	0	0
R04805	0	0	0	0	0	0	0	0
R04744	0	0	0	0	0	7.50459	0	0
R00924	-1000	0	0	0	-1000	0	0	0
R04405	0	0	0	0	0	0	0	0
R08261	0	0	0	0	0	0	0	0
R03522	0	0	0	0	0	0	0	0
R01178	0	0	0	0	0	0	0	0
R02519	0	0	0	0	0	0	0	0
R00217	0	0	0	1000	0	1000	0	0
R00589	0	0	-1000	1000	-1000	1000	0	0
R05000	0	0	0	0	0	0	0	0
R02497	0	0	0	0	0	0	0	0
R01514	-1000	1000	-1000	1000	-1000	1000	0	0
R01025	-1000	1000	-1000	1000	-1000	1000	-1000	1000
R02413	0	0	0	0	0	0	0	0
R10948	0	0	-1000	0	-1000	0	0	0
R02364	0	0	0	0	0	0	0	0
R03991	0	0	0	0	0	7.50459	0	0
R00268	0	0	0	1000	0	1000	0	0
R04144	0	0	0	0	0	0	0	0
R03348	0	0	0	0	0	0	0	0
R03905	0	0	0	0	0	0	0	0
R04096	0	1000	0	0	0	1000	0	0
R03254	0	0	0	0	0	0	0	0
R04122	0	0	0	0	0	0	0	0
R04742	0	0	0	0	0	7.50459	0	0
R03940	0	0	0	0	0	0	0	0
R10092	-1000	1000	-1000	1000	-1000	1000	-1000	947.468
R00575	0	0	0	1000	0	1000	0	0
R07894	0	0	0	0	0	0	0	0
R01993	0	0	0	0	0	0	0	0
R06789	0	0	0	0	0	0	0	0
R10826	0	0	-947.468	1000	-1000	1000	0	0
R07618	0	0	-1000	1000	-1000	1000	0	0
R05333	0	0	0	0	0	0	0	0
R02887	0	1000	0	1000	0	1000	0	1000
R01494	0	1000	0	1000	0	1000	0	0
R04545	0	1000	0	1000	0	1000	0	0
R01262	0	0	0	0	0	0	0	0
R01056	0	0	0	0	-0.254523	0	0	0
R07094	0	0	0	0	0	0	0	0
R00619	0	0	0	0	0	0	0	0
R07162	0	0	-1000	0	-1000	0	0	0
R03595	0	0	0	0	0	0	0	0
R00885	-1000	1000	-1000	1000	-1000	1000	0	0
R01029	0	0	0	0	0	0	0	0
R04746	0	0	0	0	0	7.50459	0	0
R04745	0	0	0	0	-7.50459	0	0	0
R00245	0	0	0	0	0	975.384	0	0
R01340	0	0	0	0	0	0	0	0
R05231	0	0	0	0	0	0	0	0
R00538	0	1000	0	1000	0	1000	0	0
R03657	0	0	0	0	0	0	0	0
R09384	0	0	-1000	1000	-1000	1000	0	0
R10592	-1000	1000	-1000	1000	-1000	1000	0	0
R01708	0	0	0	0	0	0	0	0
R02208	0	0	0	0	0	0	0	0
R10089	-999.745	988.011	-999.745	1000	-999.745	1000	-999.745	-11.9893
R03172	0	0	0	0	0	0	0	0
R00829	0	0	0	0	0	0	0	0
R02326	0	0	-0.12907	1000	-0.12907	1000	0	0
R07211	0	0	0	989.711	0	989.711	0	0
R01290	0	0	-1000	1000	-1000	1000	0	0
R01083	0	0	0	0	0	0	0	0
R02685	0	0	-1000	1000	-1000	1000	0	0
R02920	0	0	0	0	0	0	0	0
R03828	0	0	0	0	0	0	0	0
R01923	0	0	0	0	0	0	0	0
R00963	0	1000	0	1000	0	1000	0.254523	0.254523
R02558	0	0	0	0	0	0	0	0
R01881	0	0	0	0	0	0	0	0
R00282	0	0	-1000	1000	-1000	1000	-1000	1000
R07897	0	0	0	0	0	0	0	0
R00127	-1000	1000	-1000	1000	-1000	1000	0	0
R01699	0	0	0	1000	0	1000	0	0
R00183	0	0	0	1000	0	1000	0	0
R00178	0	0	0	0	0	0	0	0
R01070	0	0	-1000	1000	-1000	1000	0	0
R04949	0	0	0	0	0	0	0	0
R03538	0	0	0	0	0	0	0	0
R00827	0	0	0	0	0	0	0	0
R00704	0	0	0	0	-1000	1000	-1000	1000
R02084	0	0	0	0	0	0	0	0
R02884	0	0	0	0	0	0	0	0
R00114	0	0	-1000	1000	-1000	1000	0	0
R00392	0	1000	0	0	0	1000	0	0
R01470	0	0	0	1000	0	1000	0	0
R03758	0	0	-1000	0	-1000	0	0	0
R00964	-0.254523	999.745	-1000	999.745	-1000	1000	0	0
R03659	0	0	0	0	0	0	0	0
R05779	0	0	0	0	0	0	0	0
R07237	-1000	1000	-1000	1000	-1000	1000	0	0
R02301	0	0	0	0	0	0	0	0
R01959	0	0	0	0	0	0	0	0
R05804	0	0	-1000	1000	-1000	1000	0	0
R03423	0	0	0	0	0	0	0	0
R00974	0	0	0	0	0	0	0	0
R02467	0	0	0	0	0	0	0	0
R01392	-1000	1000	-1000	1000	-1000	1000	0	0
R02737	-1000	1000	-1000	1000	-1000	1000	0	0
R10611	0	0	0	0	0	0	0	0
R00156	-0.509046	-0.509046	-1000	1000	-1000	1000	-0.509046	-0.509046
R03655	0	0	0	0	0	0	0	0
R01641	0	0	0	0	0	0	0	0
R04961	-1000	0	-1000	0	-1000	0	0	0
R02418	0	0	0	0	0	0	0	0
R03492	0	0	0	0	0	0	0	0
R02778	0	0	0	1000	0	1000	0	0
R00197	-1000	1000	-1000	1000	-1000	1000	-1000	1000
R04231	0	0	0	1000	0	1000	0	0
R01899	0	0	0	1000	0	1000	0	0
R07395	0	0	-1000	0	-1000	0	0	0
R01369	-1000	1000	-1000	1000	-1000	1000	0	0
R01080	0.254523	0.254523	0.254523	1000	0	1000	0.254523	0.254523
R03197	0	0	0	0	0	0	0	0
R09426	0	0	0	0	0	0	0	0
R03537	0	0	0	0	0	0	0	0
R02792	0	0	0	0	0	0	0	0
R00130	0.254523	0.254523	0.254523	1000	0.254523	1000	0.254523	0.254523
R00669	0	0	0	0	0	0	0	0
R04764	0	0	0	0	0	0	0	0
R00377	-0.141412	-0.141412	-0.270482	0	-0.270482	0	-0.141412	-0.141412
R02101	0	0	0	0.12907	0	0.12907	0	0
R07273	0	0	0	0	0	0	0	0
R03469	0	1000	0	0	0	1000	0	1000
R02240	-1000	1000	-1000	1000	-1000	1000	0	0
R01771	0	0	0	1000	0	1000	0	0
R05220	0	0	0	0	0	0	0	0
R00332	0	0	-1000	1000	-1000	1000	0	0
R07460	0	0	0	0	0	0	0	0
R02163	-1000	0	-1000	0	-1000	0	-1000	0
R09737	0	0	0	0	0	0	0	0
R00844	-1000	1000	-1000	1000	-1000	1000	-1000	1000
R01900	0	0	-1000	1000	-1000	1000	0	0
R10147	0	0	0	0	0	0	0	0
R01842	0	0	0	0	0	0	0	0
R05506	0	0	0	0	0	0	0	0
R03528	0	0	0	0	0	0	0	0
R04429	-1000	0	-1000	0	-1000	0	0	0
R00658	0	0	-1000	1000	-1000	1000	0	0
R08551	0	0	0	0	0	0	0	0
R10650	0	0	-1000	1000	-1000	1000	0	0
R01705	0	0	0	0	0	0	0	0
R00162	-1000	1000	-1000	1000	-1000	1000	-1000	1000
R09395	0	0	0	0	0	0	0	0
R05799	0	0	0	0	0	0	0	0
R04958	-1000	0	-1000	0	-1000	0	0	0
R11262	0	0	0	0	0	0	0	0
R06601	0	0	0	0	0	0	0	0
R01126	0	0	0	0	0	0	0	0
R04432	0	1000	0	0	0	1000	0	0
R09827	0	1000	0	0	0	0	0	0
R02057	-1000	1000	-1000	1000	-1000	1000	0	0
R02358	0	0	0	0	0	0	0	0
R01086	0	0	0	0	0	0	0	0
R07479	0	0	0	1000	0	1000	0	0
R00582	0	0	0	1000	0	1000	0	0
R08557	-1000	1000	-1000	1000	-1000	1000	-1000	1000
R04494	0	0	0	0	0	0	0	0
R01700	0	0	0	1000	0	1000	0	0
R10306	0	0	-1000	0	-1000	0	0	0
R04960	7.50459	7.50459	7.50459	7.50459	0	7.50459	7.50459	7.50459
R10455	0	0	0	0	0	0	0	0
R00866	-1000	1000	-1000	1000	-1000	1000	0	0
R04385	0	0	0	0	0	0	0	0
R00432	0	0	-1000	1000	-1000	1000	0	0
R01005	0	0	0	0	0	0	0	0
R02331	0	0	0	0.12907	0	0.12907	0	0
R03449	0	0	0	1000	0	1000	0	0
R01430	0	0	0	0	0	0	0	0
R01137	0	0	-956.324	4.75175e-14	-956.324	0	0	0
R03450	0	0	0	1000	0	1000	0	0
R00017	0	0	-1000	1000	-1000	1000	0	0
R03929	0	0	0	0	0	0	0	0
R00390	0	0	0	0	0	0	0	0
R00710	0	1000	0	1000	0	1000	0	0
R04452	0	0	0	0	0	0	0	0
R00549	0	0	0	1000	0	1000	0	0
R09074	0	0	0	0	0	0	0	0
R00440	0	0	0	1000	0	1000	0	0
R04955	-1000	0	-1000	0	-1000	0	0	0
R00942	0	0	0	0	0	0	0	0
R00961	0	0	0	0	0	0	0	0
R01724	0	0	0	0	0	0	0	0
R08469	0	0	0	1000	0	1000	0	0
R03664	0	0	0	0	0	0	0	0
R04591	0	0	0	0	0	0	0	0
R09765	0	0	0	0	0	0	0	0
R00006	-1000	0	-1000	0	-1000	0	-17.8948	-17.8948
R04065	0	0	0	0	0	0	0	0
R09427	0	0	0	0	0	0	0	0
R01626	52.5321	52.5321	52.5321	52.5321	0	52.5321	52.5321	52.5321
R08307	0	0	0	0	0	0	0	0
R03351	0	0	0	0	0	0	0	0
R00106	0	0	0	0	0	0	0	0
R00388	0	0	-1000	1000	-1000	1000	0	0
R07218	0	0	0	0	0	0	0	0
R03652	0	0	0	0	0	0	0	0
R01280	0	992.495	0	992.495	0	992.495	0	0
R10825	0	0	-1000	947.468	-1000	1000	0	0
R03654	0	0	0	0	0	0	0	0
R02037	0	1000	0	1000	0	1000	0	0
R07140	0	0	-1000	1000	-1000	1000	0	0
R02222	0	0	0	0	0	0	0	0
R08360	0	0	0	0	0	0	0	0
R00226	-17.8948	982.105	-17.8948	982.105	-17.8948	982.105	0	0
R02580	0	0	0	0	0	0	0	0
R01341	0	0	0	0	0	0	0	0
R04968	7.50459	7.50459	7.50459	7.50459	0	7.50459	7.50459	7.50459
R04184	0	0	0	0	0	0	0	0
R08389	0	0	0	0	0	0	0	0
R04121	0	0	0	0	0	0	0	0
R09833	0	0	0	0	0	0	0	0
R01954	0	0	0	0	0	0	0	0
R04159	0	0	0	0	0	0	0	0
R03401	0	0	0	0	0	0	0	0
R01780	0	0	0	0	0	0	0	0
R02024	0	0	-0.270482	0	-0.270482	0	0	0
R00857	0	0	0	0	0	0	0	0
R04190	0	0	0	0	0	0	0	0
R01775	-1000	1000	-1000	1000	-1000	1000	0	0
R02335	-0.254523	-0.254523	-0.254523	-0.254523	-0.254523	-0.254523	-0.254523	-0.254523
R00851	0	0	0	1000	0	1000	0	1000
R08954	0	0	0	0	0	0	0	0
R00129	0	0	0	0	0	0	0	0
R01248	-1000	1000	-1000	1000	-1000	1000	0	0
R09677	0	0	0	0	0	0	0	0
R00355	-982.36	978.553	-1000	978.553	-1000	978.553	0	0
R00849	0	0	-1000	1000	-1000	1000	0	0
R00746	-1000	1000	0	0	-1000	1000	-1000	1000
R03102	0	0	0	0	0	0	0	0
R00376	-0.141412	-0.141412	-1.419	-0.141412	-1.419	-0.141412	-0.141412	-0.141412
R00009	0	0	0	1000	0	1000	0	0
R10040	0	0	0	0	0	0	0	0
R01317	0	0	0	0	0	0	0	0
R00836	-1000	1000	-1000	1000	-1000	1000	0	0
R01071	0	0	0	0	0	0	0	0
R08281	0	0	0	0	0	0	0	0
R08306	0	0	0	0	0	0	0	0
R07291	0	0	-1000	1000	-1000	1000	-1000	1000
R00391	0	0	-1000	1000	-1000	1000	0	0
R00173	0	0	0	0	0	1000	0	0
R01652	-1000	0	-1000	0	-1000	0	0	0
R01665	0	0	-0.12907	1000	-0.12907	1000	0	0
R03552	0	0	0	0	0	0	0	0
R07765	0	0	0	0	0	0	0	0
R03139	0	0	0	0	0	0	0	0
R08224	0	0	0	0	0	0	0	0
R00442	-0.979665	-0.979665	-2.44772	1000	-2.44772	1000	-0.979665	-0.979665
R08262	0	0	0	0	0	0	0	0
R07293	-1000	1000	-1000	1000	-1000	1000	0	0
R07238	-1000	1000	-1000	1000	-1000	1000	0	0
R03899	0	0	0	0	0	0	0	0
R02923	0	0	0	0	0	0	0	0
R05861	0	0	0	0	0	0	0	0
R00927	0	0	0	0	0	0	0	0
R04779	0	0	-1000	1000	-1000	1000	0	0
R00161	0	0	0	0	0	2.66454e-15	0	0
R09382	0	0	-1000	1000	-1000	1000	0	0
R03650	0	0	0	0	0	0	0	0
R03408	0	0	0	0	0	0	0	0
R00754	-1000	1000	0	0	-1000	1000	-1000	1000
R00410	0	0	0	0	-1000	1000	0	0
R04352	0	0	0	0	0	0	0	0
R02695	0	0	0	0	0	0	0	0
R08657	0	0	-1000	1000	-1000	1000	0	0
R04740	0	0	0	0	0	7.50459	0	0
R01134	0	0	-1000	0	-1000	0	0	0
R00573	0	0	0	1000	0	1000	0	0
R00248	0	0	-1000	1000	-1000	1000	0	0
R00139	0	0	0	0	0	0	0	0
R02617	0	0	0	0	0	1000	0	0
R01030	0	0	0	1000	0	1000	0	0
R08845	0	0	0	0	0	0	0	0
R08707	0	0	0	0	0	0	0	0
R03646	0	0	0	0	0	0	0	0
R04322	0	0	0	0	0	0	0	0
R10159	0	0	0	0	0	0	0	0
R05135	0	0	0	0	0	0	0	0
R00768	0	0	0	0	0	0	0	0
R02047	0	0	0	0	0	0	0	0
R01403	0	0	0	0	0	0	0	0
R10052	-1000	0	-1000	0	-1000	0	0	0
R03989	0	0	0	0	-7.50459	0	0	0
R02731	0	0	-1000	1000	-1000	1000	0	0
R00100	-1000	1000	-1000	1000	-1000	1000	0	0
R07953	0	0	0	0	0	0	0	0
R05777	0	0	0	0	0	0	0	0
R08612	0	0	0	0	0	0	0	0
R04888	0	0	0	0	0	0	0	0
R04437	0	0	0	0	0	0	0	0
R04741	0	0	0	0	-7.50459	0	0	0
R02017	0	0	-4.75175e-14	956.324	0	956.324	0	0
R03194	-1000	1000	-1000	1000	-1000	1000	0	0
R04353	0	0	0	0	0	0	0	0
R02161	0	0	-1000	1000	-1000	1000	0	0
R02081	0	0	0	0	0	0	0	0
R07937	0	0	0	0	0	0	0	0
R03173	0	0	0	0	0	0	0	0
R07100	0	0	0	0	0	0	0	0
R07582	0	0	0	0	0	0	0	0
R00713	0	0	0	0	0	1000	0	0
R09644	0	0	0	0	0	0	0	0
R03103	0	0	0	0	0	0	0	0
R03018	-999.745	1000	-999.745	1000	-999.745	1000	0	0
R01123	0	0	0	0	0	0	0	0
R01279	0	0	0	0	-7.50459	0	0	0
R00352	0	0	-1000	1000	-1000	1000	0	0
R05182	0	0	0	0	0	0	0	0
R00200	-1000	1000	-1000	1000	-1000	1000	0	0
R00893	0	0	0	0	0	0	0	0
R01325	0	0	-1000	1000	-1000	1000	0	0
R04566	-7.50459	-7.50459	-7.50459	-7.50459	-7.50459	0	-7.50459	-7.50459
R00188	0	0	0	999.745	0	999.745	0	0
R07394	0	0	0	1000	0	1000	0	0
R01496	-1000	1000	-1000	1000	-1000	1000	0	0
R01313	-1000	1000	0	0	-1000	1000	0	0
R01213	0	0	0	0	0	0	0	0
R01177	0	0	0	0	0	7.50459	0	0
R04238	0	0	0	0	0	0	0	0
R06985	0	0	0	0	0	7.50459	0	0
R03661	0	0	0	0	0	0	0	0
R03896	0	0	0	0	0	0	0	0
R03663	0	0	0	0	0	0	0	0
R03321	0	0	0	0	-1000	1000	0	0
R10815	0	0	0	0	0	0	0	0
R07898	0	0	0	0	0	0	0	0
R07113	0	0	0	0	0	0	0	0
R01844	0	0	0	0	0	0	0	0
R01132	0	0	0	0	0	0	0	0
R00192	0	0	-1000	0	-1000	0	0	0
R04311	0	0	0	0	0	0	0	0
R00191	0	1000	0	1000	0	1000	0	992.738
R09951	0	0	0	0	0	0	0	0
R10104	0	0	0	0	0	0	0	0
R03243	0	0	0	0	0	0	0	0
R02534	0	0	0	0	0	0	0	0
R01007	0	0	0	0	0	0	0	0
R02914	0	0	0	0	0	0	0	0
R00480	0	0	0	1000	0	1000	0	0
R00439	0	0	0	1.27759	0	1.27759	0	0
R01206	0	0	0	0	0	0	0	0
R00299	-1000	1000	-1000	1000	-1000	1000	0	0
R07889	0	0	0	0	0	0	0	0
R07180	0	0	0	0	0	0	0	0
R00177	0	0	0	1000	0	1000	0	0
R01054	0	0	0	0	0	0	0	0
R07893	0	0	0	0	0	0	0	0
R02036	0	0	0	0	0	0	0	0
R01736	0	1000	0	1000	0	1000	0	0
R03451	0	0	0	0	0	0	0	0
R08468	0	0	0	1000	0	1000	0	0
R03815	0	0	0	1000	0	1000	0	0
R02722	0	0	0	0	0	0	0	0
R02093	0	0	0	0.12907	0	0.12907	0	0
R00511	0	0	0	0	0	0	0	0
R02389	0	0	0	0	0	0	0	0
R07297	0	0	0	0	0	0	0	0
R01321	0	0	-1000	1000	-1000	1000	0	0
R08614	-1000	1000	0	0	-1000	1000	0	0
R04737	0	0	0	0	-7.50459	0	0	0
R01158	0	0	0	0	0	0	0	0
R01384	0	0	0	0	0	0	0	0
R01602	-1000	1000	-1000	1000	-1000	1000	0	0
R04952	7.50459	7.50459	7.50459	7.50459	0	7.50459	7.50459	7.50459
R08967	0	0	0	0	0	0	0	0
R02585	0	1000	0	1000	0	1000	0	1000
R03429	0	0	0	0	0	0	0	0
R00626	0	0	0	0	0	0	0	0
R04062	0	0	0	0	0	0	0	0
R01278	0	0	0	0	-7.50459	0	0	0
R07429	0	0	0	0	0	0	0	0
R03613	0	0	0	0	0	0	0	0
R03346	0	0	0	0	0	0	0	0
R02164	0	0	-1000	1000	-1000	1000	0	0
R00230	-1000	1000	-1000	1000	-1000	1000	0	0
R00115	0	0	0	0	0	0	0	0
R02251	-1000	0	-1000	0	-1000	0	0	0
R09832	0	0	0	0	0	0	0	0
R01026	0	0	0	1000	0	0	0	1000
R00997	0	0	0	0	0	0	0	0
R00253	0	1000	0	1000	0	1000	0	0
R04534	-7.50459	-7.50459	-7.50459	-7.50459	-7.50459	0	-7.50459	-7.50459
R00306	0	0	0	1000	0	1000	0	1000
R05586	0	0	0	0	0	0	0	0
R04966	-1000	0	-1000	0	-1000	0	0	0
R09538	0	0	-1000	1000	-1000	1000	0	0
R00425	0	0	0	0	0	0	0	0
R03648	0	0	0	0	0	0	0	0
R09735	0	0	0	0	0	0	0	0
R06871	0	0	0	0	0	1000	0	0
R02035	0	0	0	0	0	0.254523	0	0
R04726	7.50459	7.50459	7.50459	7.50459	0	7.50459	7.50459	7.50459
R08091	0	0	0	0	0	0	0	0
R02767	0	0	0	0	0	0	0	0
R00443	-1.19757	-1.19757	-1000	0	-1000	0	-1.19757	-1.19757
R01701	0	0	0	0	0	0	0	0
R07447	0	0	0	0	0	0	0	0
R00939	0	0	-1000	1000	-1000	1000	-1000	1000
R04457	0	0	0	0	0	0	0	0
R01011	0	0	0	0	0	0	0	0
R02107	0	0	0	0	0	0	0	0
R07899	0	0	0	0	0	0	0	0
R09511	-1000	1000	-1000	1000	-1000	1000	0	0
R02978	0	0	0	0	0	0	0	0
R02662	0	0	0	0	0	0	0	0
R00331	-1000	1000	-1000	1000	-1000	1000	0	0
R04751	0	0	0	0	-7.50459	0	0	0
R04738	0	0	0	0	0	7.50459	0	0
R07282	0	0	-1000	1000	-1000	1000	0	0
R00289	0	0	-1000	1000	-1000	1000	0	0
R00257	0	0	0	0	0	0	0	0
R03617	0	0	0	0	0	0	0	0
R03219	0	0	0	0	0	0	0	0
R00867	0	0	-1000	1000	-1000	1000	0	0
R10575	0	0	0	0	0	0	0	0
R01381	0	0	0	0	0	0	0	0
R03088	0	0	0	0	0	0	0	0
R02529	0	0	0	1000	0	0	0	0
R01218	-1000	1000	-1000	1000	-1000	1000	0	0
R01360	0	0	0	0	0	1000	0	0
R00830	0	0	0	0	0	0	0	0
R08282	0	0	0	0	0	0	0	0
R02473	0	1000	0	1000	0	1000	0	0
R07330	0	0	0	0	0	0	0	0
R02478	0	0	0	0	0	0	0	0
R02853	0	0	0	0	0	0	0	0
R04426	0	1000	0	1000	0	1000	0	0
R01498	0	0	0	0	0	0	0	0
R00052	0	0	0	0	0	0	0	0
R02003	0	0	0	0	0	0	0	0
R01512	0	0	-1000	1000	-1000	1000	0	0
R02030	0	0	-1000	1000	-1000	1000	0	0
R01315	-1000	1000	0	0	-1000	1000	0	0
R10183	0	0	0	0	0	0	0	0
R00234	0	0	0	0	0	0	0	0
R01090	0	0	0	0	0	0	0	0
R10463	0	0	0	0	0	0	0	0
R02736	0	0	0	0	-1000	1000	0	0
R09085	0	0	-1000	1000	-1000	1000	0	0
R02855	0	0	0	0	0	0	0	0
R04138	0	0	0	0	0	0	0	0
R01857	0	0	-1.27759	0	-1.27759	-2.2593e-14	0	0
R09086	0	0	-1000	1000	-1000	1000	0	0
R04463	0	0	0	0	0	0	0	0
R03165	0	0	0	0	0	0	0	0
R10242	0	0	0	0	0	0	0	0
R01687	0	0	0	0	0	0	0	0
R08223	0	0	0	0	0	0	0	0
R00149	0	0	0	1000	0	1000	0	0
R03814	0	0	0	0	0	0	0	0
R00551	0	0	0	0	0	975.384	0	0
R02739	-1000	1000	-1000	1000	-1000	1000	-1000	0
R08550	0	0	0	0	0	0	0	0
R04748	0	0	0	0	-7.50459	0	0	0
R00623	-1000	1000	0	0	-1000	1000	-1000	1000
R05835	0	0	0	0	0	0	0	0
R03411	0	0	0	0	0	0	0	0
R04606	0	0	0	0	0	0	0	0
R01716	0	0	0	0	0	0	0	0
R03458	0	0	0	0	0	0	0	0
R03024	0	0	0	0	0	0	0	0
R04739	0	0	0	0	-7.50459	0	0	0
R05802	0	0	0	0	0	0	0	0
R00555	0	0	0	0	0	0	0	0
R04513	0	1000	0	1000	0	1000	0	0
R08613	0	0	0	0	0	0	0	0
R00335	0	0	0	0	0	1000	0	0
R07093	0	0	0	0	0	0	0	0
R04550	0	0	0	0	0	0	0	0
R02029	0	1000	0	1000	0	1000	0	0
R02021	0	0	0	0	0	0	0	0
R08198	0	0	0	0	0	0	0	0
R10651	0	0	-1000	1000	-1000	1000	0	0
R01432	0	0	0	0	0	0.254523	0	0
R00444	0	0	-1000	1000	-1000	1000	0	0
R01501	0	0	0	0	0	0	0	0
R01251	-1000	1000	-1000	1000	-1000	1000	0	0
R01041	-1000	1000	0	0	-1000	1000	-1000	962.63
R03045	0	0	0	0	0	0	0	0
R04439	-17.8948	982.105	-17.8948	982.105	-17.8948	982.105	0	0
R06154	0	0	0	0	0	0	0	0
R04683	0	0	0	0	0	0	0	0
R04935	0	0	0	0	0	0	0	0
R03304	0	0	0	0	0	0	0	0
R04753	0	0	0	0	-7.50459	0	0	0
R09249	0	0	0	0	0	0	0	0
R02536	0	0	0	0	0	0	0	0
R05102	0	0	0	0	0	0	0	0
R01357	0	0	0	0	0	1000	0	0
R01920	0	0	0	0	0	0	0	0
R03858	0	0	0	0	0	7.50459	0	0
R00251	0	0	0	0	0	0	0	0
R02975	0	0	0	0	0	0	0	0
R02115	-1000	1000	-1000	1000	-1000	1000	-1000	1000
R01560	0	0	0	0	0	0	0	0
R01752	0	1000	0	1000	0	1000	0	0
R02613	0	0	0	0	0	0	0	0
R10552	0	0	0	0	0	0	0	0
R04996	0	0	0	0	0	0	0	0
R05577	0	0	0	0	0	0	0	0
R01281	0	0	0	0	0	0	0	0
R01184	0	0	0	1000	0	1000	0	0
R00206	0	0	0	0	-1000	1000	0	0
R02603	0	0	0	0	0	0	0	0
R09597	0	0	0	0	0	0	0	0
R03838	0	1000	0	0	0	1000	0	0
R05614	0	0	0	0	0	0	0	0
R01049	0	0	0	999.745	0	1000	0	0
R03269	0	0	0	1000	0	1000	0	1000
R07324	0	0	0	1000	0	1000	0	0
R07762	0	0	0	0	0	0	0	0
R03913	0	0	-1000	1000	-1000	1000	0	0
R00378	-0.12907	-0.12907	-0.12907	0	-0.12907	0	-0.12907	-0.12907
R01975	0	0	0	0	-7.50459	0	0	0
R10636	0	0	0	0	0	0	0	0
R05066	0	0	0	0	0	0	0	0
R00258	0	0	-1000	1000	-1000	1000	0	0
R00329	0	0	0	0	0	0	0	0
R00565	0	0	0	0	0	0	0	0
R00239	0	0	0	0	0	0	0	0
R02487	0	0	0	0	-1000	1000	0	0
R02719	0	0	0	0	0	0	0	0
R03089	0	0	0	0	0	0	0	0
R03259	0	0	0	0	0	0	0	0
R00570	0	0	-1000	1000	-1000	1000	0	0
R01456	0	0	0	0	0	0	0	0
R00888	0	0	0	1000	0	1000	0	0
R04953	-7.50459	-7.50459	-7.50459	-7.50459	-7.50459	0	-7.50459	-7.50459
R03428	0	0	0	0	0	0	0	0
R01004	0	0	0	0	0	0	0	0
R00796	-1000	0	0	0	0	0	-1000	0
R04095	-1000	0	0	0	-1000	0	0	0
R04493	0	0	0	0	0	0	0	0
R09954	0	0	0	0	0	0	0	0
R02124	0	0	0	0	0	0	0	0
R05329	0	0	-1000	0	-1000	0	0	0
R05578	0	0	0	0	0	0	0	0
R03519	0	0	0	0	0	0	0	0
R03035	0	0	-999.745	1000	-999.745	1000	0	0
R10035	0	0	0	0	0	0	0	0
R03804	0	0	0	0	0	0	0	0
R04743	0	0	0	0	-7.50459	0	0	0
R10497	0	0	0	0	0	0	0	0
R00640	0	0	0	0	0	0	0	0
R01364	0	0	0	0	0	0	0	0
R00371	0	0	-1000	1000	-1000	1000	0	0
R01799	-1000	1000	-1000	1000	-1000	1000	-1000	1000
R00004	0	0	0	1000	0	1000	0	0
R00256	0	1000	0	1000	0	1000	0	987.756
R05793	0	0	0	0	0	0	0	0
R02147	0	0	0	0	0	0	0	0
R00434	0	1000	0	0	0	0	0	1000
R03816	0	0	0	0	0	0	0	0
R01518	-1000	1000	-1000	1000	-1000	1000	0	0
R10648	0	0	0	0	0	0	0	0
R00751	-15.0408	-15.0408	-1000	1000	-1000	1000	-15.0408	-15.0408
R03856	0	0	0	0	-7.50459	0	0	0
R02317	0	0	0	0	0	0	0	0
R02472	0	0	0	0	0	0	0	0
R01883	0	0	0	0	0	0	0	0
R00341	0	0	0	1000	0	1000	0	0
BIOMASS	45.2084	45.2084	45.2084	45.2084	45.2084	45.2084	45.2084	45.2084
k_Henninger	-1000	1000	-1000	1000	-1000	1000	-1000	1000
h_Henninger	0	0	0	0	0	0	0	0
po4_Henninger	-1000	1000	-1000	1000	-1000	1000	-1000	1000
na_Henninger	-1000	1000	-1000	1000	-1000	1000	-1000	1000
NO3_Henninger	0	1000	0	0	0	0	0	1000
Ca2_Henninger	-1000	1000	-1000	1000	-1000	1000	-1000	1000
Mg_Henninger	0	0	0	0	0	0	0	0
Co3_Henninger	-1000	1000	-1000	1000	-1000	1000	-947.468	1000
NH4_Henninger	-1000	1000	-1000	1000	-1000	1000	-1000	1000
So4_Henninger	-1000	1000	-1000	1000	-1000	1000	-1000	1000
Fe_Henninger	0	0	0	0	0	0	0	0
h2o_Henninger	-1000	1000	-1000	1000	-1000	1000	-1000	1000
succac_Henninger	0	0	-1000	1000	-1000	1000	0	0
arginine_Henninger	24.616	1000	24.616	1000	24.616	1000	24.616	1000
glycine_Henninger	-1000	1000	-1000	1000	-1000	1000	-962.346	1000
Aspacid_Henninger	-1000	1000	-1000	1000	-1000	1000	-1000	21.4468
glutamacid_Henninger	-1000	1000	-1000	1000	-1000	1000	-1000	1000
alanine_Henninger	-1000	1000	-1000	1000	-1000	1000	-1000	1000
Leucine_Henninger	-972.929	1000	-972.929	1000	-972.929	1000	-972.929	1000
cysteine_Henninger	-993.882	1000	-993.882	1000	-993.882	1000	-993.882	1000
Thiamine_Henninger	0	0	0	0	0	0	0	0
glucose_Henninger	-1000	1000	-1000	1000	-1000	1000	-1000	1000
sucrose_Henninger	-1000	1000	-1000	1000	-1000	1000	-1000	1000
k_Henninger_e	0	0	0	0	0	0	0	0
h_Henninger_e	-1000	1000	-1000	1000	-1000	1000	-1000	1000
po4_Henninger_e	-90.9158	-90.9158	-90.9158	-90.9158	-90.9158	-90.6613	-90.9158	-90.9158
na_Henninger_e	0	0	0	0	0	0	0	0
NO3_Henninger_e	0	1000	0	0	0	0	0	1000
Ca2_Henninger_e	0	0	0	0	6.46235e-27	6.46235e-27	0	0
Mg_Henninger_e	0	0	0	0	0	0	0	0
Co3_Henninger_e	-1000	1000	-1000	1000	-1000	1000	-947.468	1000
NH4_Henninger_e	0	0	0	0	0	0	0	0
So4_Henninger_e	-993.882	0	-993.882	0	-993.882	0	0	0
Fe_Henninger_e	0	0	0	0	0	0	0	0
h2o_Henninger_e	-1000	1000	-1000	1000	-1000	1000	-1000	1000
succac_Henninger_e	0	0	-1000	1000	-1000	1000	0	0
arginine_Henninger_e	24.616	24.616	24.616	24.616	24.616	1000	24.616	24.616
glycine_Henninger_e	-1000	1000	-1000	1000	-1000	1000	-962.346	1000
Aspacid_Henninger_e	-960.913	1000	-978.553	1000	-978.553	1000	21.4468	21.4468
glutamacid_Henninger_e	-964.218	1000	-1000	1000	-1000	1000	-964.218	1000
alanine_Henninger_e	-969.077	1000	-1000	1000	-1000	1000	-969.077	1000
Leucine_Henninger_e	27.0708	27.0708	27.0708	27.0708	27.0708	27.0708	27.0708	27.0708
cysteine_Henninger_e	6.11805	1000	6.11805	1000	6.11805	1000	6.11805	6.11805
Thiamine_Henninger_e	0	0	0	0	0	0	0	0
glucose_Henninger_e	-1000	1000	-1000	1000	-1000	1000	-1000	1000
sucrose_Henninger_e	-1000	1000	-1000	1000	-1000	1000	-1000	1000
34DHOXPEGt	0	0	0	0	0	0	0	0
34dhpactex	0	0	0	0	0	0	0	0
ACACt2	-1000	1000	-1000	1000	-1000	1000	-1000	1000
ACACtex	-1000	1000	-1000	1000	-1000	1000	-1000	1000
ACCOAtn	0	0	0	0	0	0	0	0
ADRNLPVESSEC	0	0	0	0	0	0	0	0
ALAt2	0	1000	0	1000	0	1000	0	1000
ALAt4r	-1000	1000	-1000	1000	-1000	1000	-1000	1000
ALLTTti	0	1000	0	1000	0	1000	0	1000
ARGt3pp	0	975.384	0	975.384	0	975.384	0	975.384
ASNt2	0	0	0	0	0	0	0	0
ASO3t8pp	0	0	0	0	0	0	0	0
ASO3tex	0	0	0	0	0	0	0	0
ASPt2_2	0	1000	0	1000	0	1000	0	1000
ASPt2	0	1000	0	1000	0	1000	0	1000
BALAt2r	0	0	0	0	0	0	0	0
CA2abc	0	0	0	0	0	0	0	0
CA2t3pp	0	1000	0	1000	0	1000	0	1000
CA2tex	-1000	1000	-1000	1000	-1000	1000	-1000	1000
CAt4	-1000	1000	-1000	1000	-1000	1000	-1000	1000
CAt6	-1000	1000	-1000	1000	-1000	1000	-1000	1000
CBIabc	0	0	0	0	0	0	0	0
CHLtex	0	0	0	0	0	0	0	0
CLHCOtex	0	0	0	0	0	0	0	0
CLt3_2pp	0	0	0	0	0	0	0	0
CMPtex	0	0	0	0	0	0	0	0
CRNabc	0	0	0	0	0	0	0	0
CRNDabcpp	0	0	0	0	0	0	0	0
CRNDt2rpp	0	0	0	0	0	0	0	0
CRNt2rpp	-1000	1000	-1000	1000	-1000	1000	-1000	1000
CRNt7	0	0	0	0	0	0	0	0
CRNtex	-1000	1000	-1000	1000	-1000	1000	-1000	1000
CU1abcpp	0	0	0	0	0	0	0	0
CUtex	0	0	0	0	0	0	0	0
CYSt2r	-993.882	1000	-993.882	1000	-993.882	1000	-993.882	1000
CYTDt2r	0	1000	0	1000	0	1000	0	1000
DALAt2	0	1000	0	1000	0	1000	0	1000
DALAtex	-1000	0	-1000	0	-1000	0	-1000	0
DCDPtn	0	0	0	0	0	0	0	0
DGDPtn	0	0	0	0	0	0	0	0
DIDPtn	0	0	0	0	0	0	0	0
DNDPt22m	0	0	0	0	0	0	0	0
DNDPt24m	0	0	0	0	0	0	0	0
DNDPt42m	0	0	0	0	0	0	0	0
DSERt2	0	0	0	0	0	0	0	0
ETHAt6	-1000	1000	-1000	1000	-1000	1000	-1000	1000
ETHAtex	-1000	1000	-1000	1000	-1000	1000	-1000	1000
ETOHt2r	0	0	0	0	0	0	0	0
FEOXAMabcpp	0	0	0	0	0	0	0	0
FOLt	0	0	0	0	0	0	0	0
FORt	0	0	0	0	0	0	0	0
FRUpts2	0	0	0	0	0	0	0	0
FRUtex	0	0	0	0	0	0	0	0
FUMtex	0	1000	0	1000	0	1000	0	1000
GALabc	0	0	0	0	0	0	0	0
GALt2_2	-1000	0	-1000	0	-1000	0	-1000	0
GALt2	0	1000	0	1000	0	1000	0	1000
GCHOLAt3	0	0	0	0	0	0	0	0
GCHOLAte	0	0	0	0	0	0	0	0
GDPFUCtg	0	0	0	0	0	0	0	0
GLCt2	0	1000	0	1000	0	1000	0	1000
GLCURt2r	0	0	0	0	0	0	0	0
GLNt2r	0	0	0	0	0	0	0	0
GLUt2	0	1000	0	1000	0	1000	0	1000
GLYabcpp	-1000	-1000	-1000	-1000	-1000	-1000	-1000	-1000
GLYC3Pabc	0	0	0	0	0	0	0	0
GLYC3Ptex	0	0	0	0	0	0	0	0
GLYt2	0	1000	0	1000	0	1000	0	1000
GMPtex	0	1000	0	1000	0	1000	0	1000
H2Otex	0	0	0	0	0	0	0	0
H2St1	0	0	0	0	0	0	0	0
HISt2r	-1000	0	-1000	0	-1000	0	-1000	0
HMGCOAtm	0	0	0	0	0	0	0	0
IDPtn	0	0	0	0	0	0	0	0
ILEt2r	-1000	0	-1000	0	-1000	0	-1000	0
IMPtex	0	0	0	0	0	0	0	0
IND3ACt2r	0	0	0	0	0	0	0	0
INSt	0	1000	0	1000	0	1000	0	1000
ITPtn	0	0	0	0	0	0	0	0
Kabc	0	0	0	0	0	0	0	0
Kt2	0	1000	0	1000	0	1000	0	1000
Ktex	-1000	1000	-1000	1000	-1000	1000	-1000	1000
LCTSt3ipp	0	1000	0	1000	0	1000	0	1000
LCTStex	-1000	1000	-1000	1000	-1000	1000	-1000	1000
LCTSt	-1000	1000	-1000	1000	-1000	1000	-1000	1000
LEUt2r	-972.929	1000	-972.929	1000	-972.929	1000	-972.929	1000
LYSt2pp	0	0	0	0	0	0	0	0
MEPIVESSte	0	0	0	0	0	0	0	0
METt2r	-1000	0	-1000	0	-1000	0	-1000	0
MINOHPtexi	0	0	0	0	0	0	0	0
MOBDabc_rev	0	0	0	0	0	0	0	0
MOBDabc	0	0	0	0	0	0	0	0
NACtex	0	1000	0	1000	0	1000	0	1000
NAKtr	-1000	1000	-1000	1000	-1000	1000	-1000	1000
NCAMUP	0	0	0	0	0	0	0	0
NH4t4	0	0	0	0	0	0	0	0
NH4tex	-1000	1000	-1000	1000	-1000	1000	-1000	1000
NMNP	0	1000	0	1000	0	1000	0	1000
PHEt2r	-1000	0	-1000	0	-1000	0	-1000	0
PIt2r	-1000	1000	-1000	1000	-1000	1000	-1000	1000
PIt7	-1000	1000	-1000	1000	-1000	1000	-1000	1000
PItex	-1000	1000	-1000	1000	-1000	1000	-1000	1000
PIt	-1000	1000	-1000	1000	-1000	1000	-1000	1000
PROt2	0	0	0	0	0	0	0	0
PTRCabc	0	0	0	0	0	0	0	0
PTRCt2r	0	1000	0	1000	0	1000	0	1000
R1612CCA9_LR	0	1000	0	1000	0	1000	0	1000
R166F1FCA_LR	0	1000	0	1000	0	1000	0	1000
R17886AE7_LR	0	0	0	0	0	0	0	0
R249FF466_LR	0	1000	0	1000	0	1000	0	1000
R25F26654_LR	0	0	0	0	0	0	0	0
R2893245B_LR	0	0	0	0	0	0	0	0
R31F5CF61_LR	0	1000	0	1000	0	1000	0	1000
R3AB6F98E_LR	0	0	0	0	0	0	0	0
R3ABC08FE_LR	0	0	0	0	0	0	0	0
R3DB47CC1_B	-1000	1000	-1000	1000	-1000	1000	-1000	1000
R4C27A7A2_LR	0	0	0	0	0	0	0	0
R51EF9F58_LR	0	0	0	0	0	0	0	0
R63D4DFBA_LR	0	0	0	0	0	0	0	0
R70588FD_LR	0	1000	0	1000	0	1000	0	1000
R8CD2C4B2_LR	0	0	0	0	0	0	0	0
R996CFDA6_LR	0	1000	0	1000	0	1000	0	1000
R996CFDA6_LR_rev	-1000	0	-1000	0	-1000	0	-1000	0
R9A5B86CD_LR	0	0	0	0	0	0	0	0
RA0092F15_LR	0	0	0	0	0	0	0	0
RABF7DAED_LR	0	0	0	0	0	0	0	0
RAD5A9D86_LR	0	0	0	0	0	0	0	0
RB282F59_LR	0	0	0	0	0	0	0	0
RB45471BD_LR	0	0	0	0	0	0	0	0
RB5C20F8F_LR	0	1000	0	1000	0	1000	0	1000
RBEBEC5B9_LR	0	0	0	0	0	0	0	0
RC14D1DBB_LR	0	0	0	0	0	0	0	0
RC6BF720D_LR	0	0	0	0	0	0	0	0
RCB0873E7_LR	0	0	0	0	0	0	0	0
RD6F291E_LR	0	1000	0	1000	0	1000	0	1000
RE3F5B2EE_LR	0	0	0	0	0	0	0	0
REA11B65A_LR	0	1000	0	1000	0	1000	0	1000
REA11B65A_LR_rev	-1000	1000	-1000	1000	-1000	1000	-1000	1000
REB9D39EE_LR	0	0	0	0	0	0	0	0
RED4DADE6_LR	0	1000	0	1000	0	1000	0	1000
REE073390_LR	0	0	0	0	0	0	0	0
REE2D5629_LR	0	0	0	0	0	0	0	0
RF3850A81_LR	0	0	0	0	0	0	0	0
RF75686C9_LR	0	1000	0	1000	0	1000	0	1000
RFF1077C4_LR	0	1000	0	1000	0	1000	0	1000
RIBabc	0	0	0	0	0	0	0	0
RIBFLVt3	0	0	0	0	0	0	0	0
RIBt	0	0	0	0	0	0	0	0
SERt2r	0	0	0	0	0	0	0	0
SO4t2	0	1000	0	1000	0	1000	0	1000
SUCRtex	-1000	1000	-1000	1000	-1000	1000	-1000	1000
THRt2	0	0	0	0	0	0	0	0
TRPt2r	-1000	0	-1000	0	-1000	0	-1000	0
TYRt2r	-1000	0	-1000	0	-1000	0	-1000	0
URIt2	0	0	0	0	0	0	0	0
VALt2r	-1000	0	-1000	0	-1000	0	-1000	0
XTSNt2	0	1000	0	1000	0	1000	0	1000
ZN2abcpp	0	0	0	0	0	0	0	0
Zn2tex	-1000	0	-1000	0	-1000	0	-1000	0
ZN2tpp	0	1000	0	1000	0	1000	0	1000
C02403Ex	0	0	0	0	0	0	0	0
C00073Ex	0	1000	0	1000	0	1000	0	1000
C00183Ex	0	1000	0	1000	0	1000	0	1000
C00078EX	0	1000	0	1000	0	1000	0	1000
C00407Ex	0	1000	0	1000	0	1000	0	1000
C00079Ex	0	1000	0	1000	0	1000	0	1000
C00135Ex	0	1000	0	1000	0	1000	0	1000
C00082Ex	0	1000	0	1000	0	1000	0	1000
R00014	0	0	-1000	1000	-1000	1000	0	0
R00196	-1000	1000	-1000	1000	-1000	1000	-1000	1000
R00198	0	0	0	0	0	0	0	0
R00203	-1000	1000	-1000	1000	-1000	1000	-1000	1000
R00205	-1000	1000	-1000	1000	-1000	1000	-1000	1000
R00207	-1000	1000	-1000	1000	-1000	1000	-1000	1000
R00211	-1000	1000	-1000	1000	-1000	1000	-1000	1000
R00212	-1000	1000	-1000	1000	-1000	1000	-1000	1000
R00218	-1000	999.745	-1000	999.745	-1000	999.745	-1000	999.745
R00219	-999.745	1000	-999.745	1000	-999.745	1000	-999.745	1000
R00220	-1000	1000	-1000	1000	-1000	1000	-1000	967.448
R00221	0	0	-1000	1000	-1000	1000	0	0
R00227	-1000	1000	-1000	1000	-1000	1000	-1000	1000
R00228	-1000	1000	-1000	1000	-1000	1000	-1000	1000
R00229	-1000	1000	-1000	1000	-1000	1000	-1000	1000
R00236	-1000	1000	-1000	1000	-1000	1000	-1000	-7.26182
R00271	0	0	0	0	0	0	0	0
R00316	-1000	1000	-1000	1000	-1000	1000	-1000	-7.26182
R00317	-1000	1000	-1000	1000	-1000	1000	-1000	1000
R00319	-1000	1000	-1000	1000	-1000	1000	-1000	1000
R00320	-1000	1000	-1000	1000	-1000	1000	-1000	1000
R00326	-1000	1000	-1000	1000	-1000	1000	-1000	1000
R00343	-1000	1000	-1000	1000	-1000	1000	-1000	1000
R00345	-1000	1000	-1000	1000	-1000	1000	-1000	1000
R00346	-1000	1000	-1000	1000	-1000	1000	-1000	1000
R00364	-1000	1000	-1000	1000	-1000	1000	-1000	1000
R00366	-1000	1000	-1000	1000	-1000	1000	-1000	1000
R00367	-1000	1000	-1000	1000	-1000	1000	-1000	1000
R00372	-960.913	1000	-1000	1000	-1000	1000	17.6403	17.6403
R00428	-1000	0	-1000	0	-1000	0	0	0
R00431	-1000	1000	-1000	1000	-1000	1000	-1000	1000
R00489	4.26326e-14	-1.13687e-13	1.48215e-14	1.80966e-13	2.27873e-13	0.254523	-6.39488e-14	-6.39488e-14
R00585	-969.077	1000	-1000	1000	-1000	1000	-969.077	1000
R00588	-1000	969.077	-1000	1000	-1000	1000	-1000	969.077
R00611	-1000	1000	-1000	1000	-1000	1000	-1000	1000
R00703	-1000	1000	-1000	1000	-1000	1000	-1000	1000
R00711	-1000	1000	-1000	1000	-1000	1000	-1000	1000
R00726	-1000	1000	-1000	1000	-1000	1000	-1000	1000
R00742	52.5321	1000	-947.468	1000	-1000	1000	52.5321	52.5321
R00748	-1000	1000	-1000	1000	-1000	1000	-1000	1000
R00749	-1000	1000	-1000	1000	-1000	1000	-1000	1000
R00753	-1000	1000	-1000	1000	-1000	1000	-1000	1000
R00846	-1000	1000	-1000	1000	-1000	1000	-1000	1000
R00848	-1000	1000	-1000	1000	-1000	1000	-1000	1000
R00855	-1000	1000	-1000	1000	-1000	1000	-1000	1000
R00856	-1000	1000	-1000	1000	-1000	1000	-1000	1000
R00865	-1000	1000	-1000	1000	-1000	1000	-1000	1000
R00868	-1000	1000	-1000	1000	-1000	1000	-1000	1000
R00870	-1000	1000	-1000	1000	-1000	1000	-1000	1000
R00872	-1000	1000	-1000	1000	-1000	1000	0	0
R00875	-1000	1000	-1000	1000	-1000	1000	-1000	1000
R00877	-1000	1000	-1000	1000	-1000	1000	-1000	1000
R00878	-1000	1000	-1000	1000	-1000	1000	-1000	1000
R00879	-1000	1000	-1000	1000	-1000	1000	-1000	1000
R00880	-1000	1000	-1000	1000	-1000	1000	-1000	1000
R00881	-1000	0	-1000	1000	-1000	1000	-1000	0
R00883	-1000	1000	-1000	1000	-1000	1000	-1000	1000
R00887	-1000	1000	-1000	1000	-1000	1000	-1000	1000
R00890	-1000	1000	-1000	1000	-1000	1000	-1000	1000
R00891	-993.882	0	-993.882	0	-993.882	0	0	0
R00905	0.254523	0.254523	0.254523	0.254523	0	0.254523	0.254523	0.254523
R00928	-1000	0	0	0	-1000	0	0	0
R00936	-1000	1000	-1000	1000	-1000	1000	-1000	1000
R00937	-1000	1000	-1000	1000	-1000	1000	-1000	1000
R00940	-1000	1000	-1000	1000	-1000	1000	-1000	1000
R00977	-1000	999.745	-1000	999.745	-1000	1000	-1000	999.745
R00978	-1000	999.745	-1000	999.745	-1000	1000	-1000	999.745
R00998	0	0	0	0	0	0	0	0
R01013	-1000	1000	-1000	1000	-1000	1000	-1000	1000
R01015	-1000	999.745	-1000	1000	-1000	1000	-962.885	999.745
R01019	0	0	0	0	0	0	0	0
R01021	-1000	1000	-1000	1000	-1000	1000	-1000	1000
R01022	-1000	1000	-1000	1000	-1000	1000	-1000	1000
R01023	0	0	0	1000	0	0	0	1000
R01059	-999.745	1000	-1000	1000	-1000	1000	-962.63	1000
R01196	-1000	1000	-1000	1000	-1000	1000	-1000	1000
R01211	-0.254523	-0.254523	-0.254523	-0.254523	-0.254523	-0.254523	-0.254523	-0.254523
R01214	-17.6403	-17.6403	-17.6403	-17.6403	-17.6403	-17.6403	-17.6403	-17.6403
R01257	-1000	1000	-1000	1000	-1000	1000	-1000	1000
R01312	-1000	1000	-1000	1000	-1000	1000	-1000	1000
R01316	-1000	1000	-1000	1000	-1000	1000	-1000	1000
R01319	-1000	1000	-1000	1000	-1000	1000	-1000	1000
R01320	-1000	1000	-1000	1000	-1000	1000	-962.346	1000
R01326	-1000	1000	-1000	1000	-1000	1000	-1000	1000
R01332	0	0	0	0	0	0	0	0
R01446	-1000	1000	-1000	1000	-1000	1000	-1000	1000
R01447	-1000	1000	-1000	1000	-1000	1000	-1000	1000
R01450	-1000	1000	-1000	1000	-1000	1000	-1000	1000
R01511	-1000	1000	-1000	1000	-1000	1000	-1000	1000
R01565	-1000	1000	-1000	1000	-1000	1000	-1000	1000
R01566	0	0	0	0	0	0	0	0
R01623	0	0	0	999.745	0	999.745	0	0
R01624	0	1000	0	1000	0	1000	0	1000
R01625	0	0	0	999.745	0	999.745	0	0
R01706	7.50459	1000	7.50459	1000	7.50459	1000	7.50459	7.50459
R01735	-1000	1000	-1000	1000	-1000	1000	-1000	1000
R01787	-1000	1000	-1000	1000	-1000	1000	-1000	1000
R01793	-1000	1000	-1000	1000	-1000	1000	-1000	1000
R01794	-1000	1000	-1000	1000	-1000	1000	-1000	1000
R01797	-1000	1000	-1000	1000	-1000	1000	-1000	1000
R01800	-1000	1000	-1000	1000	-1000	1000	-1000	1000
R01813	0	0	-1000	1000	-1000	1000	0	0
R01818	-1000	1000	-1000	1000	-1000	1000	-1000	1000
R01951	0	0	-1000	0	-1000	0	0	0
R02027	-1000	1000	-1000	1000	-1000	1000	-962.63	1000
R02051	-1000	1000	-1000	1000	-1000	1000	-1000	1000
R02052	-1000	1000	-1000	1000	-1000	1000	-1000	1000
R02053	-1000	1000	-1000	1000	-1000	1000	-1000	1000
R02054	-1000	1000	-1000	1000	-1000	1000	-1000	1000
R02056	-1000	1000	-1000	1000	-1000	1000	-962.346	1000
R02071	-1000	1000	-1000	1000	-1000	1000	-1000	962.63
R02073	-1000	1000	-1000	1000	-1000	1000	-962.63	1000
R02114	-1000	1000	-1000	1000	-1000	1000	-1000	1000
R02167	-1000	1000	-1000	1000	-1000	1000	-1000	962.63
R02235	-1000	1000	-1000	1000	-1000	1000	-1000	1000
R02236	-1000	1000	-1000	1000	-1000	1000	-1000	1000
R02237	0	0	0	0	0	0	0	0
R02241	-1000	1000	-1000	1000	-1000	1000	-1000	1000
R02242	-1000	1000	-1000	1000	-1000	1000	-1000	1000
R02260	-1000	1000	-1000	1000	-1000	1000	-1000	1000
R02261	-1000	1000	-1000	1000	-1000	1000	-925.515	1000
R02262	-1000	1000	-1000	1000	-1000	1000	-1000	925.515
R02263	-1000	1000	-1000	1000	-1000	1000	-1000	925.515
R02269	0.254523	0.254523	0.254523	0.254523	0	0.254523	0.254523	0.254523
R02320	-1000	1000	-1000	1000	-1000	1000	0	0
R02437	-1000	1000	-1000	1000	-1000	1000	-1000	925.515
R02438	-1000	1000	-1000	1000	-1000	1000	-1000	1000
R02471	-0.254523	-0.254523	-0.254523	-0.254523	-0.254523	-0.254523	-0.254523	-0.254523
R02474	-1000	1000	-1000	1000	-1000	1000	0	0
R02527	-1000	1000	-1000	1000	-1000	1000	-1000	1000
R02530	-1000	0	-1000	0	-1000	0	0	0
R02563	-1000	1000	-1000	1000	-1000	1000	0	0
R02566	-1000	1000	-1000	1000	-1000	1000	-1000	1000
R02568	37.3697	1000	-1000	1000	-1000	1000	37.3697	537.37
R02630	-1000	1000	-1000	1000	-1000	1000	-1000	962.63
R02677	0	0	0	0	0	0	0	0
R02703	-1000	1000	-1000	1000	-1000	1000	-1000	1000
R02704	-1000	1000	-1000	1000	-1000	1000	-1000	1000
R02730	-1000	1000	-1000	1000	-1000	1000	0	0
R02746	-1000	1000	-1000	1000	-1000	1000	-1000	1000
R02747	-1000	1000	-1000	1000	-1000	1000	-1000	1000
R02756	-1000	1000	-1000	1000	-1000	1000	-1000	1000
R02814	0	0	0	0	0	0	0	0
R02817	-1000	1000	-1000	1000	-1000	1000	0	0
R02821	0	0	-1000	-2.01948e-28	-1000	-1.13687e-13	0	0
R02854	0	0	0	0	0	0	0	0
R02925	-1000	1000	-1000	1000	-1000	1000	-1000	1000
R02971	0.254523	0.254523	-999.745	0.254523	-999.745	0.254523	-999.745	0.254523
R02972	0.254523	0.254523	-999.745	0.254523	-999.745	0.254523	-999.745	0.254523
R02973	0	0	0	0	0	0	0	0
R03014	-1000	1000	-1000	1000	-1000	1000	-1000	925.515
R03036	-0.254523	-0.254523	-1000	999.745	-1000	999.745	-0.254523	-0.254523
R03051	0	1000	0	1000	0	1000	17.8948	17.8948
R03066	0	0	-1000	0	-1000	0	0	0
R03145	-1000	0	-1000	1000	-1000	1000	-1000	0
R03161	0	0	-1000	0	-1000	0	0	0
R03163	-1000	1000	-1000	1000	-1000	1000	-1000	925.515
R03198	-0.254523	-0.254523	-0.254523	-0.254523	-0.254523	-0.254523	-0.254523	-0.254523
R03232	-1000	1000	-1000	1000	-1000	1000	-962.63	1000
R03234	-1000	1000	-1000	1000	-1000	1000	-1000	1000
R03241	-1000	1000	-1000	1000	-1000	1000	-1000	925.515
R03270	0	0	-1000	1000	-1000	1000	0	0
R03360	-1000	1000	-1000	1000	-1000	1000	-1000	1000
R03370	0	0	0	0	0	0	0	0
R03388	-1000	1000	-1000	1000	-1000	1000	-1000	1000
R03396	-1000	1000	-1000	1000	-1000	1000	-1000	1000
R03397	-1000	1000	-1000	1000	-1000	1000	-1000	1000
R03398	-1000	1000	-1000	1000	-1000	1000	-1000	1000
R03399	-1000	1000	-1000	1000	-1000	1000	-1000	1000
R03416	-1000	1000	-1000	1000	-1000	1000	-1000	1000
R03417	-1000	1000	-1000	1000	-1000	1000	-1000	1000
R03424	-1000	1000	-1000	1000	-1000	1000	-962.346	1000
R03503	0	0	0	1000	0	1000	0	0
R03504	0	0	0	0	0	0	0	0
R03576	0	0	0	0	0	0	0	0
R03688	-1000	1000	-1000	1000	-1000	1000	-925.515	1000
R03691	0	0	0	0	0	0	0	0
R03706	0	0	0	0	0	0	0	0
R03759	0	0	0	0	0	0	0	0
R03772	-1000	1000	-1000	1000	-1000	1000	-925.515	1000
R03774	-1000	1000	-1000	1000	-1000	1000	-925.515	1000
R03927	0	0	0	0	0	0	0	0
R03942	-1000	1000	-1000	1000	-1000	1000	-1000	1000
R03984	0	0	0	0	0	0	0	0
R04014	0	0	0	0	0	0	0	0
R04034	0	0	0	0	0	0	0	0
R04076	-1000	1000	-1000	1000	-1000	1000	-1000	1000
R04158	0	0	0	0	0	0	0	0
R04173	0	0	-1000	0	-1000	0	0	0
R04177	-1000	999.745	-1000	999.745	-1000	999.745	-1000	999.745
R04230	0.254523	0.254523	-999.745	0.254523	-999.745	0.254523	0.254523	0.254523
R04241	-1000	964.218	-1000	1000	-1000	1000	-1000	964.218
R04242	0	0	0	0	0	0	0	0
R04285	0	0	-1000	1000	-1000	1000	0	0
R04286	0	0	0	0	0	0	0	0
R04391	-0.254523	-0.254523	-0.254523	999.745	-0.254523	999.745	-0.254523	999.745
R04428	7.50459	7.50459	7.50459	7.50459	0	7.50459	7.50459	7.50459
R04430	-7.50459	992.495	-7.50459	992.495	-7.50459	1000	-7.50459	-7.50459
R04480	-1000	1000	-1000	1000	-1000	1000	-1000	1000
R04520	0	0	0	0	0	0	0	0
R04535	7.50459	7.50459	7.50459	7.50459	0	7.50459	7.50459	7.50459
R04537	7.50459	7.50459	7.50459	7.50459	0	7.50459	7.50459	7.50459
R04544	7.50459	7.50459	7.50459	7.50459	0	7.50459	7.50459	7.50459
R04568	7.50459	7.50459	7.50459	7.50459	0	7.50459	7.50459	7.50459
R04620	-1000	1000	-1000	1000	-1000	1000	-1000	1000
R04621	-1000	1000	-1000	1000	-1000	1000	-1000	1000
R04622	0	0	0	0	0	0	0	0
R04638	-1000	1000	-1000	1000	-1000	1000	-1000	1000
R04639	0	1000	0	1000	0	1000	0	0
R04725	-7.50459	992.495	-7.50459	992.495	-7.50459	1000	-7.50459	-7.50459
R04864	0	0	0	0	0	0	0	0
R04954	7.50459	7.50459	7.50459	7.50459	0	7.50459	7.50459	7.50459
R04956	-7.50459	992.495	-7.50459	992.495	-7.50459	1000	-7.50459	-7.50459
R04959	-7.50459	992.495	-7.50459	992.495	-7.50459	1000	-7.50459	-7.50459
R04962	-7.50459	992.495	-7.50459	992.495	-7.50459	1000	-7.50459	-7.50459
R04965	7.50459	7.50459	7.50459	7.50459	0	7.50459	7.50459	7.50459
R04967	-7.50459	992.495	-7.50459	992.495	-7.50459	1000	-7.50459	-7.50459
R04970	-7.50459	992.495	-7.50459	992.495	-7.50459	1000	-7.50459	-7.50459
R05046	-1000	0	-1000	0	-1000	0	0	0
R05048	-1000	0	-1000	0	-1000	0	0	0
R05063	0	0	0	0	0	0	0	0
R05122	0	0	0	0	0	0	0	0
R05381	0	0	0	0	0	0	0	0
R05382	0	0	0	0	0	0	0	0
R05553	0	0	0	0	0	0	0	0
R05607	-1000	1000	-1000	1000	-1000	1000	-1000	1000
R05679	-1000	1000	-1000	1000	-1000	1000	-1000	1000
R05680	-1000	1000	-1000	1000	-1000	1000	-1000	1000
R05768	-1000	1000	-1000	1000	-1000	1000	-1000	1000
R05790	-1000	1000	-1000	1000	-1000	1000	-1000	1000
[truncated: 84 more rows]
