# Supplementary material for: A Genome-Scale Metabolic Reconstruction of Phytophthora infestans With the Integration of Transcriptional Data Reveals the Key Metabolic Patterns Involved in the Interaction of Its Host
Source: Front Genet. 2018 Jul 10;9:244. doi: 10.3389/fgene.2018.00244 (PMC6048221; doi:10.3389/fgene.2018.00244)
Supplement: Supplementary Data — P. infestans_M_model.xml. Metabolic model of P. infestans (sbml). Pinfestans_project.mat. Matlab project with full metabolic model, FBA, FVA, and context-specific models. [file Data_Sheet_2.zip]

Archive with 5 entries (4 files):
- P.infestans_M-model.xml
- __MACOSX/
- __MACOSX/._P.infestans_M-model.xml
- Pinfestans_project.mat
- __MACOSX/._Pinfestans_project.mat
