# Supplementary material for: A Genome-Scale Metabolic Reconstruction of Phytophthora infestans With the Integration of Transcriptional Data Reveals the Key Metabolic Patterns Involved in the Interaction of Its Host
Source: Front Genet. 2018 Jul 10;9:244. doi: 10.3389/fgene.2018.00244 (PMC6048221; doi:10.3389/fgene.2018.00244)
Supplement: Supplementary Data — P. infestans_M_model.xml. Metabolic model of P. infestans (sbml). Pinfestans_project.mat. Matlab project with full metabolic model, FBA, FVA, and context-specific models. [file Data_Sheet_2.zip › P.infestans_M-model.xml]

<?xml version='1.0' encoding='UTF-8'?>
<sbml xmlns:fbc="http://www.sbml.org/sbml/level3/version1/fbc/version2" level="3" sboTerm="SBO:0000624" version="1" xmlns="http://www.sbml.org/sbml/level3/version1/core" fbc:required="false">
  <model fbc:strict="true" id="testpif2">
    <listOfUnitDefinitions>
      <unitDefinition id="mmol_per_gDW_per_hr">
        <listOfUnits>
          <unit exponent="1" kind="mole" multiplier="1" scale="-3"/>
          <unit exponent="-1" kind="gram" multiplier="1" scale="0"/>
          <unit exponent="-1" kind="second" multiplier="3600" scale="0"/>
        </listOfUnits>
      </unitDefinition>
    </listOfUnitDefinitions>
    <fbc:listOfObjectives fbc:activeObjective="obj">
      <fbc:objective fbc:id="obj" fbc:type="maximize">
        <fbc:listOfFluxObjectives>
          <fbc:fluxObjective fbc:reaction="R_BIOMASS" fbc:coefficient="1"/>
        </fbc:listOfFluxObjectives>
      </fbc:objective>
    </fbc:listOfObjectives>
    <listOfParameters>
      <parameter constant="true" id="cobra_default_lb" sboTerm="SBO:0000626" units="mmol_per_gDW_per_hr" value="-1000"/>
      <parameter constant="true" id="cobra_default_ub" sboTerm="SBO:0000626" units="mmol_per_gDW_per_hr" value="1000"/>
      <parameter constant="true" id="cobra_0_bound" sboTerm="SBO:0000626" units="mmol_per_gDW_per_hr" value="0"/>
      <parameter constant="true" id="R_k_Henninger_e_lower_bound" sboTerm="SBO:0000625" units="mmol_per_gDW_per_hr" value="-10"/>
      <parameter constant="true" id="R_h_Henninger_e_lower_bound" sboTerm="SBO:0000625" units="mmol_per_gDW_per_hr" value="-10"/>
      <parameter constant="true" id="R_po4_Henninger_e_lower_bound" sboTerm="SBO:0000625" units="mmol_per_gDW_per_hr" value="-10"/>
      <parameter constant="true" id="R_na_Henninger_e_lower_bound" sboTerm="SBO:0000625" units="mmol_per_gDW_per_hr" value="-10"/>
      <parameter constant="true" id="R_NO3_Henninger_e_lower_bound" sboTerm="SBO:0000625" units="mmol_per_gDW_per_hr" value="-10"/>
      <parameter constant="true" id="R_Ca2_Henninger_e_lower_bound" sboTerm="SBO:0000625" units="mmol_per_gDW_per_hr" value="-10"/>
      <parameter constant="true" id="R_Mg_Henninger_e_lower_bound" sboTerm="SBO:0000625" units="mmol_per_gDW_per_hr" value="-10"/>
      <parameter constant="true" id="R_Co3_Henninger_e_lower_bound" sboTerm="SBO:0000625" units="mmol_per_gDW_per_hr" value="-10"/>
      <parameter constant="true" id="R_NH4_Henninger_e_lower_bound" sboTerm="SBO:0000625" units="mmol_per_gDW_per_hr" value="-10"/>
      <parameter constant="true" id="R_So4_Henninger_e_lower_bound" sboTerm="SBO:0000625" units="mmol_per_gDW_per_hr" value="-10"/>
      <parameter constant="true" id="R_Fe_Henninger_e_lower_bound" sboTerm="SBO:0000625" units="mmol_per_gDW_per_hr" value="-10"/>
      <parameter constant="true" id="R_h2o_Henninger_e_lower_bound" sboTerm="SBO:0000625" units="mmol_per_gDW_per_hr" value="-10"/>
      <parameter constant="true" id="R_succac_Henninger_e_lower_bound" sboTerm="SBO:0000625" units="mmol_per_gDW_per_hr" value="-10"/>
      <parameter constant="true" id="R_arginine_Henninger_e_lower_bound" sboTerm="SBO:0000625" units="mmol_per_gDW_per_hr" value="-10"/>
      <parameter constant="true" id="R_glycine_Henninger_e_lower_bound" sboTerm="SBO:0000625" units="mmol_per_gDW_per_hr" value="-10"/>
      <parameter constant="true" id="R_Aspacid_Henninger_e_lower_bound" sboTerm="SBO:0000625" units="mmol_per_gDW_per_hr" value="-10"/>
      <parameter constant="true" id="R_glutamacid_Henninger_e_lower_bound" sboTerm="SBO:0000625" units="mmol_per_gDW_per_hr" value="-10"/>
      <parameter constant="true" id="R_alanine_Henninger_e_lower_bound" sboTerm="SBO:0000625" units="mmol_per_gDW_per_hr" value="-10"/>
      <parameter constant="true" id="R_Leucine_Henninger_e_lower_bound" sboTerm="SBO:0000625" units="mmol_per_gDW_per_hr" value="-10"/>
      <parameter constant="true" id="R_cysteine_Henninger_e_lower_bound" sboTerm="SBO:0000625" units="mmol_per_gDW_per_hr" value="-10"/>
      <parameter constant="true" id="R_Thiamine_Henninger_e_lower_bound" sboTerm="SBO:0000625" units="mmol_per_gDW_per_hr" value="-10"/>
      <parameter constant="true" id="R_glucose_Henninger_e_lower_bound" sboTerm="SBO:0000625" units="mmol_per_gDW_per_hr" value="-10"/>
      <parameter constant="true" id="R_sucrose_Henninger_e_lower_bound" sboTerm="SBO:0000625" units="mmol_per_gDW_per_hr" value="-10"/>
      <parameter constant="true" id="R_C00082_c_in_lower_bound" sboTerm="SBO:0000625" units="mmol_per_gDW_per_hr" value="-10"/>
      <parameter constant="true" id="R_C05752_c_in_lower_bound" sboTerm="SBO:0000625" units="mmol_per_gDW_per_hr" value="-10"/>
      <parameter constant="true" id="R_C00078_c_in_lower_bound" sboTerm="SBO:0000625" units="mmol_per_gDW_per_hr" value="-10"/>
      <parameter constant="true" id="R_C00407_c_in_lower_bound" sboTerm="SBO:0000625" units="mmol_per_gDW_per_hr" value="-10"/>
      <parameter constant="true" id="R_C00272_c_in_lower_bound" sboTerm="SBO:0000625" units="mmol_per_gDW_per_hr" value="-10"/>
      <parameter constant="true" id="R_C00079_c_in_lower_bound" sboTerm="SBO:0000625" units="mmol_per_gDW_per_hr" value="-10"/>
      <parameter constant="true" id="R_C02737_c_in_lower_bound" sboTerm="SBO:0000625" units="mmol_per_gDW_per_hr" value="-10"/>
      <parameter constant="true" id="R_C00135_c_in_lower_bound" sboTerm="SBO:0000625" units="mmol_per_gDW_per_hr" value="-10"/>
      <parameter constant="true" id="R_C02403_c_in_lower_bound" sboTerm="SBO:0000625" units="mmol_per_gDW_per_hr" value="-10"/>
      <parameter constant="true" id="R_C00101_c_in_lower_bound" sboTerm="SBO:0000625" units="mmol_per_gDW_per_hr" value="-10"/>
      <parameter constant="true" id="R_C00350_c_in_lower_bound" sboTerm="SBO:0000625" units="mmol_per_gDW_per_hr" value="-10"/>
      <parameter constant="true" id="R_C00073_c_in_lower_bound" sboTerm="SBO:0000625" units="mmol_per_gDW_per_hr" value="-10"/>
    </listOfParameters>
    <listOfCompartments>
      <compartment constant="true" id="c" name="No Compartment"/>
      <compartment constant="true" id="e" name="Extracellular"/>
    </listOfCompartments>
    <listOfSpecies>
      <species boundaryCondition="false" constant="false" hasOnlySubstanceUnits="false" id="M_C00251_c" name="C00251_c" compartment="c"/>
      <species boundaryCondition="false" constant="false" hasOnlySubstanceUnits="false" id="M_C00064_c" name="C00064_c" compartment="c"/>
      <species boundaryCondition="false" constant="false" hasOnlySubstanceUnits="false" id="M_C00108_c" name="C00108_c" compartment="c"/>
      <species boundaryCondition="false" constant="false" hasOnlySubstanceUnits="false" id="M_C00022_c" name="C00022_c" compartment="c"/>
      <species boundaryCondition="false" constant="false" hasOnlySubstanceUnits="false" id="M_C00025_c" name="C00025_c" compartment="c"/>
      <species boundaryCondition="false" constant="false" hasOnlySubstanceUnits="false" id="M_C00337_c" name="C00337_c" compartment="c"/>
      <species boundaryCondition="false" constant="false" hasOnlySubstanceUnits="false" id="M_C15602_c" name="C15602_c" compartment="c"/>
      <species boundaryCondition="false" constant="false" hasOnlySubstanceUnits="false" id="M_C00295_c" name="C00295_c" compartment="c"/>
      <species boundaryCondition="false" constant="false" hasOnlySubstanceUnits="false" id="M_C15603_c" name="C15603_c" compartment="c"/>
      <species boundaryCondition="false" constant="false" hasOnlySubstanceUnits="false" id="M_C00311_c" name="C00311_c" compartment="c"/>
      <species boundaryCondition="false" constant="false" hasOnlySubstanceUnits="false" id="M_C00006_c" name="C00006_c" compartment="c"/>
      <species boundaryCondition="false" constant="false" hasOnlySubstanceUnits="false" id="M_C00026_c" name="C00026_c" compartment="c"/>
      <species boundaryCondition="false" constant="false" hasOnlySubstanceUnits="false" id="M_C00011_c" name="C00011_c" compartment="c"/>
      <species boundaryCondition="false" constant="false" hasOnlySubstanceUnits="false" id="M_C00005_c" name="C00005_c" compartment="c"/>
      <species boundaryCondition="false" constant="false" hasOnlySubstanceUnits="false" id="M_C00080_c" name="C00080_c" compartment="c"/>
      <species boundaryCondition="false" constant="false" hasOnlySubstanceUnits="false" id="M_C03463_c" name="C03463_c" compartment="c"/>
      <species boundaryCondition="false" constant="false" hasOnlySubstanceUnits="false" id="M_C00001_c" name="C00001_c" compartment="c"/>
      <species boundaryCondition="false" constant="false" hasOnlySubstanceUnits="false" id="M_C00419_c" name="C00419_c" compartment="c"/>
      <species boundaryCondition="false" constant="false" hasOnlySubstanceUnits="false" id="M_C00009_c" name="C00009_c" compartment="c"/>
      <species boundaryCondition="false" constant="false" hasOnlySubstanceUnits="false" id="M_C00002_c" name="C00002_c" compartment="c"/>
      <species boundaryCondition="false" constant="false" hasOnlySubstanceUnits="false" id="M_C00836_c" name="C00836_c" compartment="c"/>
      <species boundaryCondition="false" constant="false" hasOnlySubstanceUnits="false" id="M_C00008_c" name="C00008_c" compartment="c"/>
      <species boundaryCondition="false" constant="false" hasOnlySubstanceUnits="false" id="M_C01120_c" name="C01120_c" compartment="c"/>
      <species boundaryCondition="false" constant="false" hasOnlySubstanceUnits="false" id="M_C04637_c" name="C04637_c" compartment="c"/>
      <species boundaryCondition="false" constant="false" hasOnlySubstanceUnits="false" id="M_C01277_c" name="C01277_c" compartment="c"/>
      <species boundaryCondition="false" constant="false" hasOnlySubstanceUnits="false" id="M_C11526_c" name="C11526_c" compartment="c"/>
      <species boundaryCondition="false" constant="false" hasOnlySubstanceUnits="false" id="M_C20690_c" name="C20690_c" compartment="c"/>
      <species boundaryCondition="false" constant="false" hasOnlySubstanceUnits="false" id="M_C00149_c" name="C00149_c" compartment="c"/>
      <species boundaryCondition="false" constant="false" hasOnlySubstanceUnits="false" id="M_C02067_c" name="C02067_c" compartment="c"/>
      <species boundaryCondition="false" constant="false" hasOnlySubstanceUnits="false" id="M_C01168_c" name="C01168_c" compartment="c"/>
      <species boundaryCondition="false" constant="false" hasOnlySubstanceUnits="false" id="M_C00369_c" name="C00369_c" compartment="c"/>
      <species boundaryCondition="false" constant="false" hasOnlySubstanceUnits="false" id="M_C00721_c" name="C00721_c" compartment="c"/>
      <species boundaryCondition="false" constant="false" hasOnlySubstanceUnits="false" id="M_C00035_c" name="C00035_c" compartment="c"/>
      <species boundaryCondition="false" constant="false" hasOnlySubstanceUnits="false" id="M_C00044_c" name="C00044_c" compartment="c"/>
      <species boundaryCondition="false" constant="false" hasOnlySubstanceUnits="false" id="M_C00418_c" name="C00418_c" compartment="c"/>
      <species boundaryCondition="false" constant="false" hasOnlySubstanceUnits="false" id="M_C01107_c" name="C01107_c" compartment="c"/>
      <species boundaryCondition="false" constant="false" hasOnlySubstanceUnits="false" id="M_C00083_c" name="C00083_c" compartment="c"/>
      <species boundaryCondition="false" constant="false" hasOnlySubstanceUnits="false" id="M_C00024_c" name="C00024_c" compartment="c"/>
      <species boundaryCondition="false" constant="false" hasOnlySubstanceUnits="false" id="M_C00100_c" name="C00100_c" compartment="c"/>
      <species boundaryCondition="false" constant="false" hasOnlySubstanceUnits="false" id="M_C05337_c" name="C05337_c" compartment="c"/>
      <species boundaryCondition="false" constant="false" hasOnlySubstanceUnits="false" id="M_C00010_c" name="C00010_c" compartment="c"/>
      <species boundaryCondition="false" constant="false" hasOnlySubstanceUnits="false" id="M_C05449_c" name="C05449_c" compartment="c"/>
      <species boundaryCondition="false" constant="false" hasOnlySubstanceUnits="false" id="M_C06002_c" name="C06002_c" compartment="c"/>
      <species boundaryCondition="false" constant="false" hasOnlySubstanceUnits="false" id="M_C00003_c" name="C00003_c" compartment="c"/>
      <species boundaryCondition="false" constant="false" hasOnlySubstanceUnits="false" id="M_C00004_c" name="C00004_c" compartment="c"/>
      <species boundaryCondition="false" constant="false" hasOnlySubstanceUnits="false" id="M_C00049_c" name="C00049_c" compartment="c"/>
      <species boundaryCondition="false" constant="false" hasOnlySubstanceUnits="false" id="M_C00007_c" name="C00007_c" compartment="c"/>
      <species boundaryCondition="false" constant="false" hasOnlySubstanceUnits="false" id="M_C05840_c" name="C05840_c" compartment="c"/>
      <species boundaryCondition="false" constant="false" hasOnlySubstanceUnits="false" id="M_C00027_c" name="C00027_c" compartment="c"/>
      <species boundaryCondition="false" constant="false" hasOnlySubstanceUnits="false" id="M_C00235_c" name="C00235_c" compartment="c"/>
      <species boundaryCondition="false" constant="false" hasOnlySubstanceUnits="false" id="M_C00066_c" name="C00066_c" compartment="c"/>
      <species boundaryCondition="false" constant="false" hasOnlySubstanceUnits="false" id="M_C00013_c" name="C00013_c" compartment="c"/>
      <species boundaryCondition="false" constant="false" hasOnlySubstanceUnits="false" id="M_C04432_c" name="C04432_c" compartment="c"/>
      <species boundaryCondition="false" constant="false" hasOnlySubstanceUnits="false" id="M_C00014_c" name="C00014_c" compartment="c"/>
      <species boundaryCondition="false" constant="false" hasOnlySubstanceUnits="false" id="M_C00903_c" name="C00903_c" compartment="c"/>
      <species boundaryCondition="false" constant="false" hasOnlySubstanceUnits="false" id="M_C02394_c" name="C02394_c" compartment="c"/>
      <species boundaryCondition="false" constant="false" hasOnlySubstanceUnits="false" id="M_C00533_c" name="C00533_c" compartment="c"/>
      <species boundaryCondition="false" constant="false" hasOnlySubstanceUnits="false" id="M_C00244_c" name="C00244_c" compartment="c"/>
      <species boundaryCondition="false" constant="false" hasOnlySubstanceUnits="false" id="M_C00213_c" name="C00213_c" compartment="c"/>
      <species boundaryCondition="false" constant="false" hasOnlySubstanceUnits="false" id="M_C00037_c" name="C00037_c" compartment="c"/>
      <species boundaryCondition="false" constant="false" hasOnlySubstanceUnits="false" id="M_C00067_c" name="C00067_c" compartment="c"/>
      <species boundaryCondition="false" constant="false" hasOnlySubstanceUnits="false" id="M_C02530_c" name="C02530_c" compartment="c"/>
      <species boundaryCondition="false" constant="false" hasOnlySubstanceUnits="false" id="M_C00187_c" name="C00187_c" compartment="c"/>
      <species boundaryCondition="false" constant="false" hasOnlySubstanceUnits="false" id="M_C00162_c" name="C00162_c" compartment="c"/>
      <species boundaryCondition="false" constant="false" hasOnlySubstanceUnits="false" id="M_C04895_c" name="C04895_c" compartment="c"/>
      <species boundaryCondition="false" constant="false" hasOnlySubstanceUnits="false" id="M_C20239_c" name="C20239_c" compartment="c"/>
      <species boundaryCondition="false" constant="false" hasOnlySubstanceUnits="false" id="M_C00084_c" name="C00084_c" compartment="c"/>
      <species boundaryCondition="false" constant="false" hasOnlySubstanceUnits="false" id="M_C00536_c" name="C00536_c" compartment="c"/>
      <species boundaryCondition="false" constant="false" hasOnlySubstanceUnits="false" id="M_C02090_c" name="C02090_c" compartment="c"/>
      <species boundaryCondition="false" constant="false" hasOnlySubstanceUnits="false" id="M_C15498_c" name="C15498_c" compartment="c"/>
      <species boundaryCondition="false" constant="false" hasOnlySubstanceUnits="false" id="M_C03170_c" name="C03170_c" compartment="c"/>
      <species boundaryCondition="false" constant="false" hasOnlySubstanceUnits="false" id="M_C01335_c" name="C01335_c" compartment="c"/>
      <species boundaryCondition="false" constant="false" hasOnlySubstanceUnits="false" id="M_C00077_c" name="C00077_c" compartment="c"/>
      <species boundaryCondition="false" constant="false" hasOnlySubstanceUnits="false" id="M_C00134_c" name="C00134_c" compartment="c"/>
      <species boundaryCondition="false" constant="false" hasOnlySubstanceUnits="false" id="M_C00468_c" name="C00468_c" compartment="c"/>
      <species boundaryCondition="false" constant="false" hasOnlySubstanceUnits="false" id="M_C05300_c" name="C05300_c" compartment="c"/>
      <species boundaryCondition="false" constant="false" hasOnlySubstanceUnits="false" id="M_C05583_c" name="C05583_c" compartment="c"/>
      <species boundaryCondition="false" constant="false" hasOnlySubstanceUnits="false" id="M_C05584_c" name="C05584_c" compartment="c"/>
      <species boundaryCondition="false" constant="false" hasOnlySubstanceUnits="false" id="M_C00079_c" name="C00079_c" compartment="c"/>
      <species boundaryCondition="false" constant="false" hasOnlySubstanceUnits="false" id="M_C01648_c" name="C01648_c" compartment="c"/>
      <species boundaryCondition="false" constant="false" hasOnlySubstanceUnits="false" id="M_C00020_c" name="C00020_c" compartment="c"/>
      <species boundaryCondition="false" constant="false" hasOnlySubstanceUnits="false" id="M_C03511_c" name="C03511_c" compartment="c"/>
      <species boundaryCondition="false" constant="false" hasOnlySubstanceUnits="false" id="M_C00021_c" name="C00021_c" compartment="c"/>
      <species boundaryCondition="false" constant="false" hasOnlySubstanceUnits="false" id="M_C03431_c" name="C03431_c" compartment="c"/>
      <species boundaryCondition="false" constant="false" hasOnlySubstanceUnits="false" id="M_C04405_c" name="C04405_c" compartment="c"/>
      <species boundaryCondition="false" constant="false" hasOnlySubstanceUnits="false" id="M_C03345_c" name="C03345_c" compartment="c"/>
      <species boundaryCondition="false" constant="false" hasOnlySubstanceUnits="false" id="M_C00143_c" name="C00143_c" compartment="c"/>
      <species boundaryCondition="false" constant="false" hasOnlySubstanceUnits="false" id="M_C00101_c" name="C00101_c" compartment="c"/>
      <species boundaryCondition="false" constant="false" hasOnlySubstanceUnits="false" id="M_C00065_c" name="C00065_c" compartment="c"/>
      <species boundaryCondition="false" constant="false" hasOnlySubstanceUnits="false" id="M_C01832_c" name="C01832_c" compartment="c"/>
      <species boundaryCondition="false" constant="false" hasOnlySubstanceUnits="false" id="M_C00016_c" name="C00016_c" compartment="c"/>
      <species boundaryCondition="false" constant="false" hasOnlySubstanceUnits="false" id="M_C03221_c" name="C03221_c" compartment="c"/>
      <species boundaryCondition="false" constant="false" hasOnlySubstanceUnits="false" id="M_C01352_c" name="C01352_c" compartment="c"/>
      <species boundaryCondition="false" constant="false" hasOnlySubstanceUnits="false" id="M_C00777_c" name="C00777_c" compartment="c"/>
      <species boundaryCondition="false" constant="false" hasOnlySubstanceUnits="false" id="M_C00167_c" name="C00167_c" compartment="c"/>
      <species boundaryCondition="false" constant="false" hasOnlySubstanceUnits="false" id="M_C11061_c" name="C11061_c" compartment="c"/>
      <species boundaryCondition="false" constant="false" hasOnlySubstanceUnits="false" id="M_C00015_c" name="C00015_c" compartment="c"/>
      <species boundaryCondition="false" constant="false" hasOnlySubstanceUnits="false" id="M_C01250_c" name="C01250_c" compartment="c"/>
      <species boundaryCondition="false" constant="false" hasOnlySubstanceUnits="false" id="M_C04133_c" name="C04133_c" compartment="c"/>
      <species boundaryCondition="false" constant="false" hasOnlySubstanceUnits="false" id="M_C01179_c" name="C01179_c" compartment="c"/>
      <species boundaryCondition="false" constant="false" hasOnlySubstanceUnits="false" id="M_C00544_c" name="C00544_c" compartment="c"/>
      <species boundaryCondition="false" constant="false" hasOnlySubstanceUnits="false" id="M_C00041_c" name="C00041_c" compartment="c"/>
      <species boundaryCondition="false" constant="false" hasOnlySubstanceUnits="false" id="M_C01635_c" name="C01635_c" compartment="c"/>
      <species boundaryCondition="false" constant="false" hasOnlySubstanceUnits="false" id="M_C00886_c" name="C00886_c" compartment="c"/>
      <species boundaryCondition="false" constant="false" hasOnlySubstanceUnits="false" id="M_C00074_c" name="C00074_c" compartment="c"/>
      <species boundaryCondition="false" constant="false" hasOnlySubstanceUnits="false" id="M_C01525_c" name="C01525_c" compartment="c"/>
      <species boundaryCondition="false" constant="false" hasOnlySubstanceUnits="false" id="M_C02318_c" name="C02318_c" compartment="c"/>
      <species boundaryCondition="false" constant="false" hasOnlySubstanceUnits="false" id="M_C00550_c" name="C00550_c" compartment="c"/>
      <species boundaryCondition="false" constant="false" hasOnlySubstanceUnits="false" id="M_C00195_c" name="C00195_c" compartment="c"/>
      <species boundaryCondition="false" constant="false" hasOnlySubstanceUnits="false" id="M_C00588_c" name="C00588_c" compartment="c"/>
      <species boundaryCondition="false" constant="false" hasOnlySubstanceUnits="false" id="M_C00075_c" name="C00075_c" compartment="c"/>
      <species boundaryCondition="false" constant="false" hasOnlySubstanceUnits="false" id="M_C00446_c" name="C00446_c" compartment="c"/>
      <species boundaryCondition="false" constant="false" hasOnlySubstanceUnits="false" id="M_C00052_c" name="C00052_c" compartment="c"/>
      <species boundaryCondition="false" constant="false" hasOnlySubstanceUnits="false" id="M_C01794_c" name="C01794_c" compartment="c"/>
      <species boundaryCondition="false" constant="false" hasOnlySubstanceUnits="false" id="M_C05467_c" name="C05467_c" compartment="c"/>
      <species boundaryCondition="false" constant="false" hasOnlySubstanceUnits="false" id="M_C01165_c" name="C01165_c" compartment="c"/>
      <species boundaryCondition="false" constant="false" hasOnlySubstanceUnits="false" id="M_C04188_c" name="C04188_c" compartment="c"/>
      <species boundaryCondition="false" constant="false" hasOnlySubstanceUnits="false" id="M_C04582_c" name="C04582_c" compartment="c"/>
      <species boundaryCondition="false" constant="false" hasOnlySubstanceUnits="false" id="M_C02846_c" name="C02846_c" compartment="c"/>
      <species boundaryCondition="false" constant="false" hasOnlySubstanceUnits="false" id="M_C01183_c" name="C01183_c" compartment="c"/>
      <species boundaryCondition="false" constant="false" hasOnlySubstanceUnits="false" id="M_C01598_c" name="C01598_c" compartment="c"/>
      <species boundaryCondition="false" constant="false" hasOnlySubstanceUnits="false" id="M_C03024_c" name="C03024_c" compartment="c"/>
      <species boundaryCondition="false" constant="false" hasOnlySubstanceUnits="false" id="M_C05643_c" name="C05643_c" compartment="c"/>
      <species boundaryCondition="false" constant="false" hasOnlySubstanceUnits="false" id="M_C03161_c" name="C03161_c" compartment="c"/>
      <species boundaryCondition="false" constant="false" hasOnlySubstanceUnits="false" id="M_C00576_c" name="C00576_c" compartment="c"/>
      <species boundaryCondition="false" constant="false" hasOnlySubstanceUnits="false" id="M_C00719_c" name="C00719_c" compartment="c"/>
      <species boundaryCondition="false" constant="false" hasOnlySubstanceUnits="false" id="M_C00763_c" name="C00763_c" compartment="c"/>
      <species boundaryCondition="false" constant="false" hasOnlySubstanceUnits="false" id="M_C03564_c" name="C03564_c" compartment="c"/>
      <species boundaryCondition="false" constant="false" hasOnlySubstanceUnits="false" id="M_C00212_c" name="C00212_c" compartment="c"/>
      <species boundaryCondition="false" constant="false" hasOnlySubstanceUnits="false" id="M_C00147_c" name="C00147_c" compartment="c"/>
      <species boundaryCondition="false" constant="false" hasOnlySubstanceUnits="false" id="M_C00620_c" name="C00620_c" compartment="c"/>
      <species boundaryCondition="false" constant="false" hasOnlySubstanceUnits="false" id="M_C00366_c" name="C00366_c" compartment="c"/>
      <species boundaryCondition="false" constant="false" hasOnlySubstanceUnits="false" id="M_C11821_c" name="C11821_c" compartment="c"/>
      <species boundaryCondition="false" constant="false" hasOnlySubstanceUnits="false" id="M_C02374_c" name="C02374_c" compartment="c"/>
      <species boundaryCondition="false" constant="false" hasOnlySubstanceUnits="false" id="M_C02128_c" name="C02128_c" compartment="c"/>
      <species boundaryCondition="false" constant="false" hasOnlySubstanceUnits="false" id="M_C02315_c" name="C02315_c" compartment="c"/>
      <species boundaryCondition="false" constant="false" hasOnlySubstanceUnits="false" id="M_C02582_c" name="C02582_c" compartment="c"/>
      <species boundaryCondition="false" constant="false" hasOnlySubstanceUnits="false" id="M_C01118_c" name="C01118_c" compartment="c"/>
      <species boundaryCondition="false" constant="false" hasOnlySubstanceUnits="false" id="M_C00097_c" name="C00097_c" compartment="c"/>
      <species boundaryCondition="false" constant="false" hasOnlySubstanceUnits="false" id="M_C02291_c" name="C02291_c" compartment="c"/>
      <species boundaryCondition="false" constant="false" hasOnlySubstanceUnits="false" id="M_C00042_c" name="C00042_c" compartment="c"/>
      <species boundaryCondition="false" constant="false" hasOnlySubstanceUnits="false" id="M_C00455_c" name="C00455_c" compartment="c"/>
      <species boundaryCondition="false" constant="false" hasOnlySubstanceUnits="false" id="M_C03150_c" name="C03150_c" compartment="c"/>
      <species boundaryCondition="false" constant="false" hasOnlySubstanceUnits="false" id="M_C05634_c" name="C05634_c" compartment="c"/>
      <species boundaryCondition="false" constant="false" hasOnlySubstanceUnits="false" id="M_C05635_c" name="C05635_c" compartment="c"/>
      <species boundaryCondition="false" constant="false" hasOnlySubstanceUnits="false" id="M_C00082_c" name="C00082_c" compartment="c"/>
      <species boundaryCondition="false" constant="false" hasOnlySubstanceUnits="false" id="M_C00181_c" name="C00181_c" compartment="c"/>
      <species boundaryCondition="false" constant="false" hasOnlySubstanceUnits="false" id="M_C02352_c" name="C02352_c" compartment="c"/>
      <species boundaryCondition="false" constant="false" hasOnlySubstanceUnits="false" id="M_C05519_c" name="C05519_c" compartment="c"/>
      <species boundaryCondition="false" constant="false" hasOnlySubstanceUnits="false" id="M_C03508_c" name="C03508_c" compartment="c"/>
      <species boundaryCondition="false" constant="false" hasOnlySubstanceUnits="false" id="M_C01867_c" name="C01867_c" compartment="c"/>
      <species boundaryCondition="false" constant="false" hasOnlySubstanceUnits="false" id="M_C03157_c" name="C03157_c" compartment="c"/>
      <species boundaryCondition="false" constant="false" hasOnlySubstanceUnits="false" id="M_C00130_c" name="C00130_c" compartment="c"/>
      <species boundaryCondition="false" constant="false" hasOnlySubstanceUnits="false" id="M_C00655_c" name="C00655_c" compartment="c"/>
      <species boundaryCondition="false" constant="false" hasOnlySubstanceUnits="false" id="M_C05382_c" name="C05382_c" compartment="c"/>
      <species boundaryCondition="false" constant="false" hasOnlySubstanceUnits="false" id="M_C00118_c" name="C00118_c" compartment="c"/>
      <species boundaryCondition="false" constant="false" hasOnlySubstanceUnits="false" id="M_C00279_c" name="C00279_c" compartment="c"/>
      <species boundaryCondition="false" constant="false" hasOnlySubstanceUnits="false" id="M_C00085_c" name="C00085_c" compartment="c"/>
      <species boundaryCondition="false" constant="false" hasOnlySubstanceUnits="false" id="M_C00122_c" name="C00122_c" compartment="c"/>
      <species boundaryCondition="false" constant="false" hasOnlySubstanceUnits="false" id="M_C00349_c" name="C00349_c" compartment="c"/>
      <species boundaryCondition="false" constant="false" hasOnlySubstanceUnits="false" id="M_C00089_c" name="C00089_c" compartment="c"/>
      <species boundaryCondition="false" constant="false" hasOnlySubstanceUnits="false" id="M_C02336_c" name="C02336_c" compartment="c"/>
      <species boundaryCondition="false" constant="false" hasOnlySubstanceUnits="false" id="M_C00267_c" name="C00267_c" compartment="c"/>
      <species boundaryCondition="false" constant="false" hasOnlySubstanceUnits="false" id="M_C00197_c" name="C00197_c" compartment="c"/>
      <species boundaryCondition="false" constant="false" hasOnlySubstanceUnits="false" id="M_C03232_c" name="C03232_c" compartment="c"/>
      <species boundaryCondition="false" constant="false" hasOnlySubstanceUnits="false" id="M_C02170_c" name="C02170_c" compartment="c"/>
      <species boundaryCondition="false" constant="false" hasOnlySubstanceUnits="false" id="M_C00458_c" name="C00458_c" compartment="c"/>
      <species boundaryCondition="false" constant="false" hasOnlySubstanceUnits="false" id="M_C00239_c" name="C00239_c" compartment="c"/>
      <species boundaryCondition="false" constant="false" hasOnlySubstanceUnits="false" id="M_C06611_c" name="C06611_c" compartment="c"/>
      <species boundaryCondition="false" constant="false" hasOnlySubstanceUnits="false" id="M_C06613_c" name="C06613_c" compartment="c"/>
      <species boundaryCondition="false" constant="false" hasOnlySubstanceUnits="false" id="M_C00263_c" name="C00263_c" compartment="c"/>
      <species boundaryCondition="false" constant="false" hasOnlySubstanceUnits="false" id="M_C00441_c" name="C00441_c" compartment="c"/>
      <species boundaryCondition="false" constant="false" hasOnlySubstanceUnits="false" id="M_C00019_c" name="C00019_c" compartment="c"/>
      <species boundaryCondition="false" constant="false" hasOnlySubstanceUnits="false" id="M_C00153_c" name="C00153_c" compartment="c"/>
      <species boundaryCondition="false" constant="false" hasOnlySubstanceUnits="false" id="M_C02918_c" name="C02918_c" compartment="c"/>
      <species boundaryCondition="false" constant="false" hasOnlySubstanceUnits="false" id="M_C00036_c" name="C00036_c" compartment="c"/>
      <species boundaryCondition="false" constant="false" hasOnlySubstanceUnits="false" id="M_C01977_c" name="C01977_c" compartment="c"/>
      <species boundaryCondition="false" constant="false" hasOnlySubstanceUnits="false" id="M_C04545_c" name="C04545_c" compartment="c"/>
      <species boundaryCondition="false" constant="false" hasOnlySubstanceUnits="false" id="M_C05298_c" name="C05298_c" compartment="c"/>
      <species boundaryCondition="false" constant="false" hasOnlySubstanceUnits="false" id="M_C00046_c" name="C00046_c" compartment="c"/>
      <species boundaryCondition="false" constant="false" hasOnlySubstanceUnits="false" id="M_C00283_c" name="C00283_c" compartment="c"/>
      <species boundaryCondition="false" constant="false" hasOnlySubstanceUnits="false" id="M_C00094_c" name="C00094_c" compartment="c"/>
      <species boundaryCondition="false" constant="false" hasOnlySubstanceUnits="false" id="M_C03588_c" name="C03588_c" compartment="c"/>
      <species boundaryCondition="false" constant="false" hasOnlySubstanceUnits="false" id="M_C00762_c" name="C00762_c" compartment="c"/>
      <species boundaryCondition="false" constant="false" hasOnlySubstanceUnits="false" id="M_C00535_c" name="C00535_c" compartment="c"/>
      <species boundaryCondition="false" constant="false" hasOnlySubstanceUnits="false" id="M_C05291_c" name="C05291_c" compartment="c"/>
      <species boundaryCondition="false" constant="false" hasOnlySubstanceUnits="false" id="M_C04570_c" name="C04570_c" compartment="c"/>
      <species boundaryCondition="false" constant="false" hasOnlySubstanceUnits="false" id="M_C00399_c" name="C00399_c" compartment="c"/>
      <species boundaryCondition="false" constant="false" hasOnlySubstanceUnits="false" id="M_C04253_c" name="C04253_c" compartment="c"/>
      <species boundaryCondition="false" constant="false" hasOnlySubstanceUnits="false" id="M_C00390_c" name="C00390_c" compartment="c"/>
      <species boundaryCondition="false" constant="false" hasOnlySubstanceUnits="false" id="M_C00483_c" name="C00483_c" compartment="c"/>
      <species boundaryCondition="false" constant="false" hasOnlySubstanceUnits="false" id="M_C03765_c" name="C03765_c" compartment="c"/>
      <species boundaryCondition="false" constant="false" hasOnlySubstanceUnits="false" id="M_C00356_c" name="C00356_c" compartment="c"/>
      <species boundaryCondition="false" constant="false" hasOnlySubstanceUnits="false" id="M_C00332_c" name="C00332_c" compartment="c"/>
      <species boundaryCondition="false" constant="false" hasOnlySubstanceUnits="false" id="M_C05752_c" name="C05752_c" compartment="c"/>
      <species boundaryCondition="false" constant="false" hasOnlySubstanceUnits="false" id="M_C16240_c" name="C16240_c" compartment="c"/>
      <species boundaryCondition="false" constant="false" hasOnlySubstanceUnits="false" id="M_C16236_c" name="C16236_c" compartment="c"/>
      <species boundaryCondition="false" constant="false" hasOnlySubstanceUnits="false" id="M_C00229_c" name="C00229_c" compartment="c"/>
      <species boundaryCondition="false" constant="false" hasOnlySubstanceUnits="false" id="M_C05729_c" name="C05729_c" compartment="c"/>
      <species boundaryCondition="false" constant="false" hasOnlySubstanceUnits="false" id="M_C05726_c" name="C05726_c" compartment="c"/>
      <species boundaryCondition="false" constant="false" hasOnlySubstanceUnits="false" id="M_C01159_c" name="C01159_c" compartment="c"/>
      <species boundaryCondition="false" constant="false" hasOnlySubstanceUnits="false" id="M_C00631_c" name="C00631_c" compartment="c"/>
      <species boundaryCondition="false" constant="false" hasOnlySubstanceUnits="false" id="M_C00033_c" name="C00033_c" compartment="c"/>
      <species boundaryCondition="false" constant="false" hasOnlySubstanceUnits="false" id="M_C00227_c" name="C00227_c" compartment="c"/>
      <species boundaryCondition="false" constant="false" hasOnlySubstanceUnits="false" id="M_C00095_c" name="C00095_c" compartment="c"/>
      <species boundaryCondition="false" constant="false" hasOnlySubstanceUnits="false" id="M_C00031_c" name="C00031_c" compartment="c"/>
      <species boundaryCondition="false" constant="false" hasOnlySubstanceUnits="false" id="M_C04160_c" name="C04160_c" compartment="c"/>
      <species boundaryCondition="false" constant="false" hasOnlySubstanceUnits="false" id="M_C15585_c" name="C15585_c" compartment="c"/>
      <species boundaryCondition="false" constant="false" hasOnlySubstanceUnits="false" id="M_C00137_c" name="C00137_c" compartment="c"/>
      <species boundaryCondition="false" constant="false" hasOnlySubstanceUnits="false" id="M_C01798_c" name="C01798_c" compartment="c"/>
      <species boundaryCondition="false" constant="false" hasOnlySubstanceUnits="false" id="M_C16335_c" name="C16335_c" compartment="c"/>
      <species boundaryCondition="false" constant="false" hasOnlySubstanceUnits="false" id="M_C16334_c" name="C16334_c" compartment="c"/>
      <species boundaryCondition="false" constant="false" hasOnlySubstanceUnits="false" id="M_C04409_c" name="C04409_c" compartment="c"/>
      <species boundaryCondition="false" constant="false" hasOnlySubstanceUnits="false" id="M_C03824_c" name="C03824_c" compartment="c"/>
      <species boundaryCondition="false" constant="false" hasOnlySubstanceUnits="false" id="M_C00163_c" name="C00163_c" compartment="c"/>
      <species boundaryCondition="false" constant="false" hasOnlySubstanceUnits="false" id="M_C04845_c" name="C04845_c" compartment="c"/>
      <species boundaryCondition="false" constant="false" hasOnlySubstanceUnits="false" id="M_C04922_c" name="C04922_c" compartment="c"/>
      <species boundaryCondition="false" constant="false" hasOnlySubstanceUnits="false" id="M_C01898_c" name="C01898_c" compartment="c"/>
      <species boundaryCondition="false" constant="false" hasOnlySubstanceUnits="false" id="M_C00185_c" name="C00185_c" compartment="c"/>
      <species boundaryCondition="false" constant="false" hasOnlySubstanceUnits="false" id="M_C00040_c" name="C00040_c" compartment="c"/>
      <species boundaryCondition="false" constant="false" hasOnlySubstanceUnits="false" id="M_C00339_c" name="C00339_c" compartment="c"/>
      <species boundaryCondition="false" constant="false" hasOnlySubstanceUnits="false" id="M_C02434_c" name="C02434_c" compartment="c"/>
      <species boundaryCondition="false" constant="false" hasOnlySubstanceUnits="false" id="M_C00155_c" name="C00155_c" compartment="c"/>
      <species boundaryCondition="false" constant="false" hasOnlySubstanceUnits="false" id="M_C00585_c" name="C00585_c" compartment="c"/>
      <species boundaryCondition="false" constant="false" hasOnlySubstanceUnits="false" id="M_C01167_c" name="C01167_c" compartment="c"/>
      <species boundaryCondition="false" constant="false" hasOnlySubstanceUnits="false" id="M_C05576_c" name="C05576_c" compartment="c"/>
      <species boundaryCondition="false" constant="false" hasOnlySubstanceUnits="false" id="M_C05577_c" name="C05577_c" compartment="c"/>
      <species boundaryCondition="false" constant="false" hasOnlySubstanceUnits="false" id="M_C00364_c" name="C00364_c" compartment="c"/>
      <species boundaryCondition="false" constant="false" hasOnlySubstanceUnits="false" id="M_C00363_c" name="C00363_c" compartment="c"/>
      <species boundaryCondition="false" constant="false" hasOnlySubstanceUnits="false" id="M_C05662_c" name="C05662_c" compartment="c"/>
      <species boundaryCondition="false" constant="false" hasOnlySubstanceUnits="false" id="M_C04002_c" name="C04002_c" compartment="c"/>
      <species boundaryCondition="false" constant="false" hasOnlySubstanceUnits="false" id="M_C04230_c" name="C04230_c" compartment="c"/>
      <species boundaryCondition="false" constant="false" hasOnlySubstanceUnits="false" id="M_C00157_c" name="C00157_c" compartment="c"/>
      <species boundaryCondition="false" constant="false" hasOnlySubstanceUnits="false" id="M_C00141_c" name="C00141_c" compartment="c"/>
      <species boundaryCondition="false" constant="false" hasOnlySubstanceUnits="false" id="M_C00966_c" name="C00966_c" compartment="c"/>
      <species boundaryCondition="false" constant="false" hasOnlySubstanceUnits="false" id="M_C00226_c" name="C00226_c" compartment="c"/>
      <species boundaryCondition="false" constant="false" hasOnlySubstanceUnits="false" id="M_C00071_c" name="C00071_c" compartment="c"/>
      <species boundaryCondition="false" constant="false" hasOnlySubstanceUnits="false" id="M_C00254_c" name="C00254_c" compartment="c"/>
      <species boundaryCondition="false" constant="false" hasOnlySubstanceUnits="false" id="M_C00931_c" name="C00931_c" compartment="c"/>
      <species boundaryCondition="false" constant="false" hasOnlySubstanceUnits="false" id="M_C01024_c" name="C01024_c" compartment="c"/>
      <species boundaryCondition="false" constant="false" hasOnlySubstanceUnits="false" id="M_C01143_c" name="C01143_c" compartment="c"/>
      <species boundaryCondition="false" constant="false" hasOnlySubstanceUnits="false" id="M_C11439_c" name="C11439_c" compartment="c"/>
      <species boundaryCondition="false" constant="false" hasOnlySubstanceUnits="false" id="M_C11440_c" name="C11440_c" compartment="c"/>
      <species boundaryCondition="false" constant="false" hasOnlySubstanceUnits="false" id="M_C00058_c" name="C00058_c" compartment="c"/>
      <species boundaryCondition="false" constant="false" hasOnlySubstanceUnits="false" id="M_C00165_c" name="C00165_c" compartment="c"/>
      <species boundaryCondition="false" constant="false" hasOnlySubstanceUnits="false" id="M_C01885_c" name="C01885_c" compartment="c"/>
      <species boundaryCondition="false" constant="false" hasOnlySubstanceUnits="false" id="M_C00060_c" name="C00060_c" compartment="c"/>
      <species boundaryCondition="false" constant="false" hasOnlySubstanceUnits="false" id="M_C01563_c" name="C01563_c" compartment="c"/>
      <species boundaryCondition="false" constant="false" hasOnlySubstanceUnits="false" id="M_C00169_c" name="C00169_c" compartment="c"/>
      <species boundaryCondition="false" constant="false" hasOnlySubstanceUnits="false" id="M_C16471_c" name="C16471_c" compartment="c"/>
      <species boundaryCondition="false" constant="false" hasOnlySubstanceUnits="false" id="M_C03069_c" name="C03069_c" compartment="c"/>
      <species boundaryCondition="false" constant="false" hasOnlySubstanceUnits="false" id="M_C00120_c" name="C00120_c" compartment="c"/>
      <species boundaryCondition="false" constant="false" hasOnlySubstanceUnits="false" id="M_C04827_c" name="C04827_c" compartment="c"/>
      <species boundaryCondition="false" constant="false" hasOnlySubstanceUnits="false" id="M_C04801_c" name="C04801_c" compartment="c"/>
      <species boundaryCondition="false" constant="false" hasOnlySubstanceUnits="false" id="M_C01650_c" name="C01650_c" compartment="c"/>
      <species boundaryCondition="false" constant="false" hasOnlySubstanceUnits="false" id="M_C02553_c" name="C02553_c" compartment="c"/>
      <species boundaryCondition="false" constant="false" hasOnlySubstanceUnits="false" id="M_C00091_c" name="C00091_c" compartment="c"/>
      <species boundaryCondition="false" constant="false" hasOnlySubstanceUnits="false" id="M_C15973_c" name="C15973_c" compartment="c"/>
      <species boundaryCondition="false" constant="false" hasOnlySubstanceUnits="false" id="M_C16254_c" name="C16254_c" compartment="c"/>
      <species boundaryCondition="false" constant="false" hasOnlySubstanceUnits="false" id="M_C11134_c" name="C11134_c" compartment="c"/>
      <species boundaryCondition="false" constant="false" hasOnlySubstanceUnits="false" id="M_C00221_c" name="C00221_c" compartment="c"/>
      <species boundaryCondition="false" constant="false" hasOnlySubstanceUnits="false" id="M_C14870_c" name="C14870_c" compartment="c"/>
      <species boundaryCondition="false" constant="false" hasOnlySubstanceUnits="false" id="M_C00051_c" name="C00051_c" compartment="c"/>
      <species boundaryCondition="false" constant="false" hasOnlySubstanceUnits="false" id="M_C14871_c" name="C14871_c" compartment="c"/>
      <species boundaryCondition="false" constant="false" hasOnlySubstanceUnits="false" id="M_C13645_c" name="C13645_c" compartment="c"/>
      <species boundaryCondition="false" constant="false" hasOnlySubstanceUnits="false" id="M_C00104_c" name="C00104_c" compartment="c"/>
      <species boundaryCondition="false" constant="false" hasOnlySubstanceUnits="false" id="M_C00081_c" name="C00081_c" compartment="c"/>
      <species boundaryCondition="false" constant="false" hasOnlySubstanceUnits="false" id="M_C00640_c" name="C00640_c" compartment="c"/>
      <species boundaryCondition="false" constant="false" hasOnlySubstanceUnits="false" id="M_C00264_c" name="C00264_c" compartment="c"/>
      <species boundaryCondition="false" constant="false" hasOnlySubstanceUnits="false" id="M_C01944_c" name="C01944_c" compartment="c"/>
      <species boundaryCondition="false" constant="false" hasOnlySubstanceUnits="false" id="M_C05265_c" name="C05265_c" compartment="c"/>
      <species boundaryCondition="false" constant="false" hasOnlySubstanceUnits="false" id="M_C00405_c" name="C00405_c" compartment="c"/>
      <species boundaryCondition="false" constant="false" hasOnlySubstanceUnits="false" id="M_C00161_c" name="C00161_c" compartment="c"/>
      <species boundaryCondition="false" constant="false" hasOnlySubstanceUnits="false" id="M_C19673_c" name="C19673_c" compartment="c"/>
      <species boundaryCondition="false" constant="false" hasOnlySubstanceUnits="false" id="M_C01209_c" name="C01209_c" compartment="c"/>
      <species boundaryCondition="false" constant="false" hasOnlySubstanceUnits="false" id="M_C20372_c" name="C20372_c" compartment="c"/>
      <species boundaryCondition="false" constant="false" hasOnlySubstanceUnits="false" id="M_C00109_c" name="C00109_c" compartment="c"/>
      <species boundaryCondition="false" constant="false" hasOnlySubstanceUnits="false" id="M_C03090_c" name="C03090_c" compartment="c"/>
      <species boundaryCondition="false" constant="false" hasOnlySubstanceUnits="false" id="M_C00119_c" name="C00119_c" compartment="c"/>
      <species boundaryCondition="false" constant="false" hasOnlySubstanceUnits="false" id="M_C00460_c" name="C00460_c" compartment="c"/>
      <species boundaryCondition="false" constant="false" hasOnlySubstanceUnits="false" id="M_C00365_c" name="C00365_c" compartment="c"/>
      <species boundaryCondition="false" constant="false" hasOnlySubstanceUnits="false" id="M_C01595_c" name="C01595_c" compartment="c"/>
      <species boundaryCondition="false" constant="false" hasOnlySubstanceUnits="false" id="M_C11555_c" name="C11555_c" compartment="c"/>
      <species boundaryCondition="false" constant="false" hasOnlySubstanceUnits="false" id="M_C01284_c" name="C01284_c" compartment="c"/>
      <species boundaryCondition="false" constant="false" hasOnlySubstanceUnits="false" id="M_C00072_c" name="C00072_c" compartment="c"/>
      <species boundaryCondition="false" constant="false" hasOnlySubstanceUnits="false" id="M_C05422_c" name="C05422_c" compartment="c"/>
      <species boundaryCondition="false" constant="false" hasOnlySubstanceUnits="false" id="M_C00984_c" name="C00984_c" compartment="c"/>
      <species boundaryCondition="false" constant="false" hasOnlySubstanceUnits="false" id="M_C00152_c" name="C00152_c" compartment="c"/>
      <species boundaryCondition="false" constant="false" hasOnlySubstanceUnits="false" id="M_C00055_c" name="C00055_c" compartment="c"/>
      <species boundaryCondition="false" constant="false" hasOnlySubstanceUnits="false" id="M_C00112_c" name="C00112_c" compartment="c"/>
      <species boundaryCondition="false" constant="false" hasOnlySubstanceUnits="false" id="M_C05757_c" name="C05757_c" compartment="c"/>
      <species boundaryCondition="false" constant="false" hasOnlySubstanceUnits="false" id="M_C05756_c" name="C05756_c" compartment="c"/>
      <species boundaryCondition="false" constant="false" hasOnlySubstanceUnits="false" id="M_C04751_c" name="C04751_c" compartment="c"/>
      <species boundaryCondition="false" constant="false" hasOnlySubstanceUnits="false" id="M_C03373_c" name="C03373_c" compartment="c"/>
      <species boundaryCondition="false" constant="false" hasOnlySubstanceUnits="false" id="M_C00093_c" name="C00093_c" compartment="c"/>
      <species boundaryCondition="false" constant="false" hasOnlySubstanceUnits="false" id="M_C00111_c" name="C00111_c" compartment="c"/>
      <species boundaryCondition="false" constant="false" hasOnlySubstanceUnits="false" id="M_C00357_c" name="C00357_c" compartment="c"/>
      <species boundaryCondition="false" constant="false" hasOnlySubstanceUnits="false" id="M_C04501_c" name="C04501_c" compartment="c"/>
      <species boundaryCondition="false" constant="false" hasOnlySubstanceUnits="false" id="M_C17562_c" name="C17562_c" compartment="c"/>
      <species boundaryCondition="false" constant="false" hasOnlySubstanceUnits="false" id="M_C05437_c" name="C05437_c" compartment="c"/>
      <species boundaryCondition="false" constant="false" hasOnlySubstanceUnits="false" id="M_C04525_c" name="C04525_c" compartment="c"/>
      <species boundaryCondition="false" constant="false" hasOnlySubstanceUnits="false" id="M_C04332_c" name="C04332_c" compartment="c"/>
      <species boundaryCondition="false" constant="false" hasOnlySubstanceUnits="false" id="M_C00255_c" name="C00255_c" compartment="c"/>
      <species boundaryCondition="false" constant="false" hasOnlySubstanceUnits="false" id="M_C04732_c" name="C04732_c" compartment="c"/>
      <species boundaryCondition="false" constant="false" hasOnlySubstanceUnits="false" id="M_C01079_c" name="C01079_c" compartment="c"/>
      <species boundaryCondition="false" constant="false" hasOnlySubstanceUnits="false" id="M_C02191_c" name="C02191_c" compartment="c"/>
      <species boundaryCondition="false" constant="false" hasOnlySubstanceUnits="false" id="M_C03758_c" name="C03758_c" compartment="c"/>
      <species boundaryCondition="false" constant="false" hasOnlySubstanceUnits="false" id="M_C05587_c" name="C05587_c" compartment="c"/>
      <species boundaryCondition="false" constant="false" hasOnlySubstanceUnits="false" id="M_C00440_c" name="C00440_c" compartment="c"/>
      <species boundaryCondition="false" constant="false" hasOnlySubstanceUnits="false" id="M_C05274_c" name="C05274_c" compartment="c"/>
      <species boundaryCondition="false" constant="false" hasOnlySubstanceUnits="false" id="M_C05275_c" name="C05275_c" compartment="c"/>
      <species boundaryCondition="false" constant="false" hasOnlySubstanceUnits="false" id="M_C04540_c" name="C04540_c" compartment="c"/>
      <species boundaryCondition="false" constant="false" hasOnlySubstanceUnits="false" id="M_C01239_c" name="C01239_c" compartment="c"/>
      <species boundaryCondition="false" constant="false" hasOnlySubstanceUnits="false" id="M_C05302_c" name="C05302_c" compartment="c"/>
      <species boundaryCondition="false" constant="false" hasOnlySubstanceUnits="false" id="M_C11131_c" name="C11131_c" compartment="c"/>
      <species boundaryCondition="false" constant="false" hasOnlySubstanceUnits="false" id="M_C00641_c" name="C00641_c" compartment="c"/>
      <species boundaryCondition="false" constant="false" hasOnlySubstanceUnits="false" id="M_C00234_c" name="C00234_c" compartment="c"/>
      <species boundaryCondition="false" constant="false" hasOnlySubstanceUnits="false" id="M_C04677_c" name="C04677_c" compartment="c"/>
      <species boundaryCondition="false" constant="false" hasOnlySubstanceUnits="false" id="M_C04734_c" name="C04734_c" compartment="c"/>
      <species boundaryCondition="false" constant="false" hasOnlySubstanceUnits="false" id="M_C00103_c" name="C00103_c" compartment="c"/>
      <species boundaryCondition="false" constant="false" hasOnlySubstanceUnits="false" id="M_C00092_c" name="C00092_c" compartment="c"/>
      <species boundaryCondition="false" constant="false" hasOnlySubstanceUnits="false" id="M_C06612_c" name="C06612_c" compartment="c"/>
      <species boundaryCondition="false" constant="false" hasOnlySubstanceUnits="false" id="M_C16348_c" name="C16348_c" compartment="c"/>
      <species boundaryCondition="false" constant="false" hasOnlySubstanceUnits="false" id="M_C01042_c" name="C01042_c" compartment="c"/>
      <species boundaryCondition="false" constant="false" hasOnlySubstanceUnits="false" id="M_C01213_c" name="C01213_c" compartment="c"/>
      <species boundaryCondition="false" constant="false" hasOnlySubstanceUnits="false" id="M_C05268_c" name="C05268_c" compartment="c"/>
      <species boundaryCondition="false" constant="false" hasOnlySubstanceUnits="false" id="M_C05271_c" name="C05271_c" compartment="c"/>
      <species boundaryCondition="false" constant="false" hasOnlySubstanceUnits="false" id="M_C00272_c" name="C00272_c" compartment="c"/>
      <species boundaryCondition="false" constant="false" hasOnlySubstanceUnits="false" id="M_C03684_c" name="C03684_c" compartment="c"/>
      <species boundaryCondition="false" constant="false" hasOnlySubstanceUnits="false" id="M_C02850_c" name="C02850_c" compartment="c"/>
      <species boundaryCondition="false" constant="false" hasOnlySubstanceUnits="false" id="M_C00151_c" name="C00151_c" compartment="c"/>
      <species boundaryCondition="false" constant="false" hasOnlySubstanceUnits="false" id="M_C01141_c" name="C01141_c" compartment="c"/>
      <species boundaryCondition="false" constant="false" hasOnlySubstanceUnits="false" id="M_C04141_c" name="C04141_c" compartment="c"/>
      <species boundaryCondition="false" constant="false" hasOnlySubstanceUnits="false" id="M_C00063_c" name="C00063_c" compartment="c"/>
      <species boundaryCondition="false" constant="false" hasOnlySubstanceUnits="false" id="M_C00307_c" name="C00307_c" compartment="c"/>
      <species boundaryCondition="false" constant="false" hasOnlySubstanceUnits="false" id="M_C11554_c" name="C11554_c" compartment="c"/>
      <species boundaryCondition="false" constant="false" hasOnlySubstanceUnits="false" id="M_C04549_c" name="C04549_c" compartment="c"/>
      <species boundaryCondition="false" constant="false" hasOnlySubstanceUnits="false" id="M_C05270_c" name="C05270_c" compartment="c"/>
      <species boundaryCondition="false" constant="false" hasOnlySubstanceUnits="false" id="M_C05267_c" name="C05267_c" compartment="c"/>
      <species boundaryCondition="false" constant="false" hasOnlySubstanceUnits="false" id="M_C04593_c" name="C04593_c" compartment="c"/>
      <species boundaryCondition="false" constant="false" hasOnlySubstanceUnits="false" id="M_C20744_c" name="C20744_c" compartment="c"/>
      <species boundaryCondition="false" constant="false" hasOnlySubstanceUnits="false" id="M_C04302_c" name="C04302_c" compartment="c"/>
      <species boundaryCondition="false" constant="false" hasOnlySubstanceUnits="false" id="M_C01507_c" name="C01507_c" compartment="c"/>
      <species boundaryCondition="false" constant="false" hasOnlySubstanceUnits="false" id="M_C00247_c" name="C00247_c" compartment="c"/>
      <species boundaryCondition="false" constant="false" hasOnlySubstanceUnits="false" id="M_C02714_c" name="C02714_c" compartment="c"/>
      <species boundaryCondition="false" constant="false" hasOnlySubstanceUnits="false" id="M_C03082_c" name="C03082_c" compartment="c"/>
      <species boundaryCondition="false" constant="false" hasOnlySubstanceUnits="false" id="M_C00029_c" name="C00029_c" compartment="c"/>
      <species boundaryCondition="false" constant="false" hasOnlySubstanceUnits="false" id="M_C00370_c" name="C00370_c" compartment="c"/>
      <species boundaryCondition="false" constant="false" hasOnlySubstanceUnits="false" id="M_C03641_c" name="C03641_c" compartment="c"/>
      <species boundaryCondition="false" constant="false" hasOnlySubstanceUnits="false" id="M_C15522_c" name="C15522_c" compartment="c"/>
      <species boundaryCondition="false" constant="false" hasOnlySubstanceUnits="false" id="M_C00268_c" name="C00268_c" compartment="c"/>
      <species boundaryCondition="false" constant="false" hasOnlySubstanceUnits="false" id="M_C00450_c" name="C00450_c" compartment="c"/>
      <species boundaryCondition="false" constant="false" hasOnlySubstanceUnits="false" id="M_C00956_c" name="C00956_c" compartment="c"/>
      <species boundaryCondition="false" constant="false" hasOnlySubstanceUnits="false" id="M_C04691_c" name="C04691_c" compartment="c"/>
      <species boundaryCondition="false" constant="false" hasOnlySubstanceUnits="false" id="M_C00189_c" name="C00189_c" compartment="c"/>
      <species boundaryCondition="false" constant="false" hasOnlySubstanceUnits="false" id="M_C00346_c" name="C00346_c" compartment="c"/>
      <species boundaryCondition="false" constant="false" hasOnlySubstanceUnits="false" id="M_C01628_c" name="C01628_c" compartment="c"/>
      <species boundaryCondition="false" constant="false" hasOnlySubstanceUnits="false" id="M_C05850_c" name="C05850_c" compartment="c"/>
      <species boundaryCondition="false" constant="false" hasOnlySubstanceUnits="false" id="M_C00386_c" name="C00386_c" compartment="c"/>
      <species boundaryCondition="false" constant="false" hasOnlySubstanceUnits="false" id="M_C01262_c" name="C01262_c" compartment="c"/>
      <species boundaryCondition="false" constant="false" hasOnlySubstanceUnits="false" id="M_C00250_c" name="C00250_c" compartment="c"/>
      <species boundaryCondition="false" constant="false" hasOnlySubstanceUnits="false" id="M_C00018_c" name="C00018_c" compartment="c"/>
      <species boundaryCondition="false" constant="false" hasOnlySubstanceUnits="false" id="M_C05580_c" name="C05580_c" compartment="c"/>
      <species boundaryCondition="false" constant="false" hasOnlySubstanceUnits="false" id="M_C16218_c" name="C16218_c" compartment="c"/>
      <species boundaryCondition="false" constant="false" hasOnlySubstanceUnits="false" id="M_C00412_c" name="C00412_c" compartment="c"/>
      <species boundaryCondition="false" constant="false" hasOnlySubstanceUnits="false" id="M_C05545_c" name="C05545_c" compartment="c"/>
      <species boundaryCondition="false" constant="false" hasOnlySubstanceUnits="false" id="M_C02188_c" name="C02188_c" compartment="c"/>
      <species boundaryCondition="false" constant="false" hasOnlySubstanceUnits="false" id="M_C00668_c" name="C00668_c" compartment="c"/>
      <species boundaryCondition="false" constant="false" hasOnlySubstanceUnits="false" id="M_C01346_c" name="C01346_c" compartment="c"/>
      <species boundaryCondition="false" constant="false" hasOnlySubstanceUnits="false" id="M_C00343_c" name="C00343_c" compartment="c"/>
      <species boundaryCondition="false" constant="false" hasOnlySubstanceUnits="false" id="M_C00342_c" name="C00342_c" compartment="c"/>
      <species boundaryCondition="false" constant="false" hasOnlySubstanceUnits="false" id="M_C00144_c" name="C00144_c" compartment="c"/>
      <species boundaryCondition="false" constant="false" hasOnlySubstanceUnits="false" id="M_C02593_c" name="C02593_c" compartment="c"/>
      <species boundaryCondition="false" constant="false" hasOnlySubstanceUnits="false" id="M_C02038_c" name="C02038_c" compartment="c"/>
      <species boundaryCondition="false" constant="false" hasOnlySubstanceUnits="false" id="M_C03881_c" name="C03881_c" compartment="c"/>
      <species boundaryCondition="false" constant="false" hasOnlySubstanceUnits="false" id="M_C00449_c" name="C00449_c" compartment="c"/>
      <species boundaryCondition="false" constant="false" hasOnlySubstanceUnits="false" id="M_C04076_c" name="C04076_c" compartment="c"/>
      <species boundaryCondition="false" constant="false" hasOnlySubstanceUnits="false" id="M_C00375_c" name="C00375_c" compartment="c"/>
      <species boundaryCondition="false" constant="false" hasOnlySubstanceUnits="false" id="M_C05448_c" name="C05448_c" compartment="c"/>
      <species boundaryCondition="false" constant="false" hasOnlySubstanceUnits="false" id="M_C00436_c" name="C00436_c" compartment="c"/>
      <species boundaryCondition="false" constant="false" hasOnlySubstanceUnits="false" id="M_C00048_c" name="C00048_c" compartment="c"/>
      <species boundaryCondition="false" constant="false" hasOnlySubstanceUnits="false" id="M_C00096_c" name="C00096_c" compartment="c"/>
      <species boundaryCondition="false" constant="false" hasOnlySubstanceUnits="false" id="M_C00110_c" name="C00110_c" compartment="c"/>
      <species boundaryCondition="false" constant="false" hasOnlySubstanceUnits="false" id="M_C03862_c" name="C03862_c" compartment="c"/>
      <species boundaryCondition="false" constant="false" hasOnlySubstanceUnits="false" id="M_C12270_c" name="C12270_c" compartment="c"/>
      <species boundaryCondition="false" constant="false" hasOnlySubstanceUnits="false" id="M_C00437_c" name="C00437_c" compartment="c"/>
      <species boundaryCondition="false" constant="false" hasOnlySubstanceUnits="false" id="M_C00381_c" name="C00381_c" compartment="c"/>
      <species boundaryCondition="false" constant="false" hasOnlySubstanceUnits="false" id="M_C03033_c" name="C03033_c" compartment="c"/>
      <species boundaryCondition="false" constant="false" hasOnlySubstanceUnits="false" id="M_C01762_c" name="C01762_c" compartment="c"/>
      <species boundaryCondition="false" constant="false" hasOnlySubstanceUnits="false" id="M_C00385_c" name="C00385_c" compartment="c"/>
      <species boundaryCondition="false" constant="false" hasOnlySubstanceUnits="false" id="M_C00129_c" name="C00129_c" compartment="c"/>
      <species boundaryCondition="false" constant="false" hasOnlySubstanceUnits="false" id="M_C00088_c" name="C00088_c" compartment="c"/>
      <species boundaryCondition="false" constant="false" hasOnlySubstanceUnits="false" id="M_C00379_c" name="C00379_c" compartment="c"/>
      <species boundaryCondition="false" constant="false" hasOnlySubstanceUnits="false" id="M_C00312_c" name="C00312_c" compartment="c"/>
      <species boundaryCondition="false" constant="false" hasOnlySubstanceUnits="false" id="M_C01302_c" name="C01302_c" compartment="c"/>
      <species boundaryCondition="false" constant="false" hasOnlySubstanceUnits="false" id="M_C00787_c" name="C00787_c" compartment="c"/>
      <species boundaryCondition="false" constant="false" hasOnlySubstanceUnits="false" id="M_C02839_c" name="C02839_c" compartment="c"/>
      <species boundaryCondition="false" constant="false" hasOnlySubstanceUnits="false" id="M_C03263_c" name="C03263_c" compartment="c"/>
      <species boundaryCondition="false" constant="false" hasOnlySubstanceUnits="false" id="M_C19080_c" name="C19080_c" compartment="c"/>
      <species boundaryCondition="false" constant="false" hasOnlySubstanceUnits="false" id="M_C19085_c" name="C19085_c" compartment="c"/>
      <species boundaryCondition="false" constant="false" hasOnlySubstanceUnits="false" id="M_C00828_c" name="C00828_c" compartment="c"/>
      <species boundaryCondition="false" constant="false" hasOnlySubstanceUnits="false" id="M_C05819_c" name="C05819_c" compartment="c"/>
      <species boundaryCondition="false" constant="false" hasOnlySubstanceUnits="false" id="M_C17276_c" name="C17276_c" compartment="c"/>
      <species boundaryCondition="false" constant="false" hasOnlySubstanceUnits="false" id="M_C04233_c" name="C04233_c" compartment="c"/>
      <species boundaryCondition="false" constant="false" hasOnlySubstanceUnits="false" id="M_C04680_c" name="C04680_c" compartment="c"/>
      <species boundaryCondition="false" constant="false" hasOnlySubstanceUnits="false" id="M_C11173_c" name="C11173_c" compartment="c"/>
      <species boundaryCondition="false" constant="false" hasOnlySubstanceUnits="false" id="M_C11376_c" name="C11376_c" compartment="c"/>
      <species boundaryCondition="false" constant="false" hasOnlySubstanceUnits="false" id="M_C00965_c" name="C00965_c" compartment="c"/>
      <species boundaryCondition="false" constant="false" hasOnlySubstanceUnits="false" id="M_C01083_c" name="C01083_c" compartment="c"/>
      <species boundaryCondition="false" constant="false" hasOnlySubstanceUnits="false" id="M_C14818_c" name="C14818_c" compartment="c"/>
      <species boundaryCondition="false" constant="false" hasOnlySubstanceUnits="false" id="M_C14819_c" name="C14819_c" compartment="c"/>
      <species boundaryCondition="false" constant="false" hasOnlySubstanceUnits="false" id="M_C18091_c" name="C18091_c" compartment="c"/>
      <species boundaryCondition="false" constant="false" hasOnlySubstanceUnits="false" id="M_C01847_c" name="C01847_c" compartment="c"/>
      <species boundaryCondition="false" constant="false" hasOnlySubstanceUnits="false" id="M_C00061_c" name="C00061_c" compartment="c"/>
      <species boundaryCondition="false" constant="false" hasOnlySubstanceUnits="false" id="M_C00416_c" name="C00416_c" compartment="c"/>
      <species boundaryCondition="false" constant="false" hasOnlySubstanceUnits="false" id="M_C02871_c" name="C02871_c" compartment="c"/>
      <species boundaryCondition="false" constant="false" hasOnlySubstanceUnits="false" id="M_C03957_c" name="C03957_c" compartment="c"/>
      <species boundaryCondition="false" constant="false" hasOnlySubstanceUnits="false" id="M_C01194_c" name="C01194_c" compartment="c"/>
      <species boundaryCondition="false" constant="false" hasOnlySubstanceUnits="false" id="M_C01031_c" name="C01031_c" compartment="c"/>
      <species boundaryCondition="false" constant="false" hasOnlySubstanceUnits="false" id="M_C00269_c" name="C00269_c" compartment="c"/>
      <species boundaryCondition="false" constant="false" hasOnlySubstanceUnits="false" id="M_C04688_c" name="C04688_c" compartment="c"/>
      <species boundaryCondition="false" constant="false" hasOnlySubstanceUnits="false" id="M_C00043_c" name="C00043_c" compartment="c"/>
      <species boundaryCondition="false" constant="false" hasOnlySubstanceUnits="false" id="M_C04738_c" name="C04738_c" compartment="c"/>
      <species boundaryCondition="false" constant="false" hasOnlySubstanceUnits="false" id="M_C00012_c" name="C00012_c" compartment="c"/>
      <species boundaryCondition="false" constant="false" hasOnlySubstanceUnits="false" id="M_C00148_c" name="C00148_c" compartment="c"/>
      <species boundaryCondition="false" constant="false" hasOnlySubstanceUnits="false" id="M_C02341_c" name="C02341_c" compartment="c"/>
      <species boundaryCondition="false" constant="false" hasOnlySubstanceUnits="false" id="M_C11514_c" name="C11514_c" compartment="c"/>
      <species boundaryCondition="false" constant="false" hasOnlySubstanceUnits="false" id="M_C16162_c" name="C16162_c" compartment="c"/>
      <species boundaryCondition="false" constant="false" hasOnlySubstanceUnits="false" id="M_C00999_c" name="C00999_c" compartment="c"/>
      <species boundaryCondition="false" constant="false" hasOnlySubstanceUnits="false" id="M_C16163_c" name="C16163_c" compartment="c"/>
      <species boundaryCondition="false" constant="false" hasOnlySubstanceUnits="false" id="M_C00996_c" name="C00996_c" compartment="c"/>
      <species boundaryCondition="false" constant="false" hasOnlySubstanceUnits="false" id="M_C01288_c" name="C01288_c" compartment="c"/>
      <species boundaryCondition="false" constant="false" hasOnlySubstanceUnits="false" id="M_C04248_c" name="C04248_c" compartment="c"/>
      <species boundaryCondition="false" constant="false" hasOnlySubstanceUnits="false" id="M_C02909_c" name="C02909_c" compartment="c"/>
      <species boundaryCondition="false" constant="false" hasOnlySubstanceUnits="false" id="M_C14099_c" name="C14099_c" compartment="c"/>
      <species boundaryCondition="false" constant="false" hasOnlySubstanceUnits="false" id="M_C00236_c" name="C00236_c" compartment="c"/>
      <species boundaryCondition="false" constant="false" hasOnlySubstanceUnits="false" id="M_C04272_c" name="C04272_c" compartment="c"/>
      <species boundaryCondition="false" constant="false" hasOnlySubstanceUnits="false" id="M_C00683_c" name="C00683_c" compartment="c"/>
      <species boundaryCondition="false" constant="false" hasOnlySubstanceUnits="false" id="M_C04039_c" name="C04039_c" compartment="c"/>
      <species boundaryCondition="false" constant="false" hasOnlySubstanceUnits="false" id="M_C01353_c" name="C01353_c" compartment="c"/>
      <species boundaryCondition="false" constant="false" hasOnlySubstanceUnits="false" id="M_C02119_c" name="C02119_c" compartment="c"/>
      <species boundaryCondition="false" constant="false" hasOnlySubstanceUnits="false" id="M_C00105_c" name="C00105_c" compartment="c"/>
      <species boundaryCondition="false" constant="false" hasOnlySubstanceUnits="false" id="M_C05936_c" name="C05936_c" compartment="c"/>
      <species boundaryCondition="false" constant="false" hasOnlySubstanceUnits="false" id="M_C02946_c" name="C02946_c" compartment="c"/>
      <species boundaryCondition="false" constant="false" hasOnlySubstanceUnits="false" id="M_C00430_c" name="C00430_c" compartment="c"/>
      <species boundaryCondition="false" constant="false" hasOnlySubstanceUnits="false" id="M_C05755_c" name="C05755_c" compartment="c"/>
      <species boundaryCondition="false" constant="false" hasOnlySubstanceUnits="false" id="M_C00422_c" name="C00422_c" compartment="c"/>
      <species boundaryCondition="false" constant="false" hasOnlySubstanceUnits="false" id="M_C00909_c" name="C00909_c" compartment="c"/>
      <species boundaryCondition="false" constant="false" hasOnlySubstanceUnits="false" id="M_C02165_c" name="C02165_c" compartment="c"/>
      <species boundaryCondition="false" constant="false" hasOnlySubstanceUnits="false" id="M_C19645_c" name="C19645_c" compartment="c"/>
      <species boundaryCondition="false" constant="false" hasOnlySubstanceUnits="false" id="M_C19646_c" name="C19646_c" compartment="c"/>
      <species boundaryCondition="false" constant="false" hasOnlySubstanceUnits="false" id="M_C00136_c" name="C00136_c" compartment="c"/>
      <species boundaryCondition="false" constant="false" hasOnlySubstanceUnits="false" id="M_C00877_c" name="C00877_c" compartment="c"/>
      <species boundaryCondition="false" constant="false" hasOnlySubstanceUnits="false" id="M_C00461_c" name="C00461_c" compartment="c"/>
      <species boundaryCondition="false" constant="false" hasOnlySubstanceUnits="false" id="M_C01674_c" name="C01674_c" compartment="c"/>
      <species boundaryCondition="false" constant="false" hasOnlySubstanceUnits="false" id="M_C05860_c" name="C05860_c" compartment="c"/>
      <species boundaryCondition="false" constant="false" hasOnlySubstanceUnits="false" id="M_C05861_c" name="C05861_c" compartment="c"/>
      <species boundaryCondition="false" constant="false" hasOnlySubstanceUnits="false" id="M_C02737_c" name="C02737_c" compartment="c"/>
      <species boundaryCondition="false" constant="false" hasOnlySubstanceUnits="false" id="M_C00350_c" name="C00350_c" compartment="c"/>
      <species boundaryCondition="false" constant="false" hasOnlySubstanceUnits="false" id="M_C01102_c" name="C01102_c" compartment="c"/>
      <species boundaryCondition="false" constant="false" hasOnlySubstanceUnits="false" id="M_C00188_c" name="C00188_c" compartment="c"/>
      <species boundaryCondition="false" constant="false" hasOnlySubstanceUnits="false" id="M_C01063_c" name="C01063_c" compartment="c"/>
      <species boundaryCondition="false" constant="false" hasOnlySubstanceUnits="false" id="M_C01092_c" name="C01092_c" compartment="c"/>
      <species boundaryCondition="false" constant="false" hasOnlySubstanceUnits="false" id="M_C01172_c" name="C01172_c" compartment="c"/>
      <species boundaryCondition="false" constant="false" hasOnlySubstanceUnits="false" id="M_C20648_c" name="C20648_c" compartment="c"/>
      <species boundaryCondition="false" constant="false" hasOnlySubstanceUnits="false" id="M_C20796_c" name="C20796_c" compartment="c"/>
      <species boundaryCondition="false" constant="false" hasOnlySubstanceUnits="false" id="M_C00750_c" name="C00750_c" compartment="c"/>
      <species boundaryCondition="false" constant="false" hasOnlySubstanceUnits="false" id="M_C00315_c" name="C00315_c" compartment="c"/>
      <species boundaryCondition="false" constant="false" hasOnlySubstanceUnits="false" id="M_C05665_c" name="C05665_c" compartment="c"/>
      <species boundaryCondition="false" constant="false" hasOnlySubstanceUnits="false" id="M_C01185_c" name="C01185_c" compartment="c"/>
      <species boundaryCondition="false" constant="false" hasOnlySubstanceUnits="false" id="M_C00857_c" name="C00857_c" compartment="c"/>
      <species boundaryCondition="false" constant="false" hasOnlySubstanceUnits="false" id="M_C02112_c" name="C02112_c" compartment="c"/>
      <species boundaryCondition="false" constant="false" hasOnlySubstanceUnits="false" id="M_C00116_c" name="C00116_c" compartment="c"/>
      <species boundaryCondition="false" constant="false" hasOnlySubstanceUnits="false" id="M_C05985_c" name="C05985_c" compartment="c"/>
      <species boundaryCondition="false" constant="false" hasOnlySubstanceUnits="false" id="M_C00804_c" name="C00804_c" compartment="c"/>
      <species boundaryCondition="false" constant="false" hasOnlySubstanceUnits="false" id="M_C02739_c" name="C02739_c" compartment="c"/>
      <species boundaryCondition="false" constant="false" hasOnlySubstanceUnits="false" id="M_C02741_c" name="C02741_c" compartment="c"/>
      <species boundaryCondition="false" constant="false" hasOnlySubstanceUnits="false" id="M_C00704_c" name="C00704_c" compartment="c"/>
      <species boundaryCondition="false" constant="false" hasOnlySubstanceUnits="false" id="M_C00059_c" name="C00059_c" compartment="c"/>
      <species boundaryCondition="false" constant="false" hasOnlySubstanceUnits="false" id="M_C04666_c" name="C04666_c" compartment="c"/>
      <species boundaryCondition="false" constant="false" hasOnlySubstanceUnits="false" id="M_C01267_c" name="C01267_c" compartment="c"/>
      <species boundaryCondition="false" constant="false" hasOnlySubstanceUnits="false" id="M_C00069_c" name="C00069_c" compartment="c"/>
      <species boundaryCondition="false" constant="false" hasOnlySubstanceUnits="false" id="M_C00760_c" name="C00760_c" compartment="c"/>
      <species boundaryCondition="false" constant="false" hasOnlySubstanceUnits="false" id="M_C00387_c" name="C00387_c" compartment="c"/>
      <species boundaryCondition="false" constant="false" hasOnlySubstanceUnits="false" id="M_C01344_c" name="C01344_c" compartment="c"/>
      <species boundaryCondition="false" constant="false" hasOnlySubstanceUnits="false" id="M_C01345_c" name="C01345_c" compartment="c"/>
      <species boundaryCondition="false" constant="false" hasOnlySubstanceUnits="false" id="M_C02723_c" name="C02723_c" compartment="c"/>
      <species boundaryCondition="false" constant="false" hasOnlySubstanceUnits="false" id="M_C06178_c" name="C06178_c" compartment="c"/>
      <species boundaryCondition="false" constant="false" hasOnlySubstanceUnits="false" id="M_C00208_c" name="C00208_c" compartment="c"/>
      <species boundaryCondition="false" constant="false" hasOnlySubstanceUnits="false" id="M_C02130_c" name="C02130_c" compartment="c"/>
      <species boundaryCondition="false" constant="false" hasOnlySubstanceUnits="false" id="M_C04043_c" name="C04043_c" compartment="c"/>
      <species boundaryCondition="false" constant="false" hasOnlySubstanceUnits="false" id="M_C01161_c" name="C01161_c" compartment="c"/>
      <species boundaryCondition="false" constant="false" hasOnlySubstanceUnits="false" id="M_C00942_c" name="C00942_c" compartment="c"/>
      <species boundaryCondition="false" constant="false" hasOnlySubstanceUnits="false" id="M_C05262_c" name="C05262_c" compartment="c"/>
      <species boundaryCondition="false" constant="false" hasOnlySubstanceUnits="false" id="M_C04425_c" name="C04425_c" compartment="c"/>
      <species boundaryCondition="false" constant="false" hasOnlySubstanceUnits="false" id="M_C01037_c" name="C01037_c" compartment="c"/>
      <species boundaryCondition="false" constant="false" hasOnlySubstanceUnits="false" id="M_C04618_c" name="C04618_c" compartment="c"/>
      <species boundaryCondition="false" constant="false" hasOnlySubstanceUnits="false" id="M_C05744_c" name="C05744_c" compartment="c"/>
      <species boundaryCondition="false" constant="false" hasOnlySubstanceUnits="false" id="M_C01909_c" name="C01909_c" compartment="c"/>
      <species boundaryCondition="false" constant="false" hasOnlySubstanceUnits="false" id="M_C17023_c" name="C17023_c" compartment="c"/>
      <species boundaryCondition="false" constant="false" hasOnlySubstanceUnits="false" id="M_C05359_c" name="C05359_c" compartment="c"/>
      <species boundaryCondition="false" constant="false" hasOnlySubstanceUnits="false" id="M_C00073_c" name="C00073_c" compartment="c"/>
      <species boundaryCondition="false" constant="false" hasOnlySubstanceUnits="false" id="M_C05198_c" name="C05198_c" compartment="c"/>
      <species boundaryCondition="false" constant="false" hasOnlySubstanceUnits="false" id="M_C00570_c" name="C00570_c" compartment="c"/>
      <species boundaryCondition="false" constant="false" hasOnlySubstanceUnits="false" id="M_C15853_c" name="C15853_c" compartment="c"/>
      <species boundaryCondition="false" constant="false" hasOnlySubstanceUnits="false" id="M_C00160_c" name="C00160_c" compartment="c"/>
      <species boundaryCondition="false" constant="false" hasOnlySubstanceUnits="false" id="M_C16310_c" name="C16310_c" compartment="c"/>
      <species boundaryCondition="false" constant="false" hasOnlySubstanceUnits="false" id="M_C08492_c" name="C08492_c" compartment="c"/>
      <species boundaryCondition="false" constant="false" hasOnlySubstanceUnits="false" id="M_C05276_c" name="C05276_c" compartment="c"/>
      <species boundaryCondition="false" constant="false" hasOnlySubstanceUnits="false" id="M_C00117_c" name="C00117_c" compartment="c"/>
      <species boundaryCondition="false" constant="false" hasOnlySubstanceUnits="false" id="M_C06022_c" name="C06022_c" compartment="c"/>
      <species boundaryCondition="false" constant="false" hasOnlySubstanceUnits="false" id="M_C03546_c" name="C03546_c" compartment="c"/>
      <species boundaryCondition="false" constant="false" hasOnlySubstanceUnits="false" id="M_C01672_c" name="C01672_c" compartment="c"/>
      <species boundaryCondition="false" constant="false" hasOnlySubstanceUnits="false" id="M_C12455_c" name="C12455_c" compartment="c"/>
      <species boundaryCondition="false" constant="false" hasOnlySubstanceUnits="false" id="M_C02514_c" name="C02514_c" compartment="c"/>
      <species boundaryCondition="false" constant="false" hasOnlySubstanceUnits="false" id="M_C00407_c" name="C00407_c" compartment="c"/>
      <species boundaryCondition="false" constant="false" hasOnlySubstanceUnits="false" id="M_C01644_c" name="C01644_c" compartment="c"/>
      <species boundaryCondition="false" constant="false" hasOnlySubstanceUnits="false" id="M_C03127_c" name="C03127_c" compartment="c"/>
      <species boundaryCondition="false" constant="false" hasOnlySubstanceUnits="false" id="M_C01230_c" name="C01230_c" compartment="c"/>
      <species boundaryCondition="false" constant="false" hasOnlySubstanceUnits="false" id="M_C00156_c" name="C00156_c" compartment="c"/>
      <species boundaryCondition="false" constant="false" hasOnlySubstanceUnits="false" id="M_C13425_c" name="C13425_c" compartment="c"/>
      <species boundaryCondition="false" constant="false" hasOnlySubstanceUnits="false" id="M_C02583_c" name="C02583_c" compartment="c"/>
      <species boundaryCondition="false" constant="false" hasOnlySubstanceUnits="false" id="M_C20858_c" name="C20858_c" compartment="c"/>
      <species boundaryCondition="false" constant="false" hasOnlySubstanceUnits="false" id="M_C00575_c" name="C00575_c" compartment="c"/>
      <species boundaryCondition="false" constant="false" hasOnlySubstanceUnits="false" id="M_C00665_c" name="C00665_c" compartment="c"/>
      <species boundaryCondition="false" constant="false" hasOnlySubstanceUnits="false" id="M_C02960_c" name="C02960_c" compartment="c"/>
      <species boundaryCondition="false" constant="false" hasOnlySubstanceUnits="false" id="M_C00158_c" name="C00158_c" compartment="c"/>
      <species boundaryCondition="false" constant="false" hasOnlySubstanceUnits="false" id="M_C04006_c" name="C04006_c" compartment="c"/>
      <species boundaryCondition="false" constant="false" hasOnlySubstanceUnits="false" id="M_C00086_c" name="C00086_c" compartment="c"/>
      <species boundaryCondition="false" constant="false" hasOnlySubstanceUnits="false" id="M_C00562_c" name="C00562_c" compartment="c"/>
      <species boundaryCondition="false" constant="false" hasOnlySubstanceUnits="false" id="M_C00017_c" name="C00017_c" compartment="c"/>
      <species boundaryCondition="false" constant="false" hasOnlySubstanceUnits="false" id="M_C01516_c" name="C01516_c" compartment="c"/>
      <species boundaryCondition="false" constant="false" hasOnlySubstanceUnits="false" id="M_C16578_c" name="C16578_c" compartment="c"/>
      <species boundaryCondition="false" constant="false" hasOnlySubstanceUnits="false" id="M_C00438_c" name="C00438_c" compartment="c"/>
      <species boundaryCondition="false" constant="false" hasOnlySubstanceUnits="false" id="M_C00463_c" name="C00463_c" compartment="c"/>
      <species boundaryCondition="false" constant="false" hasOnlySubstanceUnits="false" id="M_C00078_c" name="C00078_c" compartment="c"/>
      <species boundaryCondition="false" constant="false" hasOnlySubstanceUnits="false" id="M_C05378_c" name="C05378_c" compartment="c"/>
      <species boundaryCondition="false" constant="false" hasOnlySubstanceUnits="false" id="M_C05345_c" name="C05345_c" compartment="c"/>
      <species boundaryCondition="false" constant="false" hasOnlySubstanceUnits="false" id="M_C02211_c" name="C02211_c" compartment="c"/>
      <species boundaryCondition="false" constant="false" hasOnlySubstanceUnits="false" id="M_C19078_c" name="C19078_c" compartment="c"/>
      <species boundaryCondition="false" constant="false" hasOnlySubstanceUnits="false" id="M_C00680_c" name="C00680_c" compartment="c"/>
      <species boundaryCondition="false" constant="false" hasOnlySubstanceUnits="false" id="M_C00047_c" name="C00047_c" compartment="c"/>
      <species boundaryCondition="false" constant="false" hasOnlySubstanceUnits="false" id="M_C00940_c" name="C00940_c" compartment="c"/>
      <species boundaryCondition="false" constant="false" hasOnlySubstanceUnits="false" id="M_C01888_c" name="C01888_c" compartment="c"/>
      <species boundaryCondition="false" constant="false" hasOnlySubstanceUnits="false" id="M_C20375_c" name="C20375_c" compartment="c"/>
      <species boundaryCondition="false" constant="false" hasOnlySubstanceUnits="false" id="M_C20376_c" name="C20376_c" compartment="c"/>
      <species boundaryCondition="false" constant="false" hasOnlySubstanceUnits="false" id="M_C00288_c" name="C00288_c" compartment="c"/>
      <species boundaryCondition="false" constant="false" hasOnlySubstanceUnits="false" id="M_C00669_c" name="C00669_c" compartment="c"/>
      <species boundaryCondition="false" constant="false" hasOnlySubstanceUnits="false" id="M_C00499_c" name="C00499_c" compartment="c"/>
      <species boundaryCondition="false" constant="false" hasOnlySubstanceUnits="false" id="M_C00603_c" name="C00603_c" compartment="c"/>
      <species boundaryCondition="false" constant="false" hasOnlySubstanceUnits="false" id="M_C01103_c" name="C01103_c" compartment="c"/>
      <species boundaryCondition="false" constant="false" hasOnlySubstanceUnits="false" id="M_C20878_c" name="C20878_c" compartment="c"/>
      <species boundaryCondition="false" constant="false" hasOnlySubstanceUnits="false" id="M_C20879_c" name="C20879_c" compartment="c"/>
      <species boundaryCondition="false" constant="false" hasOnlySubstanceUnits="false" id="M_C14145_c" name="C14145_c" compartment="c"/>
      <species boundaryCondition="false" constant="false" hasOnlySubstanceUnits="false" id="M_C02232_c" name="C02232_c" compartment="c"/>
      <species boundaryCondition="false" constant="false" hasOnlySubstanceUnits="false" id="M_C01646_c" name="C01646_c" compartment="c"/>
      <species boundaryCondition="false" constant="false" hasOnlySubstanceUnits="false" id="M_C01931_c" name="C01931_c" compartment="c"/>
      <species boundaryCondition="false" constant="false" hasOnlySubstanceUnits="false" id="M_C00605_c" name="C00605_c" compartment="c"/>
      <species boundaryCondition="false" constant="false" hasOnlySubstanceUnits="false" id="M_C00844_c" name="C00844_c" compartment="c"/>
      <species boundaryCondition="false" constant="false" hasOnlySubstanceUnits="false" id="M_C08325_c" name="C08325_c" compartment="c"/>
      <species boundaryCondition="false" constant="false" hasOnlySubstanceUnits="false" id="M_C03344_c" name="C03344_c" compartment="c"/>
      <species boundaryCondition="false" constant="false" hasOnlySubstanceUnits="false" id="M_C03460_c" name="C03460_c" compartment="c"/>
      <species boundaryCondition="false" constant="false" hasOnlySubstanceUnits="false" id="M_C06000_c" name="C06000_c" compartment="c"/>
      <species boundaryCondition="false" constant="false" hasOnlySubstanceUnits="false" id="M_C04633_c" name="C04633_c" compartment="c"/>
      <species boundaryCondition="false" constant="false" hasOnlySubstanceUnits="false" id="M_C05762_c" name="C05762_c" compartment="c"/>
      <species boundaryCondition="false" constant="false" hasOnlySubstanceUnits="false" id="M_C00114_c" name="C00114_c" compartment="c"/>
      <species boundaryCondition="false" constant="false" hasOnlySubstanceUnits="false" id="M_C00183_c" name="C00183_c" compartment="c"/>
      <species boundaryCondition="false" constant="false" hasOnlySubstanceUnits="false" id="M_C01653_c" name="C01653_c" compartment="c"/>
      <species boundaryCondition="false" constant="false" hasOnlySubstanceUnits="false" id="M_C02554_c" name="C02554_c" compartment="c"/>
      <species boundaryCondition="false" constant="false" hasOnlySubstanceUnits="false" id="M_C04441_c" name="C04441_c" compartment="c"/>
      <species boundaryCondition="false" constant="false" hasOnlySubstanceUnits="false" id="M_C04692_c" name="C04692_c" compartment="c"/>
      <species boundaryCondition="false" constant="false" hasOnlySubstanceUnits="false" id="M_C00515_c" name="C00515_c" compartment="c"/>
      <species boundaryCondition="false" constant="false" hasOnlySubstanceUnits="false" id="M_C01110_c" name="C01110_c" compartment="c"/>
      <species boundaryCondition="false" constant="false" hasOnlySubstanceUnits="false" id="M_C01177_c" name="C01177_c" compartment="c"/>
      <species boundaryCondition="false" constant="false" hasOnlySubstanceUnits="false" id="M_C05450_c" name="C05450_c" compartment="c"/>
      <species boundaryCondition="false" constant="false" hasOnlySubstanceUnits="false" id="M_C00487_c" name="C00487_c" compartment="c"/>
      <species boundaryCondition="false" constant="false" hasOnlySubstanceUnits="false" id="M_C02571_c" name="C02571_c" compartment="c"/>
      <species boundaryCondition="false" constant="false" hasOnlySubstanceUnits="false" id="M_C16331_c" name="C16331_c" compartment="c"/>
      <species boundaryCondition="false" constant="false" hasOnlySubstanceUnits="false" id="M_C16330_c" name="C16330_c" compartment="c"/>
      <species boundaryCondition="false" constant="false" hasOnlySubstanceUnits="false" id="M_C16329_c" name="C16329_c" compartment="c"/>
      <species boundaryCondition="false" constant="false" hasOnlySubstanceUnits="false" id="M_C16255_c" name="C16255_c" compartment="c"/>
      <species boundaryCondition="false" constant="false" hasOnlySubstanceUnits="false" id="M_C03722_c" name="C03722_c" compartment="c"/>
      <species boundaryCondition="false" constant="false" hasOnlySubstanceUnits="false" id="M_C03238_c" name="C03238_c" compartment="c"/>
      <species boundaryCondition="false" constant="false" hasOnlySubstanceUnits="false" id="M_C00599_c" name="C00599_c" compartment="c"/>
      <species boundaryCondition="false" constant="false" hasOnlySubstanceUnits="false" id="M_C00334_c" name="C00334_c" compartment="c"/>
      <species boundaryCondition="false" constant="false" hasOnlySubstanceUnits="false" id="M_C00232_c" name="C00232_c" compartment="c"/>
      <species boundaryCondition="false" constant="false" hasOnlySubstanceUnits="false" id="M_C20751_c" name="C20751_c" compartment="c"/>
      <species boundaryCondition="false" constant="false" hasOnlySubstanceUnits="false" id="M_C20752_c" name="C20752_c" compartment="c"/>
      <species boundaryCondition="false" constant="false" hasOnlySubstanceUnits="false" id="M_C02576_c" name="C02576_c" compartment="c"/>
      <species boundaryCondition="false" constant="false" hasOnlySubstanceUnits="false" id="M_C11924_c" name="C11924_c" compartment="c"/>
      <species boundaryCondition="false" constant="false" hasOnlySubstanceUnits="false" id="M_C04884_c" name="C04884_c" compartment="c"/>
      <species boundaryCondition="false" constant="false" hasOnlySubstanceUnits="false" id="M_C04730_c" name="C04730_c" compartment="c"/>
      <species boundaryCondition="false" constant="false" hasOnlySubstanceUnits="false" id="M_C01132_c" name="C01132_c" compartment="c"/>
      <species boundaryCondition="false" constant="false" hasOnlySubstanceUnits="false" id="M_C00673_c" name="C00673_c" compartment="c"/>
      <species boundaryCondition="false" constant="false" hasOnlySubstanceUnits="false" id="M_C20969_c" name="C20969_c" compartment="c"/>
      <species boundaryCondition="false" constant="false" hasOnlySubstanceUnits="false" id="M_C03680_c" name="C03680_c" compartment="c"/>
      <species boundaryCondition="false" constant="false" hasOnlySubstanceUnits="false" id="M_C00439_c" name="C00439_c" compartment="c"/>
      <species boundaryCondition="false" constant="false" hasOnlySubstanceUnits="false" id="M_C04899_c" name="C04899_c" compartment="c"/>
      <species boundaryCondition="false" constant="false" hasOnlySubstanceUnits="false" id="M_C03892_c" name="C03892_c" compartment="c"/>
      <species boundaryCondition="false" constant="false" hasOnlySubstanceUnits="false" id="M_C03939_c" name="C03939_c" compartment="c"/>
      <species boundaryCondition="false" constant="false" hasOnlySubstanceUnits="false" id="M_C03506_c" name="C03506_c" compartment="c"/>
      <species boundaryCondition="false" constant="false" hasOnlySubstanceUnits="false" id="M_C14180_c" name="C14180_c" compartment="c"/>
      <species boundaryCondition="false" constant="false" hasOnlySubstanceUnits="false" id="M_C00121_c" name="C00121_c" compartment="c"/>
      <species boundaryCondition="false" constant="false" hasOnlySubstanceUnits="false" id="M_C04823_c" name="C04823_c" compartment="c"/>
      <species boundaryCondition="false" constant="false" hasOnlySubstanceUnits="false" id="M_C20717_c" name="C20717_c" compartment="c"/>
      <species boundaryCondition="false" constant="false" hasOnlySubstanceUnits="false" id="M_C20718_c" name="C20718_c" compartment="c"/>
      <species boundaryCondition="false" constant="false" hasOnlySubstanceUnits="false" id="M_C05764_c" name="C05764_c" compartment="c"/>
      <species boundaryCondition="false" constant="false" hasOnlySubstanceUnits="false" id="M_C05763_c" name="C05763_c" compartment="c"/>
      <species boundaryCondition="false" constant="false" hasOnlySubstanceUnits="false" id="M_C04620_c" name="C04620_c" compartment="c"/>
      <species boundaryCondition="false" constant="false" hasOnlySubstanceUnits="false" id="M_C05750_c" name="C05750_c" compartment="c"/>
      <species boundaryCondition="false" constant="false" hasOnlySubstanceUnits="false" id="M_C00275_c" name="C00275_c" compartment="c"/>
      <species boundaryCondition="false" constant="false" hasOnlySubstanceUnits="false" id="M_C17202_c" name="C17202_c" compartment="c"/>
      <species boundaryCondition="false" constant="false" hasOnlySubstanceUnits="false" id="M_C00249_c" name="C00249_c" compartment="c"/>
      <species boundaryCondition="false" constant="false" hasOnlySubstanceUnits="false" id="M_C02743_c" name="C02743_c" compartment="c"/>
      <species boundaryCondition="false" constant="false" hasOnlySubstanceUnits="false" id="M_C01236_c" name="C01236_c" compartment="c"/>
      <species boundaryCondition="false" constant="false" hasOnlySubstanceUnits="false" id="M_C00951_c" name="C00951_c" compartment="c"/>
      <species boundaryCondition="false" constant="false" hasOnlySubstanceUnits="false" id="M_C05503_c" name="C05503_c" compartment="c"/>
      <species boundaryCondition="false" constant="false" hasOnlySubstanceUnits="false" id="M_C03906_c" name="C03906_c" compartment="c"/>
      <species boundaryCondition="false" constant="false" hasOnlySubstanceUnits="false" id="M_C00935_c" name="C00935_c" compartment="c"/>
      <species boundaryCondition="false" constant="false" hasOnlySubstanceUnits="false" id="M_C02031_c" name="C02031_c" compartment="c"/>
      <species boundaryCondition="false" constant="false" hasOnlySubstanceUnits="false" id="M_C02339_c" name="C02339_c" compartment="c"/>
      <species boundaryCondition="false" constant="false" hasOnlySubstanceUnits="false" id="M_C17234_c" name="C17234_c" compartment="c"/>
      <species boundaryCondition="false" constant="false" hasOnlySubstanceUnits="false" id="M_C02166_c" name="C02166_c" compartment="c"/>
      <species boundaryCondition="false" constant="false" hasOnlySubstanceUnits="false" id="M_C00045_c" name="C00045_c" compartment="c"/>
      <species boundaryCondition="false" constant="false" hasOnlySubstanceUnits="false" id="M_C05951_c" name="C05951_c" compartment="c"/>
      <species boundaryCondition="false" constant="false" hasOnlySubstanceUnits="false" id="M_C03363_c" name="C03363_c" compartment="c"/>
      <species boundaryCondition="false" constant="false" hasOnlySubstanceUnits="false" id="M_C05774_c" name="C05774_c" compartment="c"/>
      <species boundaryCondition="false" constant="false" hasOnlySubstanceUnits="false" id="M_C06508_c" name="C06508_c" compartment="c"/>
      <species boundaryCondition="false" constant="false" hasOnlySubstanceUnits="false" id="M_C00445_c" name="C00445_c" compartment="c"/>
      <species boundaryCondition="false" constant="false" hasOnlySubstanceUnits="false" id="M_C00361_c" name="C00361_c" compartment="c"/>
      <species boundaryCondition="false" constant="false" hasOnlySubstanceUnits="false" id="M_C00319_c" name="C00319_c" compartment="c"/>
      <species boundaryCondition="false" constant="false" hasOnlySubstanceUnits="false" id="M_C00242_c" name="C00242_c" compartment="c"/>
      <species boundaryCondition="false" constant="false" hasOnlySubstanceUnits="false" id="M_C00099_c" name="C00099_c" compartment="c"/>
      <species boundaryCondition="false" constant="false" hasOnlySubstanceUnits="false" id="M_C16219_c" name="C16219_c" compartment="c"/>
      <species boundaryCondition="false" constant="false" hasOnlySubstanceUnits="false" id="M_C16220_c" name="C16220_c" compartment="c"/>
      <species boundaryCondition="false" constant="false" hasOnlySubstanceUnits="false" id="M_C00842_c" name="C00842_c" compartment="c"/>
      <species boundaryCondition="false" constant="false" hasOnlySubstanceUnits="false" id="M_C11907_c" name="C11907_c" compartment="c"/>
      <species boundaryCondition="false" constant="false" hasOnlySubstanceUnits="false" id="M_C01326_c" name="C01326_c" compartment="c"/>
      <species boundaryCondition="false" constant="false" hasOnlySubstanceUnits="false" id="M_C00957_c" name="C00957_c" compartment="c"/>
      <species boundaryCondition="false" constant="false" hasOnlySubstanceUnits="false" id="M_C01755_c" name="C01755_c" compartment="c"/>
      <species boundaryCondition="false" constant="false" hasOnlySubstanceUnits="false" id="M_C00199_c" name="C00199_c" compartment="c"/>
      <species boundaryCondition="false" constant="false" hasOnlySubstanceUnits="false" id="M_C00231_c" name="C00231_c" compartment="c"/>
      <species boundaryCondition="false" constant="false" hasOnlySubstanceUnits="false" id="M_C04696_c" name="C04696_c" compartment="c"/>
      <species boundaryCondition="false" constant="false" hasOnlySubstanceUnits="false" id="M_C03998_c" name="C03998_c" compartment="c"/>
      <species boundaryCondition="false" constant="false" hasOnlySubstanceUnits="false" id="M_C16669_c" name="C16669_c" compartment="c"/>
      <species boundaryCondition="false" constant="false" hasOnlySubstanceUnits="false" id="M_C04807_c" name="C04807_c" compartment="c"/>
      <species boundaryCondition="false" constant="false" hasOnlySubstanceUnits="false" id="M_C00568_c" name="C00568_c" compartment="c"/>
      <species boundaryCondition="false" constant="false" hasOnlySubstanceUnits="false" id="M_C00921_c" name="C00921_c" compartment="c"/>
      <species boundaryCondition="false" constant="false" hasOnlySubstanceUnits="false" id="M_C20120_c" name="C20120_c" compartment="c"/>
      <species boundaryCondition="false" constant="false" hasOnlySubstanceUnits="false" id="M_C04506_c" name="C04506_c" compartment="c"/>
      <species boundaryCondition="false" constant="false" hasOnlySubstanceUnits="false" id="M_C05299_c" name="C05299_c" compartment="c"/>
      <species boundaryCondition="false" constant="false" hasOnlySubstanceUnits="false" id="M_C00756_c" name="C00756_c" compartment="c"/>
      <species boundaryCondition="false" constant="false" hasOnlySubstanceUnits="false" id="M_C01545_c" name="C01545_c" compartment="c"/>
      <species boundaryCondition="false" constant="false" hasOnlySubstanceUnits="false" id="M_C04146_c" name="C04146_c" compartment="c"/>
      <species boundaryCondition="false" constant="false" hasOnlySubstanceUnits="false" id="M_C05809_c" name="C05809_c" compartment="c"/>
      <species boundaryCondition="false" constant="false" hasOnlySubstanceUnits="false" id="M_C10974_c" name="C10974_c" compartment="c"/>
      <species boundaryCondition="false" constant="false" hasOnlySubstanceUnits="false" id="M_C01204_c" name="C01204_c" compartment="c"/>
      <species boundaryCondition="false" constant="false" hasOnlySubstanceUnits="false" id="M_C05594_c" name="C05594_c" compartment="c"/>
      <species boundaryCondition="false" constant="false" hasOnlySubstanceUnits="false" id="M_C04232_c" name="C04232_c" compartment="c"/>
      <species boundaryCondition="false" constant="false" hasOnlySubstanceUnits="false" id="M_C03723_c" name="C03723_c" compartment="c"/>
      <species boundaryCondition="false" constant="false" hasOnlySubstanceUnits="false" id="M_C08334_c" name="C08334_c" compartment="c"/>
      <species boundaryCondition="false" constant="false" hasOnlySubstanceUnits="false" id="M_C18796_c" name="C18796_c" compartment="c"/>
      <species boundaryCondition="false" constant="false" hasOnlySubstanceUnits="false" id="M_C00214_c" name="C00214_c" compartment="c"/>
      <species boundaryCondition="false" constant="false" hasOnlySubstanceUnits="false" id="M_C00125_c" name="C00125_c" compartment="c"/>
      <species boundaryCondition="false" constant="false" hasOnlySubstanceUnits="false" id="M_C00126_c" name="C00126_c" compartment="c"/>
      <species boundaryCondition="false" constant="false" hasOnlySubstanceUnits="false" id="M_C01260_c" name="C01260_c" compartment="c"/>
      <species boundaryCondition="false" constant="false" hasOnlySubstanceUnits="false" id="M_C02051_c" name="C02051_c" compartment="c"/>
      <species boundaryCondition="false" constant="false" hasOnlySubstanceUnits="false" id="M_C01242_c" name="C01242_c" compartment="c"/>
      <species boundaryCondition="false" constant="false" hasOnlySubstanceUnits="false" id="M_C07490_c" name="C07490_c" compartment="c"/>
      <species boundaryCondition="false" constant="false" hasOnlySubstanceUnits="false" id="M_C14869_c" name="C14869_c" compartment="c"/>
      <species boundaryCondition="false" constant="false" hasOnlySubstanceUnits="false" id="M_C06427_c" name="C06427_c" compartment="c"/>
      <species boundaryCondition="false" constant="false" hasOnlySubstanceUnits="false" id="M_C00637_c" name="C00637_c" compartment="c"/>
      <species boundaryCondition="false" constant="false" hasOnlySubstanceUnits="false" id="M_C00954_c" name="C00954_c" compartment="c"/>
      <species boundaryCondition="false" constant="false" hasOnlySubstanceUnits="false" id="M_C00325_c" name="C00325_c" compartment="c"/>
      <species boundaryCondition="false" constant="false" hasOnlySubstanceUnits="false" id="M_C01222_c" name="C01222_c" compartment="c"/>
      <species boundaryCondition="false" constant="false" hasOnlySubstanceUnits="false" id="M_C04802_c" name="C04802_c" compartment="c"/>
      <species boundaryCondition="false" constant="false" hasOnlySubstanceUnits="false" id="M_C00223_c" name="C00223_c" compartment="c"/>
      <species boundaryCondition="false" constant="false" hasOnlySubstanceUnits="false" id="M_C00493_c" name="C00493_c" compartment="c"/>
      <species boundaryCondition="false" constant="false" hasOnlySubstanceUnits="false" id="M_C02947_c" name="C02947_c" compartment="c"/>
      <species boundaryCondition="false" constant="false" hasOnlySubstanceUnits="false" id="M_C00135_c" name="C00135_c" compartment="c"/>
      <species boundaryCondition="false" constant="false" hasOnlySubstanceUnits="false" id="M_C00785_c" name="C00785_c" compartment="c"/>
      <species boundaryCondition="false" constant="false" hasOnlySubstanceUnits="false" id="M_C00473_c" name="C00473_c" compartment="c"/>
      <species boundaryCondition="false" constant="false" hasOnlySubstanceUnits="false" id="M_C02075_c" name="C02075_c" compartment="c"/>
      <species boundaryCondition="false" constant="false" hasOnlySubstanceUnits="false" id="M_C00131_c" name="C00131_c" compartment="c"/>
      <species boundaryCondition="false" constant="false" hasOnlySubstanceUnits="false" id="M_C00039_c" name="C00039_c" compartment="c"/>
      <species boundaryCondition="false" constant="false" hasOnlySubstanceUnits="false" id="M_C01419_c" name="C01419_c" compartment="c"/>
      <species boundaryCondition="false" constant="false" hasOnlySubstanceUnits="false" id="M_C00191_c" name="C00191_c" compartment="c"/>
      <species boundaryCondition="false" constant="false" hasOnlySubstanceUnits="false" id="M_C04047_c" name="C04047_c" compartment="c"/>
      <species boundaryCondition="false" constant="false" hasOnlySubstanceUnits="false" id="M_C01188_c" name="C01188_c" compartment="c"/>
      <species boundaryCondition="false" constant="false" hasOnlySubstanceUnits="false" id="M_C03899_c" name="C03899_c" compartment="c"/>
      <species boundaryCondition="false" constant="false" hasOnlySubstanceUnits="false" id="M_C02929_c" name="C02929_c" compartment="c"/>
      <species boundaryCondition="false" constant="false" hasOnlySubstanceUnits="false" id="M_C00555_c" name="C00555_c" compartment="c"/>
      <species boundaryCondition="false" constant="false" hasOnlySubstanceUnits="false" id="M_C00658_c" name="C00658_c" compartment="c"/>
      <species boundaryCondition="false" constant="false" hasOnlySubstanceUnits="false" id="M_C04512_c" name="C04512_c" compartment="c"/>
      <species boundaryCondition="false" constant="false" hasOnlySubstanceUnits="false" id="M_C02189_c" name="C02189_c" compartment="c"/>
      <species boundaryCondition="false" constant="false" hasOnlySubstanceUnits="false" id="M_C19802_c" name="C19802_c" compartment="c"/>
      <species boundaryCondition="false" constant="false" hasOnlySubstanceUnits="false" id="M_C00345_c" name="C00345_c" compartment="c"/>
      <species boundaryCondition="false" constant="false" hasOnlySubstanceUnits="false" id="M_C00448_c" name="C00448_c" compartment="c"/>
      <species boundaryCondition="false" constant="false" hasOnlySubstanceUnits="false" id="M_C20119_c" name="C20119_c" compartment="c"/>
      <species boundaryCondition="false" constant="false" hasOnlySubstanceUnits="false" id="M_C18239_c" name="C18239_c" compartment="c"/>
      <species boundaryCondition="false" constant="false" hasOnlySubstanceUnits="false" id="M_C17325_c" name="C17325_c" compartment="c"/>
      <species boundaryCondition="false" constant="false" hasOnlySubstanceUnits="false" id="M_C04155_c" name="C04155_c" compartment="c"/>
      <species boundaryCondition="false" constant="false" hasOnlySubstanceUnits="false" id="M_C00826_c" name="C00826_c" compartment="c"/>
      <species boundaryCondition="false" constant="false" hasOnlySubstanceUnits="false" id="M_C05273_c" name="C05273_c" compartment="c"/>
      <species boundaryCondition="false" constant="false" hasOnlySubstanceUnits="false" id="M_C05749_c" name="C05749_c" compartment="c"/>
      <species boundaryCondition="false" constant="false" hasOnlySubstanceUnits="false" id="M_C00140_c" name="C00140_c" compartment="c"/>
      <species boundaryCondition="false" constant="false" hasOnlySubstanceUnits="false" id="M_C01086_c" name="C01086_c" compartment="c"/>
      <species boundaryCondition="false" constant="false" hasOnlySubstanceUnits="false" id="M_C15586_c" name="C15586_c" compartment="c"/>
      <species boundaryCondition="false" constant="false" hasOnlySubstanceUnits="false" id="M_C15587_c" name="C15587_c" compartment="c"/>
      <species boundaryCondition="false" constant="false" hasOnlySubstanceUnits="false" id="M_C03737_c" name="C03737_c" compartment="c"/>
      <species boundaryCondition="false" constant="false" hasOnlySubstanceUnits="false" id="M_C00190_c" name="C00190_c" compartment="c"/>
      <species boundaryCondition="false" constant="false" hasOnlySubstanceUnits="false" id="M_C00354_c" name="C00354_c" compartment="c"/>
      <species boundaryCondition="false" constant="false" hasOnlySubstanceUnits="false" id="M_C00916_c" name="C00916_c" compartment="c"/>
      <species boundaryCondition="false" constant="false" hasOnlySubstanceUnits="false" id="M_C04712_c" name="C04712_c" compartment="c"/>
      <species boundaryCondition="false" constant="false" hasOnlySubstanceUnits="false" id="M_C05544_c" name="C05544_c" compartment="c"/>
      <species boundaryCondition="false" constant="false" hasOnlySubstanceUnits="false" id="M_C20876_c" name="C20876_c" compartment="c"/>
      <species boundaryCondition="false" constant="false" hasOnlySubstanceUnits="false" id="M_C14089_c" name="C14089_c" compartment="c"/>
      <species boundaryCondition="false" constant="false" hasOnlySubstanceUnits="false" id="M_C14090_c" name="C14090_c" compartment="c"/>
      <species boundaryCondition="false" constant="false" hasOnlySubstanceUnits="false" id="M_C03231_c" name="C03231_c" compartment="c"/>
      <species boundaryCondition="false" constant="false" hasOnlySubstanceUnits="false" id="M_C05223_c" name="C05223_c" compartment="c"/>
      <species boundaryCondition="false" constant="false" hasOnlySubstanceUnits="false" id="M_C05758_c" name="C05758_c" compartment="c"/>
      <species boundaryCondition="false" constant="false" hasOnlySubstanceUnits="false" id="M_C00030_c" name="C00030_c" compartment="c"/>
      <species boundaryCondition="false" constant="false" hasOnlySubstanceUnits="false" id="M_C00028_c" name="C00028_c" compartment="c"/>
      <species boundaryCondition="false" constant="false" hasOnlySubstanceUnits="false" id="M_C03245_c" name="C03245_c" compartment="c"/>
      <species boundaryCondition="false" constant="false" hasOnlySubstanceUnits="false" id="M_C05301_c" name="C05301_c" compartment="c"/>
      <species boundaryCondition="false" constant="false" hasOnlySubstanceUnits="false" id="M_C05839_c" name="C05839_c" compartment="c"/>
      <species boundaryCondition="false" constant="false" hasOnlySubstanceUnits="false" id="M_C05838_c" name="C05838_c" compartment="c"/>
      <species boundaryCondition="false" constant="false" hasOnlySubstanceUnits="false" id="M_C15650_c" name="C15650_c" compartment="c"/>
      <species boundaryCondition="false" constant="false" hasOnlySubstanceUnits="false" id="M_C15651_c" name="C15651_c" compartment="c"/>
      <species boundaryCondition="false" constant="false" hasOnlySubstanceUnits="false" id="M_C00624_c" name="C00624_c" compartment="c"/>
      <species boundaryCondition="false" constant="false" hasOnlySubstanceUnits="false" id="M_C05445_c" name="C05445_c" compartment="c"/>
      <species boundaryCondition="false" constant="false" hasOnlySubstanceUnits="false" id="M_C04554_c" name="C04554_c" compartment="c"/>
      <species boundaryCondition="false" constant="false" hasOnlySubstanceUnits="false" id="M_C02362_c" name="C02362_c" compartment="c"/>
      <species boundaryCondition="false" constant="false" hasOnlySubstanceUnits="false" id="M_C01144_c" name="C01144_c" compartment="c"/>
      <species boundaryCondition="false" constant="false" hasOnlySubstanceUnits="false" id="M_C01269_c" name="C01269_c" compartment="c"/>
      <species boundaryCondition="false" constant="false" hasOnlySubstanceUnits="false" id="M_C05805_c" name="C05805_c" compartment="c"/>
      <species boundaryCondition="false" constant="false" hasOnlySubstanceUnits="false" id="M_C17568_c" name="C17568_c" compartment="c"/>
      <species boundaryCondition="false" constant="false" hasOnlySubstanceUnits="false" id="M_C00294_c" name="C00294_c" compartment="c"/>
      <species boundaryCondition="false" constant="false" hasOnlySubstanceUnits="false" id="M_C00262_c" name="C00262_c" compartment="c"/>
      <species boundaryCondition="false" constant="false" hasOnlySubstanceUnits="false" id="M_C04932_c" name="C04932_c" compartment="c"/>
      <species boundaryCondition="false" constant="false" hasOnlySubstanceUnits="false" id="M_C04919_c" name="C04919_c" compartment="c"/>
      <species boundaryCondition="false" constant="false" hasOnlySubstanceUnits="false" id="M_C00811_c" name="C00811_c" compartment="c"/>
      <species boundaryCondition="false" constant="false" hasOnlySubstanceUnits="false" id="M_C00106_c" name="C00106_c" compartment="c"/>
      <species boundaryCondition="false" constant="false" hasOnlySubstanceUnits="false" id="M_C05688_c" name="C05688_c" compartment="c"/>
      <species boundaryCondition="false" constant="false" hasOnlySubstanceUnits="false" id="M_C01528_c" name="C01528_c" compartment="c"/>
      <species boundaryCondition="false" constant="false" hasOnlySubstanceUnits="false" id="M_C02972_c" name="C02972_c" compartment="c"/>
      <species boundaryCondition="false" constant="false" hasOnlySubstanceUnits="false" id="M_C03687_c" name="C03687_c" compartment="c"/>
      <species boundaryCondition="false" constant="false" hasOnlySubstanceUnits="false" id="M_C02297_c" name="C02297_c" compartment="c"/>
      <species boundaryCondition="false" constant="false" hasOnlySubstanceUnits="false" id="M_C15854_c" name="C15854_c" compartment="c"/>
      <species boundaryCondition="false" constant="false" hasOnlySubstanceUnits="false" id="M_C07282_c" name="C07282_c" compartment="c"/>
      <species boundaryCondition="false" constant="false" hasOnlySubstanceUnits="false" id="M_C00258_c" name="C00258_c" compartment="c"/>
      <species boundaryCondition="false" constant="false" hasOnlySubstanceUnits="false" id="M_C00168_c" name="C00168_c" compartment="c"/>
      <species boundaryCondition="false" constant="false" hasOnlySubstanceUnits="false" id="M_C01245_c" name="C01245_c" compartment="c"/>
      <species boundaryCondition="false" constant="false" hasOnlySubstanceUnits="false" id="M_C00527_c" name="C00527_c" compartment="c"/>
      <species boundaryCondition="false" constant="false" hasOnlySubstanceUnits="false" id="M_C06754_c" name="C06754_c" compartment="c"/>
      <species boundaryCondition="false" constant="false" hasOnlySubstanceUnits="false" id="M_C06755_c" name="C06755_c" compartment="c"/>
      <species boundaryCondition="false" constant="false" hasOnlySubstanceUnits="false" id="M_C01149_c" name="C01149_c" compartment="c"/>
      <species boundaryCondition="false" constant="false" hasOnlySubstanceUnits="false" id="M_C01181_c" name="C01181_c" compartment="c"/>
      <species boundaryCondition="false" constant="false" hasOnlySubstanceUnits="false" id="M_C00310_c" name="C00310_c" compartment="c"/>
      <species boundaryCondition="false" constant="false" hasOnlySubstanceUnits="false" id="M_C00224_c" name="C00224_c" compartment="c"/>
      <species boundaryCondition="false" constant="false" hasOnlySubstanceUnits="false" id="M_C00053_c" name="C00053_c" compartment="c"/>
      <species boundaryCondition="false" constant="false" hasOnlySubstanceUnits="false" id="M_C03226_c" name="C03226_c" compartment="c"/>
      <species boundaryCondition="false" constant="false" hasOnlySubstanceUnits="false" id="M_C01967_c" name="C01967_c" compartment="c"/>
      <species boundaryCondition="false" constant="false" hasOnlySubstanceUnits="false" id="M_C05444_c" name="C05444_c" compartment="c"/>
      <species boundaryCondition="false" constant="false" hasOnlySubstanceUnits="false" id="M_C05264_c" name="C05264_c" compartment="c"/>
      <species boundaryCondition="false" constant="false" hasOnlySubstanceUnits="false" id="M_C00894_c" name="C00894_c" compartment="c"/>
      <species boundaryCondition="false" constant="false" hasOnlySubstanceUnits="false" id="M_C04489_c" name="C04489_c" compartment="c"/>
      <species boundaryCondition="false" constant="false" hasOnlySubstanceUnits="false" id="M_C04144_c" name="C04144_c" compartment="c"/>
      <species boundaryCondition="false" constant="false" hasOnlySubstanceUnits="false" id="M_C06174_c" name="C06174_c" compartment="c"/>
      <species boundaryCondition="false" constant="false" hasOnlySubstanceUnits="false" id="M_C16577_c" name="C16577_c" compartment="c"/>
      <species boundaryCondition="false" constant="false" hasOnlySubstanceUnits="false" id="M_C01322_c" name="C01322_c" compartment="c"/>
      <species boundaryCondition="false" constant="false" hasOnlySubstanceUnits="false" id="M_C00462_c" name="C00462_c" compartment="c"/>
      <species boundaryCondition="false" constant="false" hasOnlySubstanceUnits="false" id="M_C02320_c" name="C02320_c" compartment="c"/>
      <species boundaryCondition="false" constant="false" hasOnlySubstanceUnits="false" id="M_C20675_c" name="C20675_c" compartment="c"/>
      <species boundaryCondition="false" constant="false" hasOnlySubstanceUnits="false" id="M_C20676_c" name="C20676_c" compartment="c"/>
      <species boundaryCondition="false" constant="false" hasOnlySubstanceUnits="false" id="M_C01036_c" name="C01036_c" compartment="c"/>
      <species boundaryCondition="false" constant="false" hasOnlySubstanceUnits="false" id="M_C00740_c" name="C00740_c" compartment="c"/>
      <species boundaryCondition="false" constant="false" hasOnlySubstanceUnits="false" id="M_C05847_c" name="C05847_c" compartment="c"/>
      <species boundaryCondition="false" constant="false" hasOnlySubstanceUnits="false" id="M_C05848_c" name="C05848_c" compartment="c"/>
      <species boundaryCondition="false" constant="false" hasOnlySubstanceUnits="false" id="M_C03917_c" name="C03917_c" compartment="c"/>
      <species boundaryCondition="false" constant="false" hasOnlySubstanceUnits="false" id="M_C02637_c" name="C02637_c" compartment="c"/>
      <species boundaryCondition="false" constant="false" hasOnlySubstanceUnits="false" id="M_C05309_c" name="C05309_c" compartment="c"/>
      <species boundaryCondition="false" constant="false" hasOnlySubstanceUnits="false" id="M_C05259_c" name="C05259_c" compartment="c"/>
      <species boundaryCondition="false" constant="false" hasOnlySubstanceUnits="false" id="M_C05379_c" name="C05379_c" compartment="c"/>
      <species boundaryCondition="false" constant="false" hasOnlySubstanceUnits="false" id="M_C03838_c" name="C03838_c" compartment="c"/>
      <species boundaryCondition="false" constant="false" hasOnlySubstanceUnits="false" id="M_C02282_c" name="C02282_c" compartment="c"/>
      <species boundaryCondition="false" constant="false" hasOnlySubstanceUnits="false" id="M_C06112_c" name="C06112_c" compartment="c"/>
      <species boundaryCondition="false" constant="false" hasOnlySubstanceUnits="false" id="M_C02939_c" name="C02939_c" compartment="c"/>
      <species boundaryCondition="false" constant="false" hasOnlySubstanceUnits="false" id="M_C04478_c" name="C04478_c" compartment="c"/>
      <species boundaryCondition="false" constant="false" hasOnlySubstanceUnits="false" id="M_C01112_c" name="C01112_c" compartment="c"/>
      <species boundaryCondition="false" constant="false" hasOnlySubstanceUnits="false" id="M_C01371_c" name="C01371_c" compartment="c"/>
      <species boundaryCondition="false" constant="false" hasOnlySubstanceUnits="false" id="M_C05263_c" name="C05263_c" compartment="c"/>
      <species boundaryCondition="false" constant="false" hasOnlySubstanceUnits="false" id="M_C02430_c" name="C02430_c" compartment="c"/>
      <species boundaryCondition="false" constant="false" hasOnlySubstanceUnits="false" id="M_C03294_c" name="C03294_c" compartment="c"/>
      <species boundaryCondition="false" constant="false" hasOnlySubstanceUnits="false" id="M_C16333_c" name="C16333_c" compartment="c"/>
      <species boundaryCondition="false" constant="false" hasOnlySubstanceUnits="false" id="M_C12624_c" name="C12624_c" compartment="c"/>
      <species boundaryCondition="false" constant="false" hasOnlySubstanceUnits="false" id="M_C00596_c" name="C00596_c" compartment="c"/>
      <species boundaryCondition="false" constant="false" hasOnlySubstanceUnits="false" id="M_C20877_c" name="C20877_c" compartment="c"/>
      <species boundaryCondition="false" constant="false" hasOnlySubstanceUnits="false" id="M_C15972_c" name="C15972_c" compartment="c"/>
      <species boundaryCondition="false" constant="false" hasOnlySubstanceUnits="false" id="M_C00865_c" name="C00865_c" compartment="c"/>
      <species boundaryCondition="false" constant="false" hasOnlySubstanceUnits="false" id="M_C06254_c" name="C06254_c" compartment="c"/>
      <species boundaryCondition="false" constant="false" hasOnlySubstanceUnits="false" id="M_C05981_c" name="C05981_c" compartment="c"/>
      <species boundaryCondition="false" constant="false" hasOnlySubstanceUnits="false" id="M_C03740_c" name="C03740_c" compartment="c"/>
      <species boundaryCondition="false" constant="false" hasOnlySubstanceUnits="false" id="M_C14865_c" name="C14865_c" compartment="c"/>
      <species boundaryCondition="false" constant="false" hasOnlySubstanceUnits="false" id="M_C14863_c" name="C14863_c" compartment="c"/>
      <species boundaryCondition="false" constant="false" hasOnlySubstanceUnits="false" id="M_C01327_c" name="C01327_c" compartment="c"/>
      <species boundaryCondition="false" constant="false" hasOnlySubstanceUnits="false" id="M_C00378_c" name="C00378_c" compartment="c"/>
      <species boundaryCondition="false" constant="false" hasOnlySubstanceUnits="false" id="M_C00068_c" name="C00068_c" compartment="c"/>
      <species boundaryCondition="false" constant="false" hasOnlySubstanceUnits="false" id="M_C05172_c" name="C05172_c" compartment="c"/>
      <species boundaryCondition="false" constant="false" hasOnlySubstanceUnits="false" id="M_C00636_c" name="C00636_c" compartment="c"/>
      <species boundaryCondition="false" constant="false" hasOnlySubstanceUnits="false" id="M_C01777_c" name="C01777_c" compartment="c"/>
      <species boundaryCondition="false" constant="false" hasOnlySubstanceUnits="false" id="M_C05266_c" name="C05266_c" compartment="c"/>
      <species boundaryCondition="false" constant="false" hasOnlySubstanceUnits="false" id="M_C06103_c" name="C06103_c" compartment="c"/>
      <species boundaryCondition="false" constant="false" hasOnlySubstanceUnits="false" id="M_C06102_c" name="C06102_c" compartment="c"/>
      <species boundaryCondition="false" constant="false" hasOnlySubstanceUnits="false" id="M_C00123_c" name="C00123_c" compartment="c"/>
      <species boundaryCondition="false" constant="false" hasOnlySubstanceUnits="false" id="M_C01645_c" name="C01645_c" compartment="c"/>
      <species boundaryCondition="false" constant="false" hasOnlySubstanceUnits="false" id="M_C02047_c" name="C02047_c" compartment="c"/>
      <species boundaryCondition="false" constant="false" hasOnlySubstanceUnits="false" id="M_C00314_c" name="C00314_c" compartment="c"/>
      <species boundaryCondition="false" constant="false" hasOnlySubstanceUnits="false" id="M_C03681_c" name="C03681_c" compartment="c"/>
      <species boundaryCondition="false" constant="false" hasOnlySubstanceUnits="false" id="M_C00410_c" name="C00410_c" compartment="c"/>
      <species boundaryCondition="false" constant="false" hasOnlySubstanceUnits="false" id="M_C15980_c" name="C15980_c" compartment="c"/>
      <species boundaryCondition="false" constant="false" hasOnlySubstanceUnits="false" id="M_C00705_c" name="C00705_c" compartment="c"/>
      <species boundaryCondition="false" constant="false" hasOnlySubstanceUnits="false" id="M_C03794_c" name="C03794_c" compartment="c"/>
      <species boundaryCondition="false" constant="false" hasOnlySubstanceUnits="false" id="M_C00788_c" name="C00788_c" compartment="c"/>
      <species boundaryCondition="false" constant="false" hasOnlySubstanceUnits="false" id="M_C05588_c" name="C05588_c" compartment="c"/>
      <species boundaryCondition="false" constant="false" hasOnlySubstanceUnits="false" id="M_C02100_c" name="C02100_c" compartment="c"/>
      <species boundaryCondition="false" constant="false" hasOnlySubstanceUnits="false" id="M_C00154_c" name="C00154_c" compartment="c"/>
      <species boundaryCondition="false" constant="false" hasOnlySubstanceUnits="false" id="M_C00318_c" name="C00318_c" compartment="c"/>
      <species boundaryCondition="false" constant="false" hasOnlySubstanceUnits="false" id="M_C02990_c" name="C02990_c" compartment="c"/>
      <species boundaryCondition="false" constant="false" hasOnlySubstanceUnits="false" id="M_C00299_c" name="C00299_c" compartment="c"/>
      <species boundaryCondition="false" constant="false" hasOnlySubstanceUnits="false" id="M_C00561_c" name="C00561_c" compartment="c"/>
      <species boundaryCondition="false" constant="false" hasOnlySubstanceUnits="false" id="M_C00300_c" name="C00300_c" compartment="c"/>
      <species boundaryCondition="false" constant="false" hasOnlySubstanceUnits="false" id="M_C02305_c" name="C02305_c" compartment="c"/>
      <species boundaryCondition="false" constant="false" hasOnlySubstanceUnits="false" id="M_C16337_c" name="C16337_c" compartment="c"/>
      <species boundaryCondition="false" constant="false" hasOnlySubstanceUnits="false" id="M_C16336_c" name="C16336_c" compartment="c"/>
      <species boundaryCondition="false" constant="false" hasOnlySubstanceUnits="false" id="M_C01137_c" name="C01137_c" compartment="c"/>
      <species boundaryCondition="false" constant="false" hasOnlySubstanceUnits="false" id="M_C05713_c" name="C05713_c" compartment="c"/>
      <species boundaryCondition="false" constant="false" hasOnlySubstanceUnits="false" id="M_C05712_c" name="C05712_c" compartment="c"/>
      <species boundaryCondition="false" constant="false" hasOnlySubstanceUnits="false" id="M_C02355_c" name="C02355_c" compartment="c"/>
      <species boundaryCondition="false" constant="false" hasOnlySubstanceUnits="false" id="M_C01368_c" name="C01368_c" compartment="c"/>
      <species boundaryCondition="false" constant="false" hasOnlySubstanceUnits="false" id="M_C00090_c" name="C00090_c" compartment="c"/>
      <species boundaryCondition="false" constant="false" hasOnlySubstanceUnits="false" id="M_C01502_c" name="C01502_c" compartment="c"/>
      <species boundaryCondition="false" constant="false" hasOnlySubstanceUnits="false" id="M_C00256_c" name="C00256_c" compartment="c"/>
      <species boundaryCondition="false" constant="false" hasOnlySubstanceUnits="false" id="M_C03761_c" name="C03761_c" compartment="c"/>
      <species boundaryCondition="false" constant="false" hasOnlySubstanceUnits="false" id="M_C00759_c" name="C00759_c" compartment="c"/>
      <species boundaryCondition="false" constant="false" hasOnlySubstanceUnits="false" id="M_C01022_c" name="C01022_c" compartment="c"/>
      <species boundaryCondition="false" constant="false" hasOnlySubstanceUnits="false" id="M_C01233_c" name="C01233_c" compartment="c"/>
      <species boundaryCondition="false" constant="false" hasOnlySubstanceUnits="false" id="M_C01647_c" name="C01647_c" compartment="c"/>
      <species boundaryCondition="false" constant="false" hasOnlySubstanceUnits="false" id="M_C01051_c" name="C01051_c" compartment="c"/>
      <species boundaryCondition="false" constant="false" hasOnlySubstanceUnits="false" id="M_C15527_c" name="C15527_c" compartment="c"/>
      <species boundaryCondition="false" constant="false" hasOnlySubstanceUnits="false" id="M_C03479_c" name="C03479_c" compartment="c"/>
      <species boundaryCondition="false" constant="false" hasOnlySubstanceUnits="false" id="M_C02700_c" name="C02700_c" compartment="c"/>
      <species boundaryCondition="false" constant="false" hasOnlySubstanceUnits="false" id="M_C00328_c" name="C00328_c" compartment="c"/>
      <species boundaryCondition="false" constant="false" hasOnlySubstanceUnits="false" id="M_C01240_c" name="C01240_c" compartment="c"/>
      <species boundaryCondition="false" constant="false" hasOnlySubstanceUnits="false" id="M_C03419_c" name="C03419_c" compartment="c"/>
      <species boundaryCondition="false" constant="false" hasOnlySubstanceUnits="false" id="M_C00380_c" name="C00380_c" compartment="c"/>
      <species boundaryCondition="false" constant="false" hasOnlySubstanceUnits="false" id="M_C01678_c" name="C01678_c" compartment="c"/>
      <species boundaryCondition="false" constant="false" hasOnlySubstanceUnits="false" id="M_C00519_c" name="C00519_c" compartment="c"/>
      <species boundaryCondition="false" constant="false" hasOnlySubstanceUnits="false" id="M_C00689_c" name="C00689_c" compartment="c"/>
      <species boundaryCondition="false" constant="false" hasOnlySubstanceUnits="false" id="M_C20691_c" name="C20691_c" compartment="c"/>
      <species boundaryCondition="false" constant="false" hasOnlySubstanceUnits="false" id="M_C00170_c" name="C00170_c" compartment="c"/>
      <species boundaryCondition="false" constant="false" hasOnlySubstanceUnits="false" id="M_C20652_c" name="C20652_c" compartment="c"/>
      <species boundaryCondition="false" constant="false" hasOnlySubstanceUnits="false" id="M_C01643_c" name="C01643_c" compartment="c"/>
      <species boundaryCondition="false" constant="false" hasOnlySubstanceUnits="false" id="M_C02988_c" name="C02988_c" compartment="c"/>
      <species boundaryCondition="false" constant="false" hasOnlySubstanceUnits="false" id="M_C05754_c" name="C05754_c" compartment="c"/>
      <species boundaryCondition="false" constant="false" hasOnlySubstanceUnits="false" id="M_C04090_c" name="C04090_c" compartment="c"/>
      <species boundaryCondition="false" constant="false" hasOnlySubstanceUnits="false" id="M_C00496_c" name="C00496_c" compartment="c"/>
      <species boundaryCondition="false" constant="false" hasOnlySubstanceUnits="false" id="M_C00145_c" name="C00145_c" compartment="c"/>
      <species boundaryCondition="false" constant="false" hasOnlySubstanceUnits="false" id="M_C06135_c" name="C06135_c" compartment="c"/>
      <species boundaryCondition="false" constant="false" hasOnlySubstanceUnits="false" id="M_C01290_c" name="C01290_c" compartment="c"/>
      <species boundaryCondition="false" constant="false" hasOnlySubstanceUnits="false" id="M_C03492_c" name="C03492_c" compartment="c"/>
      <species boundaryCondition="false" constant="false" hasOnlySubstanceUnits="false" id="M_C04352_c" name="C04352_c" compartment="c"/>
      <species boundaryCondition="false" constant="false" hasOnlySubstanceUnits="false" id="M_C15606_c" name="C15606_c" compartment="c"/>
      <species boundaryCondition="false" constant="false" hasOnlySubstanceUnits="false" id="M_C19574_c" name="C19574_c" compartment="c"/>
      <species boundaryCondition="false" constant="false" hasOnlySubstanceUnits="false" id="M_C19605_c" name="C19605_c" compartment="c"/>
      <species boundaryCondition="false" constant="false" hasOnlySubstanceUnits="false" id="M_C02353_c" name="C02353_c" compartment="c"/>
      <species boundaryCondition="false" constant="false" hasOnlySubstanceUnits="false" id="M_C01367_c" name="C01367_c" compartment="c"/>
      <species boundaryCondition="false" constant="false" hasOnlySubstanceUnits="false" id="M_C00695_c" name="C00695_c" compartment="c"/>
      <species boundaryCondition="false" constant="false" hasOnlySubstanceUnits="false" id="M_C04643_c" name="C04643_c" compartment="c"/>
      <species boundaryCondition="false" constant="false" hasOnlySubstanceUnits="false" id="M_C00882_c" name="C00882_c" compartment="c"/>
      <species boundaryCondition="false" constant="false" hasOnlySubstanceUnits="false" id="M_C00415_c" name="C00415_c" compartment="c"/>
      <species boundaryCondition="false" constant="false" hasOnlySubstanceUnits="false" id="M_C04145_c" name="C04145_c" compartment="c"/>
      <species boundaryCondition="false" constant="false" hasOnlySubstanceUnits="false" id="M_C03885_c" name="C03885_c" compartment="c"/>
      <species boundaryCondition="false" constant="false" hasOnlySubstanceUnits="false" id="M_C06505_c" name="C06505_c" compartment="c"/>
      <species boundaryCondition="false" constant="false" hasOnlySubstanceUnits="false" id="M_C06506_c" name="C06506_c" compartment="c"/>
      <species boundaryCondition="false" constant="false" hasOnlySubstanceUnits="false" id="M_C15811_c" name="C15811_c" compartment="c"/>
      <species boundaryCondition="false" constant="false" hasOnlySubstanceUnits="false" id="M_C15812_c" name="C15812_c" compartment="c"/>
      <species boundaryCondition="false" constant="false" hasOnlySubstanceUnits="false" id="M_C19858_c" name="C19858_c" compartment="c"/>
      <species boundaryCondition="false" constant="false" hasOnlySubstanceUnits="false" id="M_C19859_c" name="C19859_c" compartment="c"/>
      <species boundaryCondition="false" constant="false" hasOnlySubstanceUnits="false" id="M_C00417_c" name="C00417_c" compartment="c"/>
      <species boundaryCondition="false" constant="false" hasOnlySubstanceUnits="false" id="M_C20258_c" name="C20258_c" compartment="c"/>
      <species boundaryCondition="false" constant="false" hasOnlySubstanceUnits="false" id="M_C00280_c" name="C00280_c" compartment="c"/>
      <species boundaryCondition="false" constant="false" hasOnlySubstanceUnits="false" id="M_C05296_c" name="C05296_c" compartment="c"/>
      <species boundaryCondition="false" constant="false" hasOnlySubstanceUnits="false" id="M_C07118_c" name="C07118_c" compartment="c"/>
      <species boundaryCondition="false" constant="false" hasOnlySubstanceUnits="false" id="M_C00512_c" name="C00512_c" compartment="c"/>
      <species boundaryCondition="false" constant="false" hasOnlySubstanceUnits="false" id="M_C02882_c" name="C02882_c" compartment="c"/>
      <species boundaryCondition="false" constant="false" hasOnlySubstanceUnits="false" id="M_C01336_c" name="C01336_c" compartment="c"/>
      <species boundaryCondition="false" constant="false" hasOnlySubstanceUnits="false" id="M_C05745_c" name="C05745_c" compartment="c"/>
      <species boundaryCondition="false" constant="false" hasOnlySubstanceUnits="false" id="M_C04246_c" name="C04246_c" compartment="c"/>
      <species boundaryCondition="false" constant="false" hasOnlySubstanceUnits="false" id="M_C20754_c" name="C20754_c" compartment="c"/>
      <species boundaryCondition="false" constant="false" hasOnlySubstanceUnits="false" id="M_C06412_c" name="C06412_c" compartment="c"/>
      <species boundaryCondition="false" constant="false" hasOnlySubstanceUnits="false" id="M_C05924_c" name="C05924_c" compartment="c"/>
      <species boundaryCondition="false" constant="false" hasOnlySubstanceUnits="false" id="M_C11174_c" name="C11174_c" compartment="c"/>
      <species boundaryCondition="false" constant="false" hasOnlySubstanceUnits="false" id="M_C05751_c" name="C05751_c" compartment="c"/>
      <species boundaryCondition="false" constant="false" hasOnlySubstanceUnits="false" id="M_C01935_c" name="C01935_c" compartment="c"/>
      <species boundaryCondition="false" constant="false" hasOnlySubstanceUnits="false" id="M_C12248_c" name="C12248_c" compartment="c"/>
      <species boundaryCondition="false" constant="false" hasOnlySubstanceUnits="false" id="M_C11133_c" name="C11133_c" compartment="c"/>
      <species boundaryCondition="false" constant="false" hasOnlySubstanceUnits="false" id="M_C03406_c" name="C03406_c" compartment="c"/>
      <species boundaryCondition="false" constant="false" hasOnlySubstanceUnits="false" id="M_C00062_c" name="C00062_c" compartment="c"/>
      <species boundaryCondition="false" constant="false" hasOnlySubstanceUnits="false" id="M_C07281_c" name="C07281_c" compartment="c"/>
      <species boundaryCondition="false" constant="false" hasOnlySubstanceUnits="false" id="M_C00986_c" name="C00986_c" compartment="c"/>
      <species boundaryCondition="false" constant="false" hasOnlySubstanceUnits="false" id="M_C01005_c" name="C01005_c" compartment="c"/>
      <species boundaryCondition="false" constant="false" hasOnlySubstanceUnits="false" id="M_C04500_c" name="C04500_c" compartment="c"/>
      <species boundaryCondition="false" constant="false" hasOnlySubstanceUnits="false" id="M_C04537_c" name="C04537_c" compartment="c"/>
      <species boundaryCondition="false" constant="false" hasOnlySubstanceUnits="false" id="M_C01573_c" name="C01573_c" compartment="c"/>
      <species boundaryCondition="false" constant="false" hasOnlySubstanceUnits="false" id="M_C05753_c" name="C05753_c" compartment="c"/>
      <species boundaryCondition="false" constant="false" hasOnlySubstanceUnits="false" id="M_C20663_c" name="C20663_c" compartment="c"/>
      <species boundaryCondition="false" constant="false" hasOnlySubstanceUnits="false" id="M_C01094_c" name="C01094_c" compartment="c"/>
      <species boundaryCondition="false" constant="false" hasOnlySubstanceUnits="false" id="M_C06250_c" name="C06250_c" compartment="c"/>
      <species boundaryCondition="false" constant="false" hasOnlySubstanceUnits="false" id="M_C04419_c" name="C04419_c" compartment="c"/>
      <species boundaryCondition="false" constant="false" hasOnlySubstanceUnits="false" id="M_C01246_c" name="C01246_c" compartment="c"/>
      <species boundaryCondition="false" constant="false" hasOnlySubstanceUnits="false" id="M_C01256_c" name="C01256_c" compartment="c"/>
      <species boundaryCondition="false" constant="false" hasOnlySubstanceUnits="false" id="M_C01293_c" name="C01293_c" compartment="c"/>
      <species boundaryCondition="false" constant="false" hasOnlySubstanceUnits="false" id="M_C02266_c" name="C02266_c" compartment="c"/>
      <species boundaryCondition="false" constant="false" hasOnlySubstanceUnits="false" id="M_C00206_c" name="C00206_c" compartment="c"/>
      <species boundaryCondition="false" constant="false" hasOnlySubstanceUnits="false" id="M_C02354_c" name="C02354_c" compartment="c"/>
      <species boundaryCondition="false" constant="false" hasOnlySubstanceUnits="false" id="M_C05822_c" name="C05822_c" compartment="c"/>
      <species boundaryCondition="false" constant="false" hasOnlySubstanceUnits="false" id="M_C00347_c" name="C00347_c" compartment="c"/>
      <species boundaryCondition="false" constant="false" hasOnlySubstanceUnits="false" id="M_C04598_c" name="C04598_c" compartment="c"/>
      <species boundaryCondition="false" constant="false" hasOnlySubstanceUnits="false" id="M_C04317_c" name="C04317_c" compartment="c"/>
      <species boundaryCondition="false" constant="false" hasOnlySubstanceUnits="false" id="M_C00612_c" name="C00612_c" compartment="c"/>
      <species boundaryCondition="false" constant="false" hasOnlySubstanceUnits="false" id="M_C18170_c" name="C18170_c" compartment="c"/>
      <species boundaryCondition="false" constant="false" hasOnlySubstanceUnits="false" id="M_C05748_c" name="C05748_c" compartment="c"/>
      <species boundaryCondition="false" constant="false" hasOnlySubstanceUnits="false" id="M_C09332_c" name="C09332_c" compartment="c"/>
      <species boundaryCondition="false" constant="false" hasOnlySubstanceUnits="false" id="M_C00253_c" name="C00253_c" compartment="c"/>
      <species boundaryCondition="false" constant="false" hasOnlySubstanceUnits="false" id="M_C16720_c" name="C16720_c" compartment="c"/>
      <species boundaryCondition="false" constant="false" hasOnlySubstanceUnits="false" id="M_C01652_c" name="C01652_c" compartment="c"/>
      <species boundaryCondition="false" constant="false" hasOnlySubstanceUnits="false" id="M_C03512_c" name="C03512_c" compartment="c"/>
      <species boundaryCondition="false" constant="false" hasOnlySubstanceUnits="false" id="M_C19875_c" name="C19875_c" compartment="c"/>
      <species boundaryCondition="false" constant="false" hasOnlySubstanceUnits="false" id="M_C04121_c" name="C04121_c" compartment="c"/>
      <species boundaryCondition="false" constant="false" hasOnlySubstanceUnits="false" id="M_C19876_c" name="C19876_c" compartment="c"/>
      <species boundaryCondition="false" constant="false" hasOnlySubstanceUnits="false" id="M_C00900_c" name="C00900_c" compartment="c"/>
      <species boundaryCondition="false" constant="false" hasOnlySubstanceUnits="false" id="M_C05130_c" name="C05130_c" compartment="c"/>
      <species boundaryCondition="false" constant="false" hasOnlySubstanceUnits="false" id="M_C02835_c" name="C02835_c" compartment="c"/>
      <species boundaryCondition="false" constant="false" hasOnlySubstanceUnits="false" id="M_C19606_c" name="C19606_c" compartment="c"/>
      <species boundaryCondition="false" constant="false" hasOnlySubstanceUnits="false" id="M_C16587_c" name="C16587_c" compartment="c"/>
      <species boundaryCondition="false" constant="false" hasOnlySubstanceUnits="false" id="M_C16591_c" name="C16591_c" compartment="c"/>
      <species boundaryCondition="false" constant="false" hasOnlySubstanceUnits="false" id="M_C01187_c" name="C01187_c" compartment="c"/>
      <species boundaryCondition="false" constant="false" hasOnlySubstanceUnits="false" id="M_C00923_c" name="C00923_c" compartment="c"/>
      <species boundaryCondition="false" constant="false" hasOnlySubstanceUnits="false" id="M_C00924_c" name="C00924_c" compartment="c"/>
      <species boundaryCondition="false" constant="false" hasOnlySubstanceUnits="false" id="M_C15519_c" name="C15519_c" compartment="c"/>
      <species boundaryCondition="false" constant="false" hasOnlySubstanceUnits="false" id="M_C01640_c" name="C01640_c" compartment="c"/>
      <species boundaryCondition="false" constant="false" hasOnlySubstanceUnits="false" id="M_C01642_c" name="C01642_c" compartment="c"/>
      <species boundaryCondition="false" constant="false" hasOnlySubstanceUnits="false" id="M_C02412_c" name="C02412_c" compartment="c"/>
      <species boundaryCondition="false" constant="false" hasOnlySubstanceUnits="false" id="M_C01210_c" name="C01210_c" compartment="c"/>
      <species boundaryCondition="false" constant="false" hasOnlySubstanceUnits="false" id="M_C00510_c" name="C00510_c" compartment="c"/>
      <species boundaryCondition="false" constant="false" hasOnlySubstanceUnits="false" id="M_C16663_c" name="C16663_c" compartment="c"/>
      <species boundaryCondition="false" constant="false" hasOnlySubstanceUnits="false" id="M_C16664_c" name="C16664_c" compartment="c"/>
      <species boundaryCondition="false" constant="false" hasOnlySubstanceUnits="false" id="M_C06010_c" name="C06010_c" compartment="c"/>
      <species boundaryCondition="false" constant="false" hasOnlySubstanceUnits="false" id="M_C00584_c" name="C00584_c" compartment="c"/>
      <species boundaryCondition="false" constant="false" hasOnlySubstanceUnits="false" id="M_C04707_c" name="C04707_c" compartment="c"/>
      <species boundaryCondition="false" constant="false" hasOnlySubstanceUnits="false" id="M_C15565_c" name="C15565_c" compartment="c"/>
      <species boundaryCondition="false" constant="false" hasOnlySubstanceUnits="false" id="M_C05761_c" name="C05761_c" compartment="c"/>
      <species boundaryCondition="false" constant="false" hasOnlySubstanceUnits="false" id="M_C04737_c" name="C04737_c" compartment="c"/>
      <species boundaryCondition="false" constant="false" hasOnlySubstanceUnits="false" id="M_C03272_c" name="C03272_c" compartment="c"/>
      <species boundaryCondition="false" constant="false" hasOnlySubstanceUnits="false" id="M_C03889_c" name="C03889_c" compartment="c"/>
      <species boundaryCondition="false" constant="false" hasOnlySubstanceUnits="false" id="M_C00899_c" name="C00899_c" compartment="c"/>
      <species boundaryCondition="false" constant="false" hasOnlySubstanceUnits="false" id="M_C03455_c" name="C03455_c" compartment="c"/>
      <species boundaryCondition="false" constant="false" hasOnlySubstanceUnits="false" id="M_C05102_c" name="C05102_c" compartment="c"/>
      <species boundaryCondition="false" constant="false" hasOnlySubstanceUnits="false" id="M_C19969_c" name="C19969_c" compartment="c"/>
      <species boundaryCondition="false" constant="false" hasOnlySubstanceUnits="false" id="M_C19970_c" name="C19970_c" compartment="c"/>
      <species boundaryCondition="false" constant="false" hasOnlySubstanceUnits="false" id="M_C00327_c" name="C00327_c" compartment="c"/>
      <species boundaryCondition="false" constant="false" hasOnlySubstanceUnits="false" id="M_C03193_c" name="C03193_c" compartment="c"/>
      <species boundaryCondition="false" constant="false" hasOnlySubstanceUnits="false" id="M_C04780_c" name="C04780_c" compartment="c"/>
      <species boundaryCondition="false" constant="false" hasOnlySubstanceUnits="false" id="M_C01226_c" name="C01226_c" compartment="c"/>
      <species boundaryCondition="false" constant="false" hasOnlySubstanceUnits="false" id="M_C01656_c" name="C01656_c" compartment="c"/>
      <species boundaryCondition="false" constant="false" hasOnlySubstanceUnits="false" id="M_C03120_c" name="C03120_c" compartment="c"/>
      <species boundaryCondition="false" constant="false" hasOnlySubstanceUnits="false" id="M_C03306_c" name="C03306_c" compartment="c"/>
      <species boundaryCondition="false" constant="false" hasOnlySubstanceUnits="false" id="M_C04311_c" name="C04311_c" compartment="c"/>
      <species boundaryCondition="false" constant="false" hasOnlySubstanceUnits="false" id="M_C00681_c" name="C00681_c" compartment="c"/>
      <species boundaryCondition="false" constant="false" hasOnlySubstanceUnits="false" id="M_C03205_c" name="C03205_c" compartment="c"/>
      <species boundaryCondition="false" constant="false" hasOnlySubstanceUnits="false" id="M_C18040_c" name="C18040_c" compartment="c"/>
      <species boundaryCondition="false" constant="false" hasOnlySubstanceUnits="false" id="M_C04856_c" name="C04856_c" compartment="c"/>
      <species boundaryCondition="false" constant="false" hasOnlySubstanceUnits="false" id="M_C03912_c" name="C03912_c" compartment="c"/>
      <species boundaryCondition="false" constant="false" hasOnlySubstanceUnits="false" id="M_C19803_c" name="C19803_c" compartment="c"/>
      <species boundaryCondition="false" constant="false" hasOnlySubstanceUnits="false" id="M_C19804_c" name="C19804_c" compartment="c"/>
      <species boundaryCondition="false" constant="false" hasOnlySubstanceUnits="false" id="M_C00469_c" name="C00469_c" compartment="c"/>
      <species boundaryCondition="false" constant="false" hasOnlySubstanceUnits="false" id="M_C00286_c" name="C00286_c" compartment="c"/>
      <species boundaryCondition="false" constant="false" hasOnlySubstanceUnits="false" id="M_C01594_c" name="C01594_c" compartment="c"/>
      <species boundaryCondition="false" constant="false" hasOnlySubstanceUnits="false" id="M_C02659_c" name="C02659_c" compartment="c"/>
      <species boundaryCondition="false" constant="false" hasOnlySubstanceUnits="false" id="M_C00219_c" name="C00219_c" compartment="c"/>
      <species boundaryCondition="false" constant="false" hasOnlySubstanceUnits="false" id="M_C07645_c" name="C07645_c" compartment="c"/>
      <species boundaryCondition="false" constant="false" hasOnlySubstanceUnits="false" id="M_C16551_c" name="C16551_c" compartment="c"/>
      <species boundaryCondition="false" constant="false" hasOnlySubstanceUnits="false" id="M_C16586_c" name="C16586_c" compartment="c"/>
      <species boundaryCondition="false" constant="false" hasOnlySubstanceUnits="false" id="M_C00670_c" name="C00670_c" compartment="c"/>
      <species boundaryCondition="false" constant="false" hasOnlySubstanceUnits="false" id="M_C00233_c" name="C00233_c" compartment="c"/>
      <species boundaryCondition="false" constant="false" hasOnlySubstanceUnits="false" id="M_C04236_c" name="C04236_c" compartment="c"/>
      <species boundaryCondition="false" constant="false" hasOnlySubstanceUnits="false" id="M_C02415_c" name="C02415_c" compartment="c"/>
      <species boundaryCondition="false" constant="false" hasOnlySubstanceUnits="false" id="M_C01997_c" name="C01997_c" compartment="c"/>
      <species boundaryCondition="false" constant="false" hasOnlySubstanceUnits="false" id="M_C16221_c" name="C16221_c" compartment="c"/>
      <species boundaryCondition="false" constant="false" hasOnlySubstanceUnits="false" id="M_C04088_c" name="C04088_c" compartment="c"/>
      <species boundaryCondition="false" constant="false" hasOnlySubstanceUnits="false" id="M_C16638_c" name="C16638_c" compartment="c"/>
      <species boundaryCondition="false" constant="false" hasOnlySubstanceUnits="false" id="M_C06482_c" name="C06482_c" compartment="c"/>
      <species boundaryCondition="false" constant="false" hasOnlySubstanceUnits="false" id="M_C16643_c" name="C16643_c" compartment="c"/>
      <species boundaryCondition="false" constant="false" hasOnlySubstanceUnits="false" id="M_C02463_c" name="C02463_c" compartment="c"/>
      <species boundaryCondition="false" constant="false" hasOnlySubstanceUnits="false" id="M_C02567_c" name="C02567_c" compartment="c"/>
      <species boundaryCondition="false" constant="false" hasOnlySubstanceUnits="false" id="M_C00792_c" name="C00792_c" compartment="c"/>
      <species boundaryCondition="false" constant="false" hasOnlySubstanceUnits="false" id="M_C03771_c" name="C03771_c" compartment="c"/>
      <species boundaryCondition="false" constant="false" hasOnlySubstanceUnits="false" id="M_C00133_c" name="C00133_c" compartment="c"/>
      <species boundaryCondition="false" constant="false" hasOnlySubstanceUnits="false" id="M_C01639_c" name="C01639_c" compartment="c"/>
      <species boundaryCondition="false" constant="false" hasOnlySubstanceUnits="false" id="M_C03125_c" name="C03125_c" compartment="c"/>
      <species boundaryCondition="false" constant="false" hasOnlySubstanceUnits="false" id="M_C01227_c" name="C01227_c" compartment="c"/>
      <species boundaryCondition="false" constant="false" hasOnlySubstanceUnits="false" id="M_C05139_c" name="C05139_c" compartment="c"/>
      <species boundaryCondition="false" constant="false" hasOnlySubstanceUnits="false" id="M_C00164_c" name="C00164_c" compartment="c"/>
      <species boundaryCondition="false" constant="false" hasOnlySubstanceUnits="false" id="M_C04373_c" name="C04373_c" compartment="c"/>
      <species boundaryCondition="false" constant="false" hasOnlySubstanceUnits="false" id="M_C11136_c" name="C11136_c" compartment="c"/>
      <species boundaryCondition="false" constant="false" hasOnlySubstanceUnits="false" id="M_C00642_c" name="C00642_c" compartment="c"/>
      <species boundaryCondition="false" constant="false" hasOnlySubstanceUnits="false" id="M_C05260_c" name="C05260_c" compartment="c"/>
      <species boundaryCondition="false" constant="false" hasOnlySubstanceUnits="false" id="M_C11038_c" name="C11038_c" compartment="c"/>
      <species boundaryCondition="false" constant="false" hasOnlySubstanceUnits="false" id="M_C11039_c" name="C11039_c" compartment="c"/>
      <species boundaryCondition="false" constant="false" hasOnlySubstanceUnits="false" id="M_C00991_c" name="C00991_c" compartment="c"/>
      <species boundaryCondition="false" constant="false" hasOnlySubstanceUnits="false" id="M_C05227_c" name="C05227_c" compartment="c"/>
      <species boundaryCondition="false" constant="false" hasOnlySubstanceUnits="false" id="M_C04375_c" name="C04375_c" compartment="c"/>
      <species boundaryCondition="false" constant="false" hasOnlySubstanceUnits="false" id="M_C01636_c" name="C01636_c" compartment="c"/>
      <species boundaryCondition="false" constant="false" hasOnlySubstanceUnits="false" id="M_C02163_c" name="C02163_c" compartment="c"/>
      <species boundaryCondition="false" constant="false" hasOnlySubstanceUnits="false" id="M_C03823_c" name="C03823_c" compartment="c"/>
      <species boundaryCondition="false" constant="false" hasOnlySubstanceUnits="false" id="M_C04708_c" name="C04708_c" compartment="c"/>
      <species boundaryCondition="false" constant="false" hasOnlySubstanceUnits="false" id="M_C00662_c" name="C00662_c" compartment="c"/>
      <species boundaryCondition="false" constant="false" hasOnlySubstanceUnits="false" id="M_C00667_c" name="C00667_c" compartment="c"/>
      <species boundaryCondition="false" constant="false" hasOnlySubstanceUnits="false" id="M_C06194_c" name="C06194_c" compartment="c"/>
      <species boundaryCondition="false" constant="false" hasOnlySubstanceUnits="false" id="M_C06193_c" name="C06193_c" compartment="c"/>
      <species boundaryCondition="false" constant="false" hasOnlySubstanceUnits="false" id="M_C00352_c" name="C00352_c" compartment="c"/>
      <species boundaryCondition="false" constant="false" hasOnlySubstanceUnits="false" id="M_C00173_c" name="C00173_c" compartment="c"/>
      <species boundaryCondition="false" constant="false" hasOnlySubstanceUnits="false" id="M_C00693_c" name="C00693_c" compartment="c"/>
      <species boundaryCondition="false" constant="false" hasOnlySubstanceUnits="false" id="M_C04411_c" name="C04411_c" compartment="c"/>
      <species boundaryCondition="false" constant="false" hasOnlySubstanceUnits="false" id="M_C16173_c" name="C16173_c" compartment="c"/>
      <species boundaryCondition="false" constant="false" hasOnlySubstanceUnits="false" id="M_C16389_c" name="C16389_c" compartment="c"/>
      <species boundaryCondition="false" constant="false" hasOnlySubstanceUnits="false" id="M_C11524_c" name="C11524_c" compartment="c"/>
      <species boundaryCondition="false" constant="false" hasOnlySubstanceUnits="false" id="M_C11525_c" name="C11525_c" compartment="c"/>
      <species boundaryCondition="false" constant="false" hasOnlySubstanceUnits="false" id="M_C02492_c" name="C02492_c" compartment="c"/>
      <species boundaryCondition="false" constant="false" hasOnlySubstanceUnits="false" id="M_C17207_c" name="C17207_c" compartment="c"/>
      <species boundaryCondition="false" constant="false" hasOnlySubstanceUnits="false" id="M_C05581_c" name="C05581_c" compartment="c"/>
      <species boundaryCondition="false" constant="false" hasOnlySubstanceUnits="false" id="M_C05582_c" name="C05582_c" compartment="c"/>
      <species boundaryCondition="false" constant="false" hasOnlySubstanceUnits="false" id="M_C04679_c" name="C04679_c" compartment="c"/>
      <species boundaryCondition="false" constant="false" hasOnlySubstanceUnits="false" id="M_C11132_c" name="C11132_c" compartment="c"/>
      <species boundaryCondition="false" constant="false" hasOnlySubstanceUnits="false" id="M_C16169_c" name="C16169_c" compartment="c"/>
      <species boundaryCondition="false" constant="false" hasOnlySubstanceUnits="false" id="M_C16376_c" name="C16376_c" compartment="c"/>
      <species boundaryCondition="false" constant="false" hasOnlySubstanceUnits="false" id="M_C01033_c" name="C01033_c" compartment="c"/>
      <species boundaryCondition="false" constant="false" hasOnlySubstanceUnits="false" id="M_C06790_c" name="C06790_c" compartment="c"/>
      <species boundaryCondition="false" constant="false" hasOnlySubstanceUnits="false" id="M_C14868_c" name="C14868_c" compartment="c"/>
      <species boundaryCondition="false" constant="false" hasOnlySubstanceUnits="false" id="M_C15989_c" name="C15989_c" compartment="c"/>
      <species boundaryCondition="false" constant="false" hasOnlySubstanceUnits="false" id="M_C15988_c" name="C15988_c" compartment="c"/>
      <species boundaryCondition="false" constant="false" hasOnlySubstanceUnits="false" id="M_C19776_c" name="C19776_c" compartment="c"/>
      <species boundaryCondition="false" constant="false" hasOnlySubstanceUnits="false" id="M_C00864_c" name="C00864_c" compartment="c"/>
      <species boundaryCondition="false" constant="false" hasOnlySubstanceUnits="false" id="M_C05272_c" name="C05272_c" compartment="c"/>
      <species boundaryCondition="false" constant="false" hasOnlySubstanceUnits="false" id="M_C06409_c" name="C06409_c" compartment="c"/>
      <species boundaryCondition="false" constant="false" hasOnlySubstanceUnits="false" id="M_C06410_c" name="C06410_c" compartment="c"/>
      <species boundaryCondition="false" constant="false" hasOnlySubstanceUnits="false" id="M_C00606_c" name="C00606_c" compartment="c"/>
      <species boundaryCondition="false" constant="false" hasOnlySubstanceUnits="false" id="M_C05759_c" name="C05759_c" compartment="c"/>
      <species boundaryCondition="false" constant="false" hasOnlySubstanceUnits="false" id="M_C00054_c" name="C00054_c" compartment="c"/>
      <species boundaryCondition="false" constant="false" hasOnlySubstanceUnits="false" id="M_C02504_c" name="C02504_c" compartment="c"/>
      <species boundaryCondition="false" constant="false" hasOnlySubstanceUnits="false" id="M_C05269_c" name="C05269_c" compartment="c"/>
      <species boundaryCondition="false" constant="false" hasOnlySubstanceUnits="false" id="M_C03880_c" name="C03880_c" compartment="c"/>
      <species boundaryCondition="false" constant="false" hasOnlySubstanceUnits="false" id="M_C03523_c" name="C03523_c" compartment="c"/>
      <species boundaryCondition="false" constant="false" hasOnlySubstanceUnits="false" id="M_C01649_c" name="C01649_c" compartment="c"/>
      <species boundaryCondition="false" constant="false" hasOnlySubstanceUnits="false" id="M_C02702_c" name="C02702_c" compartment="c"/>
      <species boundaryCondition="false" constant="false" hasOnlySubstanceUnits="false" id="M_C02612_c" name="C02612_c" compartment="c"/>
      <species boundaryCondition="false" constant="false" hasOnlySubstanceUnits="false" id="M_C02226_c" name="C02226_c" compartment="c"/>
      <species boundaryCondition="false" constant="false" hasOnlySubstanceUnits="false" id="M_C01651_c" name="C01651_c" compartment="c"/>
      <species boundaryCondition="false" constant="false" hasOnlySubstanceUnits="false" id="M_C02992_c" name="C02992_c" compartment="c"/>
      <species boundaryCondition="false" constant="false" hasOnlySubstanceUnits="false" id="M_C20183_c" name="C20183_c" compartment="c"/>
      <species boundaryCondition="false" constant="false" hasOnlySubstanceUnits="false" id="M_C20863_c" name="C20863_c" compartment="c"/>
      <species boundaryCondition="false" constant="false" hasOnlySubstanceUnits="false" id="M_C16338_c" name="C16338_c" compartment="c"/>
      <species boundaryCondition="false" constant="false" hasOnlySubstanceUnits="false" id="M_C11088_c" name="C11088_c" compartment="c"/>
      <species boundaryCondition="false" constant="false" hasOnlySubstanceUnits="false" id="M_C14874_c" name="C14874_c" compartment="c"/>
      <species boundaryCondition="false" constant="false" hasOnlySubstanceUnits="false" id="M_C02076_c" name="C02076_c" compartment="c"/>
      <species boundaryCondition="false" constant="false" hasOnlySubstanceUnits="false" id="M_C03372_c" name="C03372_c" compartment="c"/>
      <species boundaryCondition="false" constant="false" hasOnlySubstanceUnits="false" id="M_C03715_c" name="C03715_c" compartment="c"/>
      <species boundaryCondition="false" constant="false" hasOnlySubstanceUnits="false" id="M_C03129_c" name="C03129_c" compartment="c"/>
      <species boundaryCondition="false" constant="false" hasOnlySubstanceUnits="false" id="M_C19891_c" name="C19891_c" compartment="c"/>
      <species boundaryCondition="false" constant="false" hasOnlySubstanceUnits="false" id="M_C20251_c" name="C20251_c" compartment="c"/>
      <species boundaryCondition="false" constant="false" hasOnlySubstanceUnits="false" id="M_C02843_c" name="C02843_c" compartment="c"/>
      <species boundaryCondition="false" constant="false" hasOnlySubstanceUnits="false" id="M_C01100_c" name="C01100_c" compartment="c"/>
      <species boundaryCondition="false" constant="false" hasOnlySubstanceUnits="false" id="M_C00547_c" name="C00547_c" compartment="c"/>
      <species boundaryCondition="false" constant="false" hasOnlySubstanceUnits="false" id="M_C05589_c" name="C05589_c" compartment="c"/>
      <species boundaryCondition="false" constant="false" hasOnlySubstanceUnits="false" id="M_C16328_c" name="C16328_c" compartment="c"/>
      <species boundaryCondition="false" constant="false" hasOnlySubstanceUnits="false" id="M_C16736_c" name="C16736_c" compartment="c"/>
      <species boundaryCondition="false" constant="false" hasOnlySubstanceUnits="false" id="M_C15496_c" name="C15496_c" compartment="c"/>
      <species boundaryCondition="false" constant="false" hasOnlySubstanceUnits="false" id="M_C00301_c" name="C00301_c" compartment="c"/>
      <species boundaryCondition="false" constant="false" hasOnlySubstanceUnits="false" id="M_C16332_c" name="C16332_c" compartment="c"/>
      <species boundaryCondition="false" constant="false" hasOnlySubstanceUnits="false" id="M_C04442_c" name="C04442_c" compartment="c"/>
      <species boundaryCondition="false" constant="false" hasOnlySubstanceUnits="false" id="M_C03451_c" name="C03451_c" compartment="c"/>
      <species boundaryCondition="false" constant="false" hasOnlySubstanceUnits="false" id="M_C03793_c" name="C03793_c" compartment="c"/>
      <species boundaryCondition="false" constant="false" hasOnlySubstanceUnits="false" id="M_C01259_c" name="C01259_c" compartment="c"/>
      <species boundaryCondition="false" constant="false" hasOnlySubstanceUnits="false" id="M_C00459_c" name="C00459_c" compartment="c"/>
      <species boundaryCondition="false" constant="false" hasOnlySubstanceUnits="false" id="M_C00475_c" name="C00475_c" compartment="c"/>
      <species boundaryCondition="false" constant="false" hasOnlySubstanceUnits="false" id="M_C00486_c" name="C00486_c" compartment="c"/>
      <species boundaryCondition="false" constant="false" hasOnlySubstanceUnits="false" id="M_C05787_c" name="C05787_c" compartment="c"/>
      <species boundaryCondition="false" constant="false" hasOnlySubstanceUnits="false" id="M_C02520_c" name="C02520_c" compartment="c"/>
      <species boundaryCondition="false" constant="false" hasOnlySubstanceUnits="false" id="M_C00911_c" name="C00911_c" compartment="c"/>
      <species boundaryCondition="false" constant="false" hasOnlySubstanceUnits="false" id="M_C00159_c" name="C00159_c" compartment="c"/>
      <species boundaryCondition="false" constant="false" hasOnlySubstanceUnits="false" id="M_C05258_c" name="C05258_c" compartment="c"/>
      <species boundaryCondition="false" constant="false" hasOnlySubstanceUnits="false" id="M_C00860_c" name="C00860_c" compartment="c"/>
      <species boundaryCondition="false" constant="false" hasOnlySubstanceUnits="false" id="M_C05746_c" name="C05746_c" compartment="c"/>
      <species boundaryCondition="false" constant="false" hasOnlySubstanceUnits="false" id="M_C18060_c" name="C18060_c" compartment="c"/>
      <species boundaryCondition="false" constant="false" hasOnlySubstanceUnits="false" id="M_C01243_c" name="C01243_c" compartment="c"/>
      <species boundaryCondition="false" constant="false" hasOnlySubstanceUnits="false" id="M_C04477_c" name="C04477_c" compartment="c"/>
      <species boundaryCondition="false" constant="false" hasOnlySubstanceUnits="false" id="M_C01153_c" name="C01153_c" compartment="c"/>
      <species boundaryCondition="false" constant="false" hasOnlySubstanceUnits="false" id="M_C02816_c" name="C02816_c" compartment="c"/>
      <species boundaryCondition="false" constant="false" hasOnlySubstanceUnits="false" id="M_C03941_c" name="C03941_c" compartment="c"/>
      <species boundaryCondition="false" constant="false" hasOnlySubstanceUnits="false" id="M_C15785_c" name="C15785_c" compartment="c"/>
      <species boundaryCondition="false" constant="false" hasOnlySubstanceUnits="false" id="M_C15786_c" name="C15786_c" compartment="c"/>
      <species boundaryCondition="false" constant="false" hasOnlySubstanceUnits="false" id="M_C02872_c" name="C02872_c" compartment="c"/>
      <species boundaryCondition="false" constant="false" hasOnlySubstanceUnits="false" id="M_C05841_c" name="C05841_c" compartment="c"/>
      <species boundaryCondition="false" constant="false" hasOnlySubstanceUnits="false" id="M_C00127_c" name="C00127_c" compartment="c"/>
      <species boundaryCondition="false" constant="false" hasOnlySubstanceUnits="false" id="M_C19967_c" name="C19967_c" compartment="c"/>
      <species boundaryCondition="false" constant="false" hasOnlySubstanceUnits="false" id="M_C19968_c" name="C19968_c" compartment="c"/>
      <species boundaryCondition="false" constant="false" hasOnlySubstanceUnits="false" id="M_C01996_c" name="C01996_c" compartment="c"/>
      <species boundaryCondition="false" constant="false" hasOnlySubstanceUnits="false" id="M_C01234_c" name="C01234_c" compartment="c"/>
      <species boundaryCondition="false" constant="false" hasOnlySubstanceUnits="false" id="M_C04619_c" name="C04619_c" compartment="c"/>
      <species boundaryCondition="false" constant="false" hasOnlySubstanceUnits="false" id="M_C06715_c" name="C06715_c" compartment="c"/>
      <species boundaryCondition="false" constant="false" hasOnlySubstanceUnits="false" id="M_C05760_c" name="C05760_c" compartment="c"/>
      <species boundaryCondition="false" constant="false" hasOnlySubstanceUnits="false" id="M_C01304_c" name="C01304_c" compartment="c"/>
      <species boundaryCondition="false" constant="false" hasOnlySubstanceUnits="false" id="M_C01637_c" name="C01637_c" compartment="c"/>
      <species boundaryCondition="false" constant="false" hasOnlySubstanceUnits="false" id="M_C03402_c" name="C03402_c" compartment="c"/>
      <species boundaryCondition="false" constant="false" hasOnlySubstanceUnits="false" id="M_C19848_c" name="C19848_c" compartment="c"/>
      <species boundaryCondition="false" constant="false" hasOnlySubstanceUnits="false" id="M_C06232_c" name="C06232_c" compartment="c"/>
      <species boundaryCondition="false" constant="false" hasOnlySubstanceUnits="false" id="M_C18237_c" name="C18237_c" compartment="c"/>
      <species boundaryCondition="false" constant="false" hasOnlySubstanceUnits="false" id="M_C16466_c" name="C16466_c" compartment="c"/>
      <species boundaryCondition="false" constant="false" hasOnlySubstanceUnits="false" id="M_C16470_c" name="C16470_c" compartment="c"/>
      <species boundaryCondition="false" constant="false" hasOnlySubstanceUnits="false" id="M_C01271_c" name="C01271_c" compartment="c"/>
      <species boundaryCondition="false" constant="false" hasOnlySubstanceUnits="false" id="M_C00685_c" name="C00685_c" compartment="c"/>
      <species boundaryCondition="false" constant="false" hasOnlySubstanceUnits="false" id="M_C15977_c" name="C15977_c" compartment="c"/>
      <species boundaryCondition="false" constant="false" hasOnlySubstanceUnits="false" id="M_C15796_c" name="C15796_c" compartment="c"/>
      <species boundaryCondition="false" constant="false" hasOnlySubstanceUnits="false" id="M_C15797_c" name="C15797_c" compartment="c"/>
      <species boundaryCondition="false" constant="false" hasOnlySubstanceUnits="false" id="M_C15556_c" name="C15556_c" compartment="c"/>
      <species boundaryCondition="false" constant="false" hasOnlySubstanceUnits="false" id="M_C00184_c" name="C00184_c" compartment="c"/>
      <species boundaryCondition="false" constant="false" hasOnlySubstanceUnits="false" id="M_C16339_c" name="C16339_c" compartment="c"/>
      <species boundaryCondition="false" constant="false" hasOnlySubstanceUnits="false" id="M_C02934_c" name="C02934_c" compartment="c"/>
      <species boundaryCondition="false" constant="false" hasOnlySubstanceUnits="false" id="M_C00630_c" name="C00630_c" compartment="c"/>
      <species boundaryCondition="false" constant="false" hasOnlySubstanceUnits="false" id="M_C00454_c" name="C00454_c" compartment="c"/>
      <species boundaryCondition="false" constant="false" hasOnlySubstanceUnits="false" id="M_C00201_c" name="C00201_c" compartment="c"/>
      <species boundaryCondition="false" constant="false" hasOnlySubstanceUnits="false" id="M_C02686_c" name="C02686_c" compartment="c"/>
      <species boundaryCondition="false" constant="false" hasOnlySubstanceUnits="false" id="M_C00124_c" name="C00124_c" compartment="c"/>
      <species boundaryCondition="false" constant="false" hasOnlySubstanceUnits="false" id="M_C01078_c" name="C01078_c" compartment="c"/>
      <species boundaryCondition="false" constant="false" hasOnlySubstanceUnits="false" id="M_C04398_c" name="C04398_c" compartment="c"/>
      <species boundaryCondition="false" constant="false" hasOnlySubstanceUnits="false" id="M_C01087_c" name="C01087_c" compartment="c"/>
      <species boundaryCondition="false" constant="false" hasOnlySubstanceUnits="false" id="M_C05385_c" name="C05385_c" compartment="c"/>
      <species boundaryCondition="false" constant="false" hasOnlySubstanceUnits="false" id="M_C00546_c" name="C00546_c" compartment="c"/>
      <species boundaryCondition="false" constant="false" hasOnlySubstanceUnits="false" id="M_C07646_c" name="C07646_c" compartment="c"/>
      <species boundaryCondition="false" constant="false" hasOnlySubstanceUnits="false" id="M_C00522_c" name="C00522_c" compartment="c"/>
      <species boundaryCondition="false" constant="false" hasOnlySubstanceUnits="false" id="M_C15571_c" name="C15571_c" compartment="c"/>
      <species boundaryCondition="false" constant="false" hasOnlySubstanceUnits="false" id="M_C15572_c" name="C15572_c" compartment="c"/>
      <species boundaryCondition="false" constant="false" hasOnlySubstanceUnits="false" id="M_C00523_c" name="C00523_c" compartment="c"/>
      <species boundaryCondition="false" constant="false" hasOnlySubstanceUnits="false" id="M_C11135_c" name="C11135_c" compartment="c"/>
      <species boundaryCondition="false" constant="false" hasOnlySubstanceUnits="false" id="M_C02532_c" name="C02532_c" compartment="c"/>
      <species boundaryCondition="false" constant="false" hasOnlySubstanceUnits="false" id="M_C01190_c" name="C01190_c" compartment="c"/>
      <species boundaryCondition="false" constant="false" hasOnlySubstanceUnits="false" id="M_C01334_c" name="C01334_c" compartment="c"/>
      <species boundaryCondition="false" constant="false" hasOnlySubstanceUnits="false" id="M_C00341_c" name="C00341_c" compartment="c"/>
      <species boundaryCondition="false" constant="false" hasOnlySubstanceUnits="false" id="M_C00344_c" name="C00344_c" compartment="c"/>
      <species boundaryCondition="false" constant="false" hasOnlySubstanceUnits="false" id="M_C05980_c" name="C05980_c" compartment="c"/>
      <species boundaryCondition="false" constant="false" hasOnlySubstanceUnits="false" id="M_C00203_c" name="C00203_c" compartment="c"/>
      <species boundaryCondition="false" constant="false" hasOnlySubstanceUnits="false" id="M_C03011_c" name="C03011_c" compartment="c"/>
      <species boundaryCondition="false" constant="false" hasOnlySubstanceUnits="false" id="M_C20641_c" name="C20641_c" compartment="c"/>
      <species boundaryCondition="false" constant="false" hasOnlySubstanceUnits="false" id="M_C00810_c" name="C00810_c" compartment="c"/>
      <species boundaryCondition="false" constant="false" hasOnlySubstanceUnits="false" id="M_C00741_c" name="C00741_c" compartment="c"/>
      <species boundaryCondition="false" constant="false" hasOnlySubstanceUnits="false" id="M_C04376_c" name="C04376_c" compartment="c"/>
      <species boundaryCondition="false" constant="false" hasOnlySubstanceUnits="false" id="M_C04640_c" name="C04640_c" compartment="c"/>
      <species boundaryCondition="false" constant="false" hasOnlySubstanceUnits="false" id="M_C00674_c" name="C00674_c" compartment="c"/>
      <species boundaryCondition="false" constant="false" hasOnlySubstanceUnits="false" id="M_C00245_c" name="C00245_c" compartment="c"/>
      <species boundaryCondition="false" constant="false" hasOnlySubstanceUnits="false" id="M_C05844_c" name="C05844_c" compartment="c"/>
      <species boundaryCondition="false" constant="false" hasOnlySubstanceUnits="false" id="M_C06481_c" name="C06481_c" compartment="c"/>
      <species boundaryCondition="false" constant="false" hasOnlySubstanceUnits="false" id="M_C02050_c" name="C02050_c" compartment="c"/>
      <species boundaryCondition="false" constant="false" hasOnlySubstanceUnits="false" id="M_C03035_c" name="C03035_c" compartment="c"/>
      <species boundaryCondition="false" constant="false" hasOnlySubstanceUnits="false" id="M_C16832_c" name="C16832_c" compartment="c"/>
      <species boundaryCondition="false" constant="false" hasOnlySubstanceUnits="false" id="M_C16237_c" name="C16237_c" compartment="c"/>
      <species boundaryCondition="false" constant="false" hasOnlySubstanceUnits="false" id="M_C01921_c" name="C01921_c" compartment="c"/>
      <species boundaryCondition="false" constant="false" hasOnlySubstanceUnits="false" id="M_C01229_c" name="C01229_c" compartment="c"/>
      <species boundaryCondition="false" constant="false" hasOnlySubstanceUnits="false" id="M_C04340_c" name="C04340_c" compartment="c"/>
      <species boundaryCondition="false" constant="false" hasOnlySubstanceUnits="false" id="M_C04652_c" name="C04652_c" compartment="c"/>
      <species boundaryCondition="false" constant="false" hasOnlySubstanceUnits="false" id="M_C04824_c" name="C04824_c" compartment="c"/>
      <species boundaryCondition="false" constant="false" hasOnlySubstanceUnits="false" id="M_C11355_c" name="C11355_c" compartment="c"/>
      <species boundaryCondition="false" constant="false" hasOnlySubstanceUnits="false" id="M_C04454_c" name="C04454_c" compartment="c"/>
      <species boundaryCondition="false" constant="false" hasOnlySubstanceUnits="false" id="M_C01268_c" name="C01268_c" compartment="c"/>
      <species boundaryCondition="false" constant="false" hasOnlySubstanceUnits="false" id="M_C03360_c" name="C03360_c" compartment="c"/>
      <species boundaryCondition="false" constant="false" hasOnlySubstanceUnits="false" id="M_C00870_c" name="C00870_c" compartment="c"/>
      <species boundaryCondition="false" constant="false" hasOnlySubstanceUnits="false" id="M_C05261_c" name="C05261_c" compartment="c"/>
      <species boundaryCondition="false" constant="false" hasOnlySubstanceUnits="false" id="M_C11556_c" name="C11556_c" compartment="c"/>
      <species boundaryCondition="false" constant="false" hasOnlySubstanceUnits="false" id="M_C00613_c" name="C00613_c" compartment="c"/>
      <species boundaryCondition="false" constant="false" hasOnlySubstanceUnits="false" id="M_C16011_c" name="C16011_c" compartment="c"/>
      <species boundaryCondition="false" constant="false" hasOnlySubstanceUnits="false" id="M_C02478_c" name="C02478_c" compartment="c"/>
      <species boundaryCondition="false" constant="false" hasOnlySubstanceUnits="false" id="M_C14859_c" name="C14859_c" compartment="c"/>
      <species boundaryCondition="false" constant="false" hasOnlySubstanceUnits="false" id="M_C14864_c" name="C14864_c" compartment="c"/>
      <species boundaryCondition="false" constant="false" hasOnlySubstanceUnits="false" id="M_C02630_c" name="C02630_c" compartment="c"/>
      <species boundaryCondition="false" constant="false" hasOnlySubstanceUnits="false" id="M_C03701_c" name="C03701_c" compartment="c"/>
      <species boundaryCondition="false" constant="false" hasOnlySubstanceUnits="false" id="M_C11477_c" name="C11477_c" compartment="c"/>
      <species boundaryCondition="false" constant="false" hasOnlySubstanceUnits="false" id="M_C00577_c" name="C00577_c" compartment="c"/>
      <species boundaryCondition="false" constant="false" hasOnlySubstanceUnits="false" id="M_C05668_c" name="C05668_c" compartment="c"/>
      <species boundaryCondition="false" constant="false" hasOnlySubstanceUnits="false" id="M_C00218_c" name="C00218_c" compartment="c"/>
      <species boundaryCondition="false" constant="false" hasOnlySubstanceUnits="false" id="M_C05141_c" name="C05141_c" compartment="c"/>
      <species boundaryCondition="false" constant="false" hasOnlySubstanceUnits="false" id="M_C05504_c" name="C05504_c" compartment="c"/>
      <species boundaryCondition="false" constant="false" hasOnlySubstanceUnits="false" id="M_C05689_c" name="C05689_c" compartment="c"/>
      <species boundaryCondition="false" constant="false" hasOnlySubstanceUnits="false" id="M_C05695_c" name="C05695_c" compartment="c"/>
      <species boundaryCondition="false" constant="false" hasOnlySubstanceUnits="false" id="M_C17432_c" name="C17432_c" compartment="c"/>
      <species boundaryCondition="false" constant="false" hasOnlySubstanceUnits="false" id="M_C00601_c" name="C00601_c" compartment="c"/>
      <species boundaryCondition="false" constant="false" hasOnlySubstanceUnits="false" id="M_C07086_c" name="C07086_c" compartment="c"/>
      <species boundaryCondition="false" constant="false" hasOnlySubstanceUnits="false" id="M_C06109_c" name="C06109_c" compartment="c"/>
      <species boundaryCondition="false" constant="false" hasOnlySubstanceUnits="false" id="M_C06110_c" name="C06110_c" compartment="c"/>
      <species boundaryCondition="false" constant="false" hasOnlySubstanceUnits="false" id="M_C01879_c" name="C01879_c" compartment="c"/>
      <species boundaryCondition="false" constant="false" hasOnlySubstanceUnits="false" id="M_C02953_c" name="C02953_c" compartment="c"/>
      <species boundaryCondition="false" constant="false" hasOnlySubstanceUnits="false" id="M_C00835_c" name="C00835_c" compartment="c"/>
      <species boundaryCondition="false" constant="false" hasOnlySubstanceUnits="false" id="M_C01958_c" name="C01958_c" compartment="c"/>
      <species boundaryCondition="false" constant="false" hasOnlySubstanceUnits="false" id="M_C05332_c" name="C05332_c" compartment="c"/>
      <species boundaryCondition="false" constant="false" hasOnlySubstanceUnits="false" id="M_C20688_c" name="C20688_c" compartment="c"/>
      <species boundaryCondition="false" constant="false" hasOnlySubstanceUnits="false" id="M_C05827_c" name="C05827_c" compartment="c"/>
      <species boundaryCondition="false" constant="false" hasOnlySubstanceUnits="false" id="M_C05828_c" name="C05828_c" compartment="c"/>
      <species boundaryCondition="false" constant="false" hasOnlySubstanceUnits="false" id="M_C01638_c" name="C01638_c" compartment="c"/>
      <species boundaryCondition="false" constant="false" hasOnlySubstanceUnits="false" id="M_C02984_c" name="C02984_c" compartment="c"/>
      <species boundaryCondition="false" constant="false" hasOnlySubstanceUnits="false" id="M_C04479_c" name="C04479_c" compartment="c"/>
      <species boundaryCondition="false" constant="false" hasOnlySubstanceUnits="false" id="M_C19722_c" name="C19722_c" compartment="c"/>
      <species boundaryCondition="false" constant="false" hasOnlySubstanceUnits="false" id="M_C19723_c" name="C19723_c" compartment="c"/>
      <species boundaryCondition="false" constant="false" hasOnlySubstanceUnits="false" id="M_C05815_c" name="C05815_c" compartment="c"/>
      <species boundaryCondition="false" constant="false" hasOnlySubstanceUnits="false" id="M_C17569_c" name="C17569_c" compartment="c"/>
      <species boundaryCondition="false" constant="false" hasOnlySubstanceUnits="false" id="M_C01134_c" name="C01134_c" compartment="c"/>
      <species boundaryCondition="false" constant="false" hasOnlySubstanceUnits="false" id="M_C20745_c" name="C20745_c" compartment="c"/>
      <species boundaryCondition="false" constant="false" hasOnlySubstanceUnits="false" id="M_C06001_c" name="C06001_c" compartment="c"/>
      <species boundaryCondition="false" constant="false" hasOnlySubstanceUnits="false" id="M_C00215_c" name="C00215_c" compartment="c"/>
      <species boundaryCondition="false" constant="false" hasOnlySubstanceUnits="false" id="M_C00581_c" name="C00581_c" compartment="c"/>
      <species boundaryCondition="false" constant="false" hasOnlySubstanceUnits="false" id="M_C03287_c" name="C03287_c" compartment="c"/>
      <species boundaryCondition="false" constant="false" hasOnlySubstanceUnits="false" id="M_C04212_c" name="C04212_c" compartment="c"/>
      <species boundaryCondition="false" constant="false" hasOnlySubstanceUnits="false" id="M_C01117_c" name="C01117_c" compartment="c"/>
      <species boundaryCondition="false" constant="false" hasOnlySubstanceUnits="false" id="M_C01164_c" name="C01164_c" compartment="c"/>
      <species boundaryCondition="false" constant="false" hasOnlySubstanceUnits="false" id="M_C05747_c" name="C05747_c" compartment="c"/>
      <species boundaryCondition="false" constant="false" hasOnlySubstanceUnits="false" id="M_C01272_c" name="C01272_c" compartment="c"/>
      <species boundaryCondition="false" constant="false" hasOnlySubstanceUnits="false" id="M_C00621_c" name="C00621_c" compartment="c"/>
      <species boundaryCondition="false" constant="false" hasOnlySubstanceUnits="false" id="M_C06153_c" name="C06153_c" compartment="c"/>
      <species boundaryCondition="false" constant="false" hasOnlySubstanceUnits="false" id="M_C00691_c" name="C00691_c" compartment="c"/>
      <species boundaryCondition="false" constant="false" hasOnlySubstanceUnits="false" id="M_C00376_c" name="C00376_c" compartment="c"/>
      <species boundaryCondition="false" constant="false" hasOnlySubstanceUnits="false" id="M_C01641_c" name="C01641_c" compartment="c"/>
      <species boundaryCondition="false" constant="false" hasOnlySubstanceUnits="false" id="M_C02987_c" name="C02987_c" compartment="c"/>
      <species boundaryCondition="false" constant="false" hasOnlySubstanceUnits="false" id="M_C04657_c" name="C04657_c" compartment="c"/>
      <species boundaryCondition="false" constant="false" hasOnlySubstanceUnits="false" id="M_C01311_c" name="C01311_c" compartment="c"/>
      <species boundaryCondition="false" constant="false" hasOnlySubstanceUnits="false" id="M_C05143_c" name="C05143_c" compartment="c"/>
      <species boundaryCondition="false" constant="false" hasOnlySubstanceUnits="false" id="M_C03742_c" name="C03742_c" compartment="c"/>
      <species boundaryCondition="false" constant="false" hasOnlySubstanceUnits="false" id="M_C04131_c" name="C04131_c" compartment="c"/>
      <species boundaryCondition="false" constant="false" hasOnlySubstanceUnits="false" id="M_C02028_c" name="C02028_c" compartment="c"/>
      <species boundaryCondition="false" constant="false" hasOnlySubstanceUnits="false" id="M_C20647_c" name="C20647_c" compartment="c"/>
      <species boundaryCondition="false" constant="false" hasOnlySubstanceUnits="false" id="M_C01115_c" name="C01115_c" compartment="c"/>
      <species boundaryCondition="false" constant="false" hasOnlySubstanceUnits="false" id="M_C01061_c" name="C01061_c" compartment="c"/>
      <species boundaryCondition="false" constant="false" hasOnlySubstanceUnits="false" id="M_C07299_c" name="C07299_c" compartment="c"/>
      <species boundaryCondition="false" constant="false" hasOnlySubstanceUnits="false" id="M_C07300_c" name="C07300_c" compartment="c"/>
      <species boundaryCondition="false" constant="false" hasOnlySubstanceUnits="false" id="M_C02059_c" name="C02059_c" compartment="c"/>
      <species boundaryCondition="false" constant="false" hasOnlySubstanceUnits="false" id="M_C03313_c" name="C03313_c" compartment="c"/>
      <species boundaryCondition="false" constant="false" hasOnlySubstanceUnits="false" id="M_C17324_c" name="C17324_c" compartment="c"/>
      <species boundaryCondition="false" constant="false" hasOnlySubstanceUnits="false" id="M_C01328_c" name="C01328_c" compartment="c"/>
      <species boundaryCondition="false" constant="false" hasOnlySubstanceUnits="false" id="M_C03981_c" name="C03981_c" compartment="c"/>
      <species boundaryCondition="false" constant="false" hasOnlySubstanceUnits="false" id="M_C02403_c" name="C02403_c" compartment="c"/>
      <species boundaryCondition="false" constant="false" hasOnlySubstanceUnits="false" id="M_C00238_e" name="C00238_e" compartment="e"/>
      <species boundaryCondition="false" constant="false" hasOnlySubstanceUnits="false" id="M_C00238_c" name="C00238_c" compartment="c"/>
      <species boundaryCondition="false" constant="false" hasOnlySubstanceUnits="false" id="M_C00080_e" name="C00080_e" compartment="e"/>
      <species boundaryCondition="false" constant="false" hasOnlySubstanceUnits="false" id="M_C000080_c" name="C000080_c" compartment="c"/>
      <species boundaryCondition="false" constant="false" hasOnlySubstanceUnits="false" id="M_C00009_e" name="C00009_e" compartment="e"/>
      <species boundaryCondition="false" constant="false" hasOnlySubstanceUnits="false" id="M_C01330_e" name="C01330_e" compartment="e"/>
      <species boundaryCondition="false" constant="false" hasOnlySubstanceUnits="false" id="M_C01330_c" name="C01330_c" compartment="c"/>
      <species boundaryCondition="false" constant="false" hasOnlySubstanceUnits="false" id="M_C00244_e" name="C00244_e" compartment="e"/>
      <species boundaryCondition="false" constant="false" hasOnlySubstanceUnits="false" id="M_C00076_e" name="C00076_e" compartment="e"/>
      <species boundaryCondition="false" constant="false" hasOnlySubstanceUnits="false" id="M_C00076_c" name="C00076_c" compartment="c"/>
      <species boundaryCondition="false" constant="false" hasOnlySubstanceUnits="false" id="M_C00305_e" name="C00305_e" compartment="e"/>
      <species boundaryCondition="false" constant="false" hasOnlySubstanceUnits="false" id="M_C00305_c" name="C00305_c" compartment="c"/>
      <species boundaryCondition="false" constant="false" hasOnlySubstanceUnits="false" id="M_C00288_e" name="C00288_e" compartment="e"/>
      <species boundaryCondition="false" constant="false" hasOnlySubstanceUnits="false" id="M_C01342_e" name="C01342_e" compartment="e"/>
      <species boundaryCondition="false" constant="false" hasOnlySubstanceUnits="false" id="M_C01342_c" name="C01342_c" compartment="c"/>
      <species boundaryCondition="false" constant="false" hasOnlySubstanceUnits="false" id="M_C00059_e" name="C00059_e" compartment="e"/>
      <species boundaryCondition="false" constant="false" hasOnlySubstanceUnits="false" id="M_C00023_e" name="C00023_e" compartment="e"/>
      <species boundaryCondition="false" constant="false" hasOnlySubstanceUnits="false" id="M_C00023_c" name="C00023_c" compartment="c"/>
      <species boundaryCondition="false" constant="false" hasOnlySubstanceUnits="false" id="M_C00001_e" name="C00001_e" compartment="e"/>
      <species boundaryCondition="false" constant="false" hasOnlySubstanceUnits="false" id="M_C00042_e" name="C00042_e" compartment="e"/>
      <species boundaryCondition="false" constant="false" hasOnlySubstanceUnits="false" id="M_C00062_e" name="C00062_e" compartment="e"/>
      <species boundaryCondition="false" constant="false" hasOnlySubstanceUnits="false" id="M_C00037_e" name="C00037_e" compartment="e"/>
      <species boundaryCondition="false" constant="false" hasOnlySubstanceUnits="false" id="M_C00049_e" name="C00049_e" compartment="e"/>
      <species boundaryCondition="false" constant="false" hasOnlySubstanceUnits="false" id="M_C00025_e" name="C00025_e" compartment="e"/>
      <species boundaryCondition="false" constant="false" hasOnlySubstanceUnits="false" id="M_C00041_e" name="C00041_e" compartment="e"/>
      <species boundaryCondition="false" constant="false" hasOnlySubstanceUnits="false" id="M_C00123_e" name="C00123_e" compartment="e"/>
      <species boundaryCondition="false" constant="false" hasOnlySubstanceUnits="false" id="M_C00097_e" name="C00097_e" compartment="e"/>
      <species boundaryCondition="false" constant="false" hasOnlySubstanceUnits="false" id="M_C00378_e" name="C00378_e" compartment="e"/>
      <species boundaryCondition="false" constant="false" hasOnlySubstanceUnits="false" id="M_C00031_e" name="C00031_e" compartment="e"/>
      <species boundaryCondition="false" constant="false" hasOnlySubstanceUnits="false" id="M_C00089_e" name="C00089_e" compartment="e"/>
      <species boundaryCondition="false" constant="false" hasOnlySubstanceUnits="false" id="M_C05576_e" name="C05576_e" compartment="e"/>
      <species boundaryCondition="false" constant="false" hasOnlySubstanceUnits="false" id="M_C04043_e" name="C04043_e" compartment="e"/>
      <species boundaryCondition="false" constant="false" hasOnlySubstanceUnits="false" id="M_C00164_e" name="C00164_e" compartment="e"/>
      <species boundaryCondition="false" constant="false" hasOnlySubstanceUnits="false" id="M_C00024_e" name="C00024_e" compartment="e"/>
      <species boundaryCondition="false" constant="false" hasOnlySubstanceUnits="false" id="M_C00008_e" name="C00008_e" compartment="e"/>
      <species boundaryCondition="false" constant="false" hasOnlySubstanceUnits="false" id="M_C00788_e" name="C00788_e" compartment="e"/>
      <species boundaryCondition="false" constant="false" hasOnlySubstanceUnits="false" id="M_C00499_e" name="C00499_e" compartment="e"/>
      <species boundaryCondition="false" constant="false" hasOnlySubstanceUnits="false" id="M_C00152_e" name="C00152_e" compartment="e"/>
      <species boundaryCondition="false" constant="false" hasOnlySubstanceUnits="false" id="M_C06697_c" name="C06697_c" compartment="c"/>
      <species boundaryCondition="false" constant="false" hasOnlySubstanceUnits="false" id="M_C06697_e" name="C06697_e" compartment="e"/>
      <species boundaryCondition="false" constant="false" hasOnlySubstanceUnits="false" id="M_C00099_e" name="C00099_e" compartment="e"/>
      <species boundaryCondition="false" constant="false" hasOnlySubstanceUnits="false" id="M_C05774_e" name="C05774_e" compartment="e"/>
      <species boundaryCondition="false" constant="false" hasOnlySubstanceUnits="false" id="M_C00114_e" name="C00114_e" compartment="e"/>
      <species boundaryCondition="false" constant="false" hasOnlySubstanceUnits="false" id="M_C01327_e" name="C01327_e" compartment="e"/>
      <species boundaryCondition="false" constant="false" hasOnlySubstanceUnits="false" id="M_C01353_e" name="C01353_e" compartment="e"/>
      <species boundaryCondition="false" constant="false" hasOnlySubstanceUnits="false" id="M_C00055_e" name="C00055_e" compartment="e"/>
      <species boundaryCondition="false" constant="false" hasOnlySubstanceUnits="false" id="M_C00318_e" name="C00318_e" compartment="e"/>
      <species boundaryCondition="false" constant="false" hasOnlySubstanceUnits="false" id="M_C15025_e" name="C15025_e" compartment="e"/>
      <species boundaryCondition="false" constant="false" hasOnlySubstanceUnits="false" id="M_C15025_c" name="C15025_c" compartment="c"/>
      <species boundaryCondition="false" constant="false" hasOnlySubstanceUnits="false" id="M_C01181_e" name="C01181_e" compartment="e"/>
      <species boundaryCondition="false" constant="false" hasOnlySubstanceUnits="false" id="M_C00070_c" name="C00070_c" compartment="c"/>
      <species boundaryCondition="false" constant="false" hasOnlySubstanceUnits="false" id="M_C00070_e" name="C00070_e" compartment="e"/>
      <species boundaryCondition="false" constant="false" hasOnlySubstanceUnits="false" id="M_C02961_e" name="C02961_e" compartment="e"/>
      <species boundaryCondition="false" constant="false" hasOnlySubstanceUnits="false" id="M_C02961_c" name="C02961_c" compartment="c"/>
      <species boundaryCondition="false" constant="false" hasOnlySubstanceUnits="false" id="M_C00133_e" name="C00133_e" compartment="e"/>
      <species boundaryCondition="false" constant="false" hasOnlySubstanceUnits="false" id="M_C00705_e" name="C00705_e" compartment="e"/>
      <species boundaryCondition="false" constant="false" hasOnlySubstanceUnits="false" id="M_C00361_e" name="C00361_e" compartment="e"/>
      <species boundaryCondition="false" constant="false" hasOnlySubstanceUnits="false" id="M_C01344_e" name="C01344_e" compartment="e"/>
      <species boundaryCondition="false" constant="false" hasOnlySubstanceUnits="false" id="M_C00363_e" name="C00363_e" compartment="e"/>
      <species boundaryCondition="false" constant="false" hasOnlySubstanceUnits="false" id="M_C01346_e" name="C01346_e" compartment="e"/>
      <species boundaryCondition="false" constant="false" hasOnlySubstanceUnits="false" id="M_C00206_e" name="C00206_e" compartment="e"/>
      <species boundaryCondition="false" constant="false" hasOnlySubstanceUnits="false" id="M_C00460_e" name="C00460_e" compartment="e"/>
      <species boundaryCondition="false" constant="false" hasOnlySubstanceUnits="false" id="M_C00740_e" name="C00740_e" compartment="e"/>
      <species boundaryCondition="false" constant="false" hasOnlySubstanceUnits="false" id="M_C00189_e" name="C00189_e" compartment="e"/>
      <species boundaryCondition="false" constant="false" hasOnlySubstanceUnits="false" id="M_C00469_e" name="C00469_e" compartment="e"/>
      <species boundaryCondition="false" constant="false" hasOnlySubstanceUnits="false" id="M_C07597_e" name="C07597_e" compartment="e"/>
      <species boundaryCondition="false" constant="false" hasOnlySubstanceUnits="false" id="M_C07597_c" name="C07597_c" compartment="c"/>
      <species boundaryCondition="false" constant="false" hasOnlySubstanceUnits="false" id="M_C00504_e" name="C00504_e" compartment="e"/>
      <species boundaryCondition="false" constant="false" hasOnlySubstanceUnits="false" id="M_C00504_c" name="C00504_c" compartment="c"/>
      <species boundaryCondition="false" constant="false" hasOnlySubstanceUnits="false" id="M_C00058_e" name="C00058_e" compartment="e"/>
      <species boundaryCondition="false" constant="false" hasOnlySubstanceUnits="false" id="M_C10906_e" name="C10906_e" compartment="e"/>
      <species boundaryCondition="false" constant="false" hasOnlySubstanceUnits="false" id="M_C10906_c" name="C10906_c" compartment="c"/>
      <species boundaryCondition="false" constant="false" hasOnlySubstanceUnits="false" id="M_C00122_e" name="C00122_e" compartment="e"/>
      <species boundaryCondition="false" constant="false" hasOnlySubstanceUnits="false" id="M_C00124_e" name="C00124_e" compartment="e"/>
      <species boundaryCondition="false" constant="false" hasOnlySubstanceUnits="false" id="M_C01921_e" name="C01921_e" compartment="e"/>
      <species boundaryCondition="false" constant="false" hasOnlySubstanceUnits="false" id="M_C00325_e" name="C00325_e" compartment="e"/>
      <species boundaryCondition="false" constant="false" hasOnlySubstanceUnits="false" id="M_C00144_e" name="C00144_e" compartment="e"/>
      <species boundaryCondition="false" constant="false" hasOnlySubstanceUnits="false" id="M_C00191_e" name="C00191_e" compartment="e"/>
      <species boundaryCondition="false" constant="false" hasOnlySubstanceUnits="false" id="M_C00064_e" name="C00064_e" compartment="e"/>
      <species boundaryCondition="false" constant="false" hasOnlySubstanceUnits="false" id="M_C00093_e" name="C00093_e" compartment="e"/>
      <species boundaryCondition="false" constant="false" hasOnlySubstanceUnits="false" id="M_C01328_e" name="C01328_e" compartment="e"/>
      <species boundaryCondition="false" constant="false" hasOnlySubstanceUnits="false" id="M_C00283_e" name="C00283_e" compartment="e"/>
      <species boundaryCondition="false" constant="false" hasOnlySubstanceUnits="false" id="M_C00135_e" name="C00135_e" compartment="e"/>
      <species boundaryCondition="false" constant="false" hasOnlySubstanceUnits="false" id="M_C00356_e" name="C00356_e" compartment="e"/>
      <species boundaryCondition="false" constant="false" hasOnlySubstanceUnits="false" id="M_C00104_e" name="C00104_e" compartment="e"/>
      <species boundaryCondition="false" constant="false" hasOnlySubstanceUnits="false" id="M_C00407_e" name="C00407_e" compartment="e"/>
      <species boundaryCondition="false" constant="false" hasOnlySubstanceUnits="false" id="M_C00130_e" name="C00130_e" compartment="e"/>
      <species boundaryCondition="false" constant="false" hasOnlySubstanceUnits="false" id="M_C00954_e" name="C00954_e" compartment="e"/>
      <species boundaryCondition="false" constant="false" hasOnlySubstanceUnits="false" id="M_C00294_e" name="C00294_e" compartment="e"/>
      <species boundaryCondition="false" constant="false" hasOnlySubstanceUnits="false" id="M_C00081_e" name="C00081_e" compartment="e"/>
      <species boundaryCondition="false" constant="false" hasOnlySubstanceUnits="false" id="M_C00243_c" name="C00243_c" compartment="c"/>
      <species boundaryCondition="false" constant="false" hasOnlySubstanceUnits="false" id="M_C00243_e" name="C00243_e" compartment="e"/>
      <species boundaryCondition="false" constant="false" hasOnlySubstanceUnits="false" id="M_C00047_e" name="C00047_e" compartment="e"/>
      <species boundaryCondition="false" constant="false" hasOnlySubstanceUnits="false" id="M_C05588_e" name="C05588_e" compartment="e"/>
      <species boundaryCondition="false" constant="false" hasOnlySubstanceUnits="false" id="M_C00073_e" name="C00073_e" compartment="e"/>
      <species boundaryCondition="false" constant="false" hasOnlySubstanceUnits="false" id="M_C01204_e" name="C01204_e" compartment="e"/>
      <species boundaryCondition="false" constant="false" hasOnlySubstanceUnits="false" id="M_C06232_e" name="C06232_e" compartment="e"/>
      <species boundaryCondition="false" constant="false" hasOnlySubstanceUnits="false" id="M_C00253_e" name="C00253_e" compartment="e"/>
      <species boundaryCondition="false" constant="false" hasOnlySubstanceUnits="false" id="M_C00153_e" name="C00153_e" compartment="e"/>
      <species boundaryCondition="false" constant="false" hasOnlySubstanceUnits="false" id="M_MNXM84_e" name="MNXM84_e" compartment="e"/>
      <species boundaryCondition="false" constant="false" hasOnlySubstanceUnits="false" id="M_MNXM84_c" name="MNXM84_c" compartment="c"/>
      <species boundaryCondition="false" constant="false" hasOnlySubstanceUnits="false" id="M_C00455_e" name="C00455_e" compartment="e"/>
      <species boundaryCondition="false" constant="false" hasOnlySubstanceUnits="false" id="M_C00079_e" name="C00079_e" compartment="e"/>
      <species boundaryCondition="false" constant="false" hasOnlySubstanceUnits="false" id="M_C00148_e" name="C00148_e" compartment="e"/>
      <species boundaryCondition="false" constant="false" hasOnlySubstanceUnits="false" id="M_C00134_e" name="C00134_e" compartment="e"/>
      <species boundaryCondition="false" constant="false" hasOnlySubstanceUnits="false" id="M_C11554_e" name="C11554_e" compartment="e"/>
      <species boundaryCondition="false" constant="false" hasOnlySubstanceUnits="false" id="M_C05580_e" name="C05580_e" compartment="e"/>
      <species boundaryCondition="false" constant="false" hasOnlySubstanceUnits="false" id="M_C00339_e" name="C00339_e" compartment="e"/>
      <species boundaryCondition="false" constant="false" hasOnlySubstanceUnits="false" id="M_C05635_e" name="C05635_e" compartment="e"/>
      <species boundaryCondition="false" constant="false" hasOnlySubstanceUnits="false" id="M_C00570_e" name="C00570_e" compartment="e"/>
      <species boundaryCondition="false" constant="false" hasOnlySubstanceUnits="false" id="M_C05577_e" name="C05577_e" compartment="e"/>
      <species boundaryCondition="false" constant="false" hasOnlySubstanceUnits="false" id="M_C11481_c" name="C11481_c" compartment="c"/>
      <species boundaryCondition="false" constant="false" hasOnlySubstanceUnits="false" id="M_C11481_e" name="C11481_e" compartment="e"/>
      <species boundaryCondition="false" constant="false" hasOnlySubstanceUnits="false" id="M_C00944_c" name="C00944_c" compartment="c"/>
      <species boundaryCondition="false" constant="false" hasOnlySubstanceUnits="false" id="M_C00944_e" name="C00944_e" compartment="e"/>
      <species boundaryCondition="false" constant="false" hasOnlySubstanceUnits="false" id="M_C01762_e" name="C01762_e" compartment="e"/>
      <species boundaryCondition="false" constant="false" hasOnlySubstanceUnits="false" id="M_C05841_e" name="C05841_e" compartment="e"/>
      <species boundaryCondition="false" constant="false" hasOnlySubstanceUnits="false" id="M_C00387_e" name="C00387_e" compartment="e"/>
      <species boundaryCondition="false" constant="false" hasOnlySubstanceUnits="false" id="M_C06755_e" name="C06755_e" compartment="e"/>
      <species boundaryCondition="false" constant="false" hasOnlySubstanceUnits="false" id="M_C01185_e" name="C01185_e" compartment="e"/>
      <species boundaryCondition="false" constant="false" hasOnlySubstanceUnits="false" id="M_C03492_e" name="C03492_e" compartment="e"/>
      <species boundaryCondition="false" constant="false" hasOnlySubstanceUnits="false" id="M_C00668_e" name="C00668_e" compartment="e"/>
      <species boundaryCondition="false" constant="false" hasOnlySubstanceUnits="false" id="M_C00661_c" name="C00661_c" compartment="c"/>
      <species boundaryCondition="false" constant="false" hasOnlySubstanceUnits="false" id="M_C00661_e" name="C00661_e" compartment="e"/>
      <species boundaryCondition="false" constant="false" hasOnlySubstanceUnits="false" id="M_C00105_e" name="C00105_e" compartment="e"/>
      <species boundaryCondition="false" constant="false" hasOnlySubstanceUnits="false" id="M_C04230_e" name="C04230_e" compartment="e"/>
      <species boundaryCondition="false" constant="false" hasOnlySubstanceUnits="false" id="M_C00655_e" name="C00655_e" compartment="e"/>
      <species boundaryCondition="false" constant="false" hasOnlySubstanceUnits="false" id="M_C00346_e" name="C00346_e" compartment="e"/>
      <species boundaryCondition="false" constant="false" hasOnlySubstanceUnits="false" id="M_C01269_e" name="C01269_e" compartment="e"/>
      <species boundaryCondition="false" constant="false" hasOnlySubstanceUnits="false" id="M_C00345_e" name="C00345_e" compartment="e"/>
      <species boundaryCondition="false" constant="false" hasOnlySubstanceUnits="false" id="M_C00255_e" name="C00255_e" compartment="e"/>
      <species boundaryCondition="false" constant="false" hasOnlySubstanceUnits="false" id="M_C00074_e" name="C00074_e" compartment="e"/>
      <species boundaryCondition="false" constant="false" hasOnlySubstanceUnits="false" id="M_C03150_e" name="C03150_e" compartment="e"/>
      <species boundaryCondition="false" constant="false" hasOnlySubstanceUnits="false" id="M_C00121_e" name="C00121_e" compartment="e"/>
      <species boundaryCondition="false" constant="false" hasOnlySubstanceUnits="false" id="M_C00065_e" name="C00065_e" compartment="e"/>
      <species boundaryCondition="false" constant="false" hasOnlySubstanceUnits="false" id="M_C00188_e" name="C00188_e" compartment="e"/>
      <species boundaryCondition="false" constant="false" hasOnlySubstanceUnits="false" id="M_C00078_e" name="C00078_e" compartment="e"/>
      <species boundaryCondition="false" constant="false" hasOnlySubstanceUnits="false" id="M_C00082_e" name="C00082_e" compartment="e"/>
      <species boundaryCondition="false" constant="false" hasOnlySubstanceUnits="false" id="M_C16745_e" name="C16745_e" compartment="e"/>
      <species boundaryCondition="false" constant="false" hasOnlySubstanceUnits="false" id="M_C16745_c" name="C16745_c" compartment="c"/>
      <species boundaryCondition="false" constant="false" hasOnlySubstanceUnits="false" id="M_C00183_e" name="C00183_e" compartment="e"/>
      <species boundaryCondition="false" constant="false" hasOnlySubstanceUnits="false" id="M_C00038_c" name="C00038_c" compartment="c"/>
      <species boundaryCondition="false" constant="false" hasOnlySubstanceUnits="false" id="M_C00038_e" name="C00038_e" compartment="e"/>
      <species boundaryCondition="false" constant="false" hasOnlySubstanceUnits="false" id="M_C02403_e" name="C02403_e" compartment="e"/>
      <species boundaryCondition="false" constant="false" hasOnlySubstanceUnits="false" id="M_C05125_c" name="C05125_c" compartment="c"/>
      <species boundaryCondition="false" constant="false" hasOnlySubstanceUnits="false" id="M_C00186_c" name="C00186_c" compartment="c"/>
      <species boundaryCondition="false" constant="false" hasOnlySubstanceUnits="false" id="M_C01070_c" name="C01070_c" compartment="c"/>
      <species boundaryCondition="false" constant="false" hasOnlySubstanceUnits="false" id="M_C01071_c" name="C01071_c" compartment="c"/>
      <species boundaryCondition="false" constant="false" hasOnlySubstanceUnits="false" id="M_C03248_c" name="C03248_c" compartment="c"/>
      <species boundaryCondition="false" constant="false" hasOnlySubstanceUnits="false" id="M_C05993_c" name="C05993_c" compartment="c"/>
      <species boundaryCondition="false" constant="false" hasOnlySubstanceUnits="false" id="M_C01251_c" name="C01251_c" compartment="c"/>
      <species boundaryCondition="false" constant="false" hasOnlySubstanceUnits="false" id="M_C05922_c" name="C05922_c" compartment="c"/>
      <species boundaryCondition="false" constant="false" hasOnlySubstanceUnits="false" id="M_C00513_c" name="C00513_c" compartment="c"/>
      <species boundaryCondition="false" constant="false" hasOnlySubstanceUnits="false" id="M_C00392_c" name="C00392_c" compartment="c"/>
      <species boundaryCondition="false" constant="false" hasOnlySubstanceUnits="false" id="M_C03267_c" name="C03267_c" compartment="c"/>
      <species boundaryCondition="false" constant="false" hasOnlySubstanceUnits="false" id="M_C00794_c" name="C00794_c" compartment="c"/>
      <species boundaryCondition="false" constant="false" hasOnlySubstanceUnits="false" id="M_C01355_c" name="C01355_c" compartment="c"/>
      <species boundaryCondition="false" constant="false" hasOnlySubstanceUnits="false" id="M_C00976_c" name="C00976_c" compartment="c"/>
      <species boundaryCondition="false" constant="false" hasOnlySubstanceUnits="false" id="M_C00464_c" name="C00464_c" compartment="c"/>
      <species boundaryCondition="false" constant="false" hasOnlySubstanceUnits="false" id="M_C02642_c" name="C02642_c" compartment="c"/>
      <species boundaryCondition="false" constant="false" hasOnlySubstanceUnits="false" id="M_C00429_c" name="C00429_c" compartment="c"/>
      <species boundaryCondition="false" constant="false" hasOnlySubstanceUnits="false" id="M_C02488_c" name="C02488_c" compartment="c"/>
      <species boundaryCondition="false" constant="false" hasOnlySubstanceUnits="false" id="M_C00113_c" name="C00113_c" compartment="c"/>
      <species boundaryCondition="false" constant="false" hasOnlySubstanceUnits="false" id="M_C01359_c" name="C01359_c" compartment="c"/>
      <species boundaryCondition="false" constant="false" hasOnlySubstanceUnits="false" id="M_C00138_c" name="C00138_c" compartment="c"/>
      <species boundaryCondition="false" constant="false" hasOnlySubstanceUnits="false" id="M_C00139_c" name="C00139_c" compartment="c"/>
      <species boundaryCondition="false" constant="false" hasOnlySubstanceUnits="false" id="M_C01088_c" name="C01088_c" compartment="c"/>
      <species boundaryCondition="false" constant="false" hasOnlySubstanceUnits="false" id="M_C04308_c" name="C04308_c" compartment="c"/>
      <species boundaryCondition="false" constant="false" hasOnlySubstanceUnits="false" id="M_C00424_c" name="C00424_c" compartment="c"/>
      <species boundaryCondition="false" constant="false" hasOnlySubstanceUnits="false" id="M_C01026_c" name="C01026_c" compartment="c"/>
      <species boundaryCondition="false" constant="false" hasOnlySubstanceUnits="false" id="M_C03688_c" name="C03688_c" compartment="c"/>
      <species boundaryCondition="false" constant="false" hasOnlySubstanceUnits="false" id="M_C00937_c" name="C00937_c" compartment="c"/>
      <species boundaryCondition="false" constant="false" hasOnlySubstanceUnits="false" id="M_C04244_c" name="C04244_c" compartment="c"/>
      <species boundaryCondition="false" constant="false" hasOnlySubstanceUnits="false" id="M_C02985_c" name="C02985_c" compartment="c"/>
      <species boundaryCondition="false" constant="false" hasOnlySubstanceUnits="false" id="M_C04438_c" name="C04438_c" compartment="c"/>
      <species boundaryCondition="false" constant="false" hasOnlySubstanceUnits="false" id="M_C05973_c" name="C05973_c" compartment="c"/>
      <species boundaryCondition="false" constant="false" hasOnlySubstanceUnits="false" id="M_C01241_c" name="C01241_c" compartment="c"/>
      <species boundaryCondition="false" constant="false" hasOnlySubstanceUnits="false" id="M_C00644_c" name="C00644_c" compartment="c"/>
      <species boundaryCondition="false" constant="false" hasOnlySubstanceUnits="false" id="M_C03974_c" name="C03974_c" compartment="c"/>
      <species boundaryCondition="false" constant="false" hasOnlySubstanceUnits="false" id="M_C03979_c" name="C03979_c" compartment="c"/>
      <species boundaryCondition="false" constant="false" hasOnlySubstanceUnits="false" id="M_C01099_c" name="C01099_c" compartment="c"/>
      <species boundaryCondition="false" constant="false" hasOnlySubstanceUnits="false" id="M_C01131_c" name="C01131_c" compartment="c"/>
      <species boundaryCondition="false" constant="false" hasOnlySubstanceUnits="false" id="M_C00507_c" name="C00507_c" compartment="c"/>
      <species boundaryCondition="false" constant="false" hasOnlySubstanceUnits="false" id="M_C00861_c" name="C00861_c" compartment="c"/>
      <species boundaryCondition="false" constant="false" hasOnlySubstanceUnits="false" id="M_C02431_c" name="C02431_c" compartment="c"/>
      <species boundaryCondition="false" constant="false" hasOnlySubstanceUnits="false" id="M_C01053_c" name="C01053_c" compartment="c"/>
      <species boundaryCondition="false" constant="false" hasOnlySubstanceUnits="false" id="M_C03872_c" name="C03872_c" compartment="c"/>
      <species boundaryCondition="false" constant="false" hasOnlySubstanceUnits="false" id="M_C04261_c" name="C04261_c" compartment="c"/>
      <species boundaryCondition="false" constant="false" hasOnlySubstanceUnits="false" id="M_C00615_c" name="C00615_c" compartment="c"/>
      <species boundaryCondition="false" constant="false" hasOnlySubstanceUnits="false" id="M_C06192_c" name="C06192_c" compartment="c"/>
      <species boundaryCondition="false" constant="false" hasOnlySubstanceUnits="false" id="M_C01203_c" name="C01203_c" compartment="c"/>
      <species boundaryCondition="false" constant="false" hasOnlySubstanceUnits="false" id="M_C00712_c" name="C00712_c" compartment="c"/>
      <species boundaryCondition="false" constant="false" hasOnlySubstanceUnits="false" id="M_C02385_c" name="C02385_c" compartment="c"/>
      <species boundaryCondition="false" constant="false" hasOnlySubstanceUnits="false" id="M_C01726_c" name="C01726_c" compartment="c"/>
      <species boundaryCondition="false" constant="false" hasOnlySubstanceUnits="false" id="M_C01602_c" name="C01602_c" compartment="c"/>
      <species boundaryCondition="false" constant="false" hasOnlySubstanceUnits="false" id="M_C00831_c" name="C00831_c" compartment="c"/>
      <species boundaryCondition="false" constant="false" hasOnlySubstanceUnits="false" id="M_C04079_c" name="C04079_c" compartment="c"/>
      <species boundaryCondition="false" constant="false" hasOnlySubstanceUnits="false" id="M_C01300_c" name="C01300_c" compartment="c"/>
      <species boundaryCondition="false" constant="false" hasOnlySubstanceUnits="false" id="M_C01019_c" name="C01019_c" compartment="c"/>
      <species boundaryCondition="false" constant="false" hasOnlySubstanceUnits="false" id="M_C01721_c" name="C01721_c" compartment="c"/>
      <species boundaryCondition="false" constant="false" hasOnlySubstanceUnits="false" id="M_C01096_c" name="C01096_c" compartment="c"/>
      <species boundaryCondition="false" constant="false" hasOnlySubstanceUnits="false" id="M_C02888_c" name="C02888_c" compartment="c"/>
      <species boundaryCondition="false" constant="false" hasOnlySubstanceUnits="false" id="M_C03819_c" name="C03819_c" compartment="c"/>
      <species boundaryCondition="false" constant="false" hasOnlySubstanceUnits="false" id="M_C01217_c" name="C01217_c" compartment="c"/>
      <species boundaryCondition="false" constant="false" hasOnlySubstanceUnits="false" id="M_C05927_c" name="C05927_c" compartment="c"/>
      <species boundaryCondition="false" constant="false" hasOnlySubstanceUnits="false" id="M_C02977_c" name="C02977_c" compartment="c"/>
      <species boundaryCondition="false" constant="false" hasOnlySubstanceUnits="false" id="M_C03117_c" name="C03117_c" compartment="c"/>
      <species boundaryCondition="false" constant="false" hasOnlySubstanceUnits="false" id="M_C04874_c" name="C04874_c" compartment="c"/>
      <species boundaryCondition="false" constant="false" hasOnlySubstanceUnits="false" id="M_C00266_c" name="C00266_c" compartment="c"/>
      <species boundaryCondition="false" constant="false" hasOnlySubstanceUnits="false" id="M_C01487_c" name="C01487_c" compartment="c"/>
      <species boundaryCondition="false" constant="false" hasOnlySubstanceUnits="false" id="M_C02962_c" name="C02962_c" compartment="c"/>
      <species boundaryCondition="false" constant="false" hasOnlySubstanceUnits="false" id="M_C01720_c" name="C01720_c" compartment="c"/>
      <species boundaryCondition="false" constant="false" hasOnlySubstanceUnits="false" id="M_C03827_c" name="C03827_c" compartment="c"/>
      <species boundaryCondition="false" constant="false" hasOnlySubstanceUnits="false" id="M_C02855_c" name="C02855_c" compartment="c"/>
      <species boundaryCondition="false" constant="false" hasOnlySubstanceUnits="false" id="M_C01768_c" name="C01768_c" compartment="c"/>
      <species boundaryCondition="false" constant="false" hasOnlySubstanceUnits="false" id="M_C05392_c" name="C05392_c" compartment="c"/>
      <species boundaryCondition="false" constant="false" hasOnlySubstanceUnits="false" id="M_C03194_c" name="C03194_c" compartment="c"/>
      <species boundaryCondition="false" constant="false" hasOnlySubstanceUnits="false" id="M_C02991_c" name="C02991_c" compartment="c"/>
      <species boundaryCondition="false" constant="false" hasOnlySubstanceUnits="false" id="M_C01934_c" name="C01934_c" compartment="c"/>
      <species boundaryCondition="false" constant="false" hasOnlySubstanceUnits="false" id="M_C05944_c" name="C05944_c" compartment="c"/>
      <species boundaryCondition="false" constant="false" hasOnlySubstanceUnits="false" id="M_C02587_c" name="C02587_c" compartment="c"/>
      <species boundaryCondition="false" constant="false" hasOnlySubstanceUnits="false" id="M_C02679_c" name="C02679_c" compartment="c"/>
      <species boundaryCondition="false" constant="false" hasOnlySubstanceUnits="false" id="M_C05974_c" name="C05974_c" compartment="c"/>
      <species boundaryCondition="false" constant="false" hasOnlySubstanceUnits="false" id="M_C00353_c" name="C00353_c" compartment="c"/>
      <species boundaryCondition="false" constant="false" hasOnlySubstanceUnits="false" id="M_C00623_c" name="C00623_c" compartment="c"/>
      <species boundaryCondition="false" constant="false" hasOnlySubstanceUnits="false" id="M_C04590_c" name="C04590_c" compartment="c"/>
      <species boundaryCondition="false" constant="false" hasOnlySubstanceUnits="false" id="M_C03541_c" name="C03541_c" compartment="c"/>
      <species boundaryCondition="false" constant="false" hasOnlySubstanceUnits="false" id="M_C04638_c" name="C04638_c" compartment="c"/>
      <species boundaryCondition="false" constant="false" hasOnlySubstanceUnits="false" id="M_C05925_c" name="C05925_c" compartment="c"/>
      <species boundaryCondition="false" constant="false" hasOnlySubstanceUnits="false" id="M_C05926_c" name="C05926_c" compartment="c"/>
      <species boundaryCondition="false" constant="false" hasOnlySubstanceUnits="false" id="M_C06148_c" name="C06148_c" compartment="c"/>
      <species boundaryCondition="false" constant="false" hasOnlySubstanceUnits="false" id="M_C05923_c" name="C05923_c" compartment="c"/>
      <species boundaryCondition="false" constant="false" hasOnlySubstanceUnits="false" id="M_C05994_c" name="C05994_c" compartment="c"/>
      <species boundaryCondition="false" constant="false" hasOnlySubstanceUnits="false" id="M_C06255_c" name="C06255_c" compartment="c"/>
      <species boundaryCondition="false" constant="false" hasOnlySubstanceUnits="false" id="M_C06149_c" name="C06149_c" compartment="c"/>
      <species boundaryCondition="false" constant="false" hasOnlySubstanceUnits="false" id="M_C06772_c" name="C06772_c" compartment="c"/>
      <species boundaryCondition="false" constant="false" hasOnlySubstanceUnits="false" id="M_C06771_c" name="C06771_c" compartment="c"/>
      <species boundaryCondition="false" constant="false" hasOnlySubstanceUnits="false" id="M_C11516_c" name="C11516_c" compartment="c"/>
      <species boundaryCondition="false" constant="false" hasOnlySubstanceUnits="false" id="M_C11544_c" name="C11544_c" compartment="c"/>
      <species boundaryCondition="false" constant="false" hasOnlySubstanceUnits="false" id="M_C13482_c" name="C13482_c" compartment="c"/>
      <species boundaryCondition="false" constant="false" hasOnlySubstanceUnits="false" id="M_C03283_c" name="C03283_c" compartment="c"/>
      <species boundaryCondition="false" constant="false" hasOnlySubstanceUnits="false" id="M_C06442_c" name="C06442_c" compartment="c"/>
      <species boundaryCondition="false" constant="false" hasOnlySubstanceUnits="false" id="M_C06231_c" name="C06231_c" compartment="c"/>
      <species boundaryCondition="false" constant="false" hasOnlySubstanceUnits="false" id="M_C16675_c" name="C16675_c" compartment="c"/>
      <species boundaryCondition="false" constant="false" hasOnlySubstanceUnits="false" id="M_C15996_c" name="C15996_c" compartment="c"/>
      <species boundaryCondition="false" constant="false" hasOnlySubstanceUnits="false" id="M_C04180_c" name="C04180_c" compartment="c"/>
      <species boundaryCondition="false" constant="false" hasOnlySubstanceUnits="false" id="M_C16432_c" name="C16432_c" compartment="c"/>
      <species boundaryCondition="false" constant="false" hasOnlySubstanceUnits="false" id="M_C06423_c" name="C06423_c" compartment="c"/>
      <species boundaryCondition="false" constant="false" hasOnlySubstanceUnits="false" id="M_C01571_c" name="C01571_c" compartment="c"/>
      <species boundaryCondition="false" constant="false" hasOnlySubstanceUnits="false" id="M_C06424_c" name="C06424_c" compartment="c"/>
      <species boundaryCondition="false" constant="false" hasOnlySubstanceUnits="false" id="M_C16520_c" name="C16520_c" compartment="c"/>
      <species boundaryCondition="false" constant="false" hasOnlySubstanceUnits="false" id="M_C08362_c" name="C08362_c" compartment="c"/>
      <species boundaryCondition="false" constant="false" hasOnlySubstanceUnits="false" id="M_C01530_c" name="C01530_c" compartment="c"/>
      <species boundaryCondition="false" constant="false" hasOnlySubstanceUnits="false" id="M_C05144_c" name="C05144_c" compartment="c"/>
      <species boundaryCondition="false" constant="false" hasOnlySubstanceUnits="false" id="M_C18028_c" name="C18028_c" compartment="c"/>
      <species boundaryCondition="false" constant="false" hasOnlySubstanceUnits="false" id="M_C18059_c" name="C18059_c" compartment="c"/>
      <species boundaryCondition="false" constant="false" hasOnlySubstanceUnits="false" id="M_C18096_c" name="C18096_c" compartment="c"/>
      <species boundaryCondition="false" constant="false" hasOnlySubstanceUnits="false" id="M_C18125_c" name="C18125_c" compartment="c"/>
      <species boundaryCondition="false" constant="false" hasOnlySubstanceUnits="false" id="M_C18126_c" name="C18126_c" compartment="c"/>
      <species boundaryCondition="false" constant="false" hasOnlySubstanceUnits="false" id="M_C18129_c" name="C18129_c" compartment="c"/>
      <species boundaryCondition="false" constant="false" hasOnlySubstanceUnits="false" id="M_C18168_c" name="C18168_c" compartment="c"/>
      <species boundaryCondition="false" constant="false" hasOnlySubstanceUnits="false" id="M_C18169_c" name="C18169_c" compartment="c"/>
      <species boundaryCondition="false" constant="false" hasOnlySubstanceUnits="false" id="M_C18911_c" name="C18911_c" compartment="c"/>
      <species boundaryCondition="false" constant="false" hasOnlySubstanceUnits="false" id="M_C18802_c" name="C18802_c" compartment="c"/>
      <species boundaryCondition="false" constant="false" hasOnlySubstanceUnits="false" id="M_C19929_c" name="C19929_c" compartment="c"/>
      <species boundaryCondition="false" constant="false" hasOnlySubstanceUnits="false" id="M_C20248_c" name="C20248_c" compartment="c"/>
      <species boundaryCondition="false" constant="false" hasOnlySubstanceUnits="false" id="M_C20466_c" name="C20466_c" compartment="c"/>
      <species boundaryCondition="false" constant="false" hasOnlySubstanceUnits="false" id="M_C20518_c" name="C20518_c" compartment="c"/>
      <species boundaryCondition="false" constant="false" hasOnlySubstanceUnits="false" id="M_C20781_c" name="C20781_c" compartment="c"/>
      <species boundaryCondition="false" constant="false" hasOnlySubstanceUnits="false" id="M_C20794_c" name="C20794_c" compartment="c"/>
      <species boundaryCondition="false" constant="false" hasOnlySubstanceUnits="false" id="M_C02869_c" name="C02869_c" compartment="c"/>
      <species boundaryCondition="false" constant="false" hasOnlySubstanceUnits="false" id="M_C02745_c" name="C02745_c" compartment="c"/>
      <species boundaryCondition="false" constant="false" hasOnlySubstanceUnits="false" id="M_C21310_c" name="C21310_c" compartment="c"/>
    </listOfSpecies>
    <fbc:listOfGeneProducts>
      <fbc:geneProduct fbc:id="G_PITG_01711" fbc:label="PITG_01711"/>
      <fbc:geneProduct fbc:id="G_PITG_09815" fbc:label="PITG_09815"/>
      <fbc:geneProduct fbc:id="G_PITG_01913" fbc:label="PITG_01913"/>
      <fbc:geneProduct fbc:id="G_PITG_23158" fbc:label="PITG_23158"/>
      <fbc:geneProduct fbc:id="G_PITG_07056" fbc:label="PITG_07056"/>
      <fbc:geneProduct fbc:id="G_PITG_18063" fbc:label="PITG_18063"/>
      <fbc:geneProduct fbc:id="G_PITG_13546" fbc:label="PITG_13546"/>
      <fbc:geneProduct fbc:id="G_PITG_19886" fbc:label="PITG_19886"/>
      <fbc:geneProduct fbc:id="G_PITG_20083" fbc:label="PITG_20083"/>
      <fbc:geneProduct fbc:id="G_PITG_12914" fbc:label="PITG_12914"/>
      <fbc:geneProduct fbc:id="G_PITG_17745" fbc:label="PITG_17745"/>
      <fbc:geneProduct fbc:id="G_PITG_03590" fbc:label="PITG_03590"/>
      <fbc:geneProduct fbc:id="G_PITG_17753" fbc:label="PITG_17753"/>
      <fbc:geneProduct fbc:id="G_PITG_03143" fbc:label="PITG_03143"/>
      <fbc:geneProduct fbc:id="G_PITG_05526" fbc:label="PITG_05526"/>
      <fbc:geneProduct fbc:id="G_PITG_09596" fbc:label="PITG_09596"/>
      <fbc:geneProduct fbc:id="G_PITG_03634" fbc:label="PITG_03634"/>
      <fbc:geneProduct fbc:id="G_PITG_09092" fbc:label="PITG_09092"/>
      <fbc:geneProduct fbc:id="G_PITG_08761" fbc:label="PITG_08761"/>
      <fbc:geneProduct fbc:id="G_PITG_10077" fbc:label="PITG_10077"/>
      <fbc:geneProduct fbc:id="G_PITG_03296" fbc:label="PITG_03296"/>
      <fbc:geneProduct fbc:id="G_PITG_11028" fbc:label="PITG_11028"/>
      <fbc:geneProduct fbc:id="G_PITG_07145" fbc:label="PITG_07145"/>
      <fbc:geneProduct fbc:id="G_PITG_06241" fbc:label="PITG_06241"/>
      <fbc:geneProduct fbc:id="G_PITG_16005" fbc:label="PITG_16005"/>
      <fbc:geneProduct fbc:id="G_PITG_16480" fbc:label="PITG_16480"/>
      <fbc:geneProduct fbc:id="G_PITG_03158" fbc:label="PITG_03158"/>
      <fbc:geneProduct fbc:id="G_PITG_11116" fbc:label="PITG_11116"/>
      <fbc:geneProduct fbc:id="G_PITG_08802" fbc:label="PITG_08802"/>
      <fbc:geneProduct fbc:id="G_PITG_11926" fbc:label="PITG_11926"/>
      <fbc:geneProduct fbc:id="G_PITG_21744" fbc:label="PITG_21744"/>
      <fbc:geneProduct fbc:id="G_PITG_08867" fbc:label="PITG_08867"/>
      <fbc:geneProduct fbc:id="G_PITG_08869" fbc:label="PITG_08869"/>
      <fbc:geneProduct fbc:id="G_PITG_22661" fbc:label="PITG_22661"/>
      <fbc:geneProduct fbc:id="G_PITG_18972" fbc:label="PITG_18972"/>
      <fbc:geneProduct fbc:id="G_PITG_01275" fbc:label="PITG_01275"/>
      <fbc:geneProduct fbc:id="G_PITG_01423" fbc:label="PITG_01423"/>
      <fbc:geneProduct fbc:id="G_PITG_01186" fbc:label="PITG_01186"/>
      <fbc:geneProduct fbc:id="G_PITG_11393" fbc:label="PITG_11393"/>
      <fbc:geneProduct fbc:id="G_PITG_02663" fbc:label="PITG_02663"/>
      <fbc:geneProduct fbc:id="G_PITG_00850" fbc:label="PITG_00850"/>
      <fbc:geneProduct fbc:id="G_PITG_15504" fbc:label="PITG_15504"/>
      <fbc:geneProduct fbc:id="G_PITG_20585" fbc:label="PITG_20585"/>
      <fbc:geneProduct fbc:id="G_PITG_15492" fbc:label="PITG_15492"/>
      <fbc:geneProduct fbc:id="G_PITG_19154" fbc:label="PITG_19154"/>
      <fbc:geneProduct fbc:id="G_PITG_00585" fbc:label="PITG_00585"/>
      <fbc:geneProduct fbc:id="G_PITG_02303" fbc:label="PITG_02303"/>
      <fbc:geneProduct fbc:id="G_PITG_06554" fbc:label="PITG_06554"/>
      <fbc:geneProduct fbc:id="G_PITG_21524" fbc:label="PITG_21524"/>
      <fbc:geneProduct fbc:id="G_PITG_07722" fbc:label="PITG_07722"/>
      <fbc:geneProduct fbc:id="G_PITG_16500" fbc:label="PITG_16500"/>
      <fbc:geneProduct fbc:id="G_PITG_11605" fbc:label="PITG_11605"/>
      <fbc:geneProduct fbc:id="G_PITG_01036" fbc:label="PITG_01036"/>
      <fbc:geneProduct fbc:id="G_PITG_00302" fbc:label="PITG_00302"/>
      <fbc:geneProduct fbc:id="G_PITG_08142" fbc:label="PITG_08142"/>
      <fbc:geneProduct fbc:id="G_PITG_17406" fbc:label="PITG_17406"/>
      <fbc:geneProduct fbc:id="G_PITG_06693" fbc:label="PITG_06693"/>
      <fbc:geneProduct fbc:id="G_PITG_06427" fbc:label="PITG_06427"/>
      <fbc:geneProduct fbc:id="G_PITG_14696" fbc:label="PITG_14696"/>
      <fbc:geneProduct fbc:id="G_PITG_09848" fbc:label="PITG_09848"/>
      <fbc:geneProduct fbc:id="G_PITG_16478" fbc:label="PITG_16478"/>
      <fbc:geneProduct fbc:id="G_PITG_06879" fbc:label="PITG_06879"/>
      <fbc:geneProduct fbc:id="G_PITG_14981" fbc:label="PITG_14981"/>
      <fbc:geneProduct fbc:id="G_PITG_03101" fbc:label="PITG_03101"/>
      <fbc:geneProduct fbc:id="G_PITG_11719" fbc:label="PITG_11719"/>
      <fbc:geneProduct fbc:id="G_PITG_04918" fbc:label="PITG_04918"/>
      <fbc:geneProduct fbc:id="G_PITG_12961" fbc:label="PITG_12961"/>
      <fbc:geneProduct fbc:id="G_PITG_03721" fbc:label="PITG_03721"/>
      <fbc:geneProduct fbc:id="G_PITG_03910" fbc:label="PITG_03910"/>
      <fbc:geneProduct fbc:id="G_PITG_14917" fbc:label="PITG_14917"/>
      <fbc:geneProduct fbc:id="G_PITG_05496" fbc:label="PITG_05496"/>
      <fbc:geneProduct fbc:id="G_PITG_03909" fbc:label="PITG_03909"/>
      <fbc:geneProduct fbc:id="G_PITG_21552" fbc:label="PITG_21552"/>
      <fbc:geneProduct fbc:id="G_PITG_12503" fbc:label="PITG_12503"/>
      <fbc:geneProduct fbc:id="G_PITG_06556" fbc:label="PITG_06556"/>
      <fbc:geneProduct fbc:id="G_PITG_21875" fbc:label="PITG_21875"/>
      <fbc:geneProduct fbc:id="G_PITG_10315" fbc:label="PITG_10315"/>
      <fbc:geneProduct fbc:id="G_PITG_09271" fbc:label="PITG_09271"/>
      <fbc:geneProduct fbc:id="G_PITG_14216" fbc:label="PITG_14216"/>
      <fbc:geneProduct fbc:id="G_PITG_10977" fbc:label="PITG_10977"/>
      <fbc:geneProduct fbc:id="G_PITG_05462" fbc:label="PITG_05462"/>
      <fbc:geneProduct fbc:id="G_PITG_08135" fbc:label="PITG_08135"/>
      <fbc:geneProduct fbc:id="G_PITG_17711" fbc:label="PITG_17711"/>
      <fbc:geneProduct fbc:id="G_PITG_16203" fbc:label="PITG_16203"/>
      <fbc:geneProduct fbc:id="G_PITG_18437" fbc:label="PITG_18437"/>
      <fbc:geneProduct fbc:id="G_PITG_18435" fbc:label="PITG_18435"/>
      <fbc:geneProduct fbc:id="G_PITG_18412" fbc:label="PITG_18412"/>
      <fbc:geneProduct fbc:id="G_PITG_18432" fbc:label="PITG_18432"/>
      <fbc:geneProduct fbc:id="G_PITG_00518" fbc:label="PITG_00518"/>
      <fbc:geneProduct fbc:id="G_PITG_00856" fbc:label="PITG_00856"/>
      <fbc:geneProduct fbc:id="G_PITG_00545" fbc:label="PITG_00545"/>
      <fbc:geneProduct fbc:id="G_PITG_00290" fbc:label="PITG_00290"/>
      <fbc:geneProduct fbc:id="G_PITG_04466" fbc:label="PITG_04466"/>
      <fbc:geneProduct fbc:id="G_PITG_07904" fbc:label="PITG_07904"/>
      <fbc:geneProduct fbc:id="G_PITG_07911" fbc:label="PITG_07911"/>
      <fbc:geneProduct fbc:id="G_PITG_17589" fbc:label="PITG_17589"/>
      <fbc:geneProduct fbc:id="G_PITG_13491" fbc:label="PITG_13491"/>
      <fbc:geneProduct fbc:id="G_PITG_14123" fbc:label="PITG_14123"/>
      <fbc:geneProduct fbc:id="G_PITG_18012" fbc:label="PITG_18012"/>
      <fbc:geneProduct fbc:id="G_PITG_07880" fbc:label="PITG_07880"/>
      <fbc:geneProduct fbc:id="G_PITG_11229" fbc:label="PITG_11229"/>
      <fbc:geneProduct fbc:id="G_PITG_01253" fbc:label="PITG_01253"/>
      <fbc:geneProduct fbc:id="G_PITG_10940" fbc:label="PITG_10940"/>
      <fbc:geneProduct fbc:id="G_PITG_03427" fbc:label="PITG_03427"/>
      <fbc:geneProduct fbc:id="G_PITG_08027" fbc:label="PITG_08027"/>
      <fbc:geneProduct fbc:id="G_PITG_06969" fbc:label="PITG_06969"/>
      <fbc:geneProduct fbc:id="G_PITG_10998" fbc:label="PITG_10998"/>
      <fbc:geneProduct fbc:id="G_PITG_15970" fbc:label="PITG_15970"/>
      <fbc:geneProduct fbc:id="G_PITG_07024" fbc:label="PITG_07024"/>
      <fbc:geneProduct fbc:id="G_PITG_05636" fbc:label="PITG_05636"/>
      <fbc:geneProduct fbc:id="G_PITG_06604" fbc:label="PITG_06604"/>
      <fbc:geneProduct fbc:id="G_PITG_09273" fbc:label="PITG_09273"/>
      <fbc:geneProduct fbc:id="G_PITG_13582" fbc:label="PITG_13582"/>
      <fbc:geneProduct fbc:id="G_PITG_10846" fbc:label="PITG_10846"/>
      <fbc:geneProduct fbc:id="G_PITG_13873" fbc:label="PITG_13873"/>
      <fbc:geneProduct fbc:id="G_PITG_00133" fbc:label="PITG_00133"/>
      <fbc:geneProduct fbc:id="G_PITG_10264" fbc:label="PITG_10264"/>
      <fbc:geneProduct fbc:id="G_PITG_07884" fbc:label="PITG_07884"/>
      <fbc:geneProduct fbc:id="G_PITG_10290" fbc:label="PITG_10290"/>
      <fbc:geneProduct fbc:id="G_PITG_10293" fbc:label="PITG_10293"/>
      <fbc:geneProduct fbc:id="G_PITG_10292" fbc:label="PITG_10292"/>
      <fbc:geneProduct fbc:id="G_PITG_09003" fbc:label="PITG_09003"/>
      <fbc:geneProduct fbc:id="G_PITG_11294" fbc:label="PITG_11294"/>
      <fbc:geneProduct fbc:id="G_PITG_11293" fbc:label="PITG_11293"/>
      <fbc:geneProduct fbc:id="G_PITG_13924" fbc:label="PITG_13924"/>
      <fbc:geneProduct fbc:id="G_PITG_02182" fbc:label="PITG_02182"/>
      <fbc:geneProduct fbc:id="G_PITG_11615" fbc:label="PITG_11615"/>
      <fbc:geneProduct fbc:id="G_PITG_16153" fbc:label="PITG_16153"/>
      <fbc:geneProduct fbc:id="G_PITG_14299" fbc:label="PITG_14299"/>
      <fbc:geneProduct fbc:id="G_PITG_15476" fbc:label="PITG_15476"/>
      <fbc:geneProduct fbc:id="G_PITG_13614" fbc:label="PITG_13614"/>
      <fbc:geneProduct fbc:id="G_PITG_17224" fbc:label="PITG_17224"/>
      <fbc:geneProduct fbc:id="G_PITG_16516" fbc:label="PITG_16516"/>
      <fbc:geneProduct fbc:id="G_PITG_18688" fbc:label="PITG_18688"/>
      <fbc:geneProduct fbc:id="G_PITG_03778" fbc:label="PITG_03778"/>
      <fbc:geneProduct fbc:id="G_PITG_21077" fbc:label="PITG_21077"/>
      <fbc:geneProduct fbc:id="G_PITG_07651" fbc:label="PITG_07651"/>
      <fbc:geneProduct fbc:id="G_PITG_18103" fbc:label="PITG_18103"/>
      <fbc:geneProduct fbc:id="G_PITG_08383" fbc:label="PITG_08383"/>
      <fbc:geneProduct fbc:id="G_PITG_10289" fbc:label="PITG_10289"/>
      <fbc:geneProduct fbc:id="G_PITG_02420" fbc:label="PITG_02420"/>
      <fbc:geneProduct fbc:id="G_PITG_03855" fbc:label="PITG_03855"/>
      <fbc:geneProduct fbc:id="G_PITG_05629" fbc:label="PITG_05629"/>
      <fbc:geneProduct fbc:id="G_PITG_08173" fbc:label="PITG_08173"/>
      <fbc:geneProduct fbc:id="G_PITG_13404" fbc:label="PITG_13404"/>
      <fbc:geneProduct fbc:id="G_PITG_10457" fbc:label="PITG_10457"/>
      <fbc:geneProduct fbc:id="G_PITG_18187" fbc:label="PITG_18187"/>
      <fbc:geneProduct fbc:id="G_PITG_19263" fbc:label="PITG_19263"/>
      <fbc:geneProduct fbc:id="G_PITG_20385" fbc:label="PITG_20385"/>
      <fbc:geneProduct fbc:id="G_PITG_09474" fbc:label="PITG_09474"/>
      <fbc:geneProduct fbc:id="G_PITG_02092" fbc:label="PITG_02092"/>
      <fbc:geneProduct fbc:id="G_PITG_03731" fbc:label="PITG_03731"/>
      <fbc:geneProduct fbc:id="G_PITG_03730" fbc:label="PITG_03730"/>
      <fbc:geneProduct fbc:id="G_PITG_21214" fbc:label="PITG_21214"/>
      <fbc:geneProduct fbc:id="G_PITG_12495" fbc:label="PITG_12495"/>
      <fbc:geneProduct fbc:id="G_PITG_03498" fbc:label="PITG_03498"/>
      <fbc:geneProduct fbc:id="G_PITG_04838" fbc:label="PITG_04838"/>
      <fbc:geneProduct fbc:id="G_PITG_01619" fbc:label="PITG_01619"/>
      <fbc:geneProduct fbc:id="G_PITG_01616" fbc:label="PITG_01616"/>
      <fbc:geneProduct fbc:id="G_PITG_02783" fbc:label="PITG_02783"/>
      <fbc:geneProduct fbc:id="G_PITG_02774" fbc:label="PITG_02774"/>
      <fbc:geneProduct fbc:id="G_PITG_18248" fbc:label="PITG_18248"/>
      <fbc:geneProduct fbc:id="G_PITG_05314" fbc:label="PITG_05314"/>
      <fbc:geneProduct fbc:id="G_PITG_01813" fbc:label="PITG_01813"/>
      <fbc:geneProduct fbc:id="G_PITG_09566" fbc:label="PITG_09566"/>
      <fbc:geneProduct fbc:id="G_PITG_16558" fbc:label="PITG_16558"/>
      <fbc:geneProduct fbc:id="G_PITG_03140" fbc:label="PITG_03140"/>
      <fbc:geneProduct fbc:id="G_PITG_15790" fbc:label="PITG_15790"/>
      <fbc:geneProduct fbc:id="G_PITG_18069" fbc:label="PITG_18069"/>
      <fbc:geneProduct fbc:id="G_PITG_17546" fbc:label="PITG_17546"/>
      <fbc:geneProduct fbc:id="G_PITG_06563" fbc:label="PITG_06563"/>
      <fbc:geneProduct fbc:id="G_PITG_03136" fbc:label="PITG_03136"/>
      <fbc:geneProduct fbc:id="G_PITG_18231" fbc:label="PITG_18231"/>
      <fbc:geneProduct fbc:id="G_PITG_07197" fbc:label="PITG_07197"/>
      <fbc:geneProduct fbc:id="G_PITG_01208" fbc:label="PITG_01208"/>
      <fbc:geneProduct fbc:id="G_PITG_07953" fbc:label="PITG_07953"/>
      <fbc:geneProduct fbc:id="G_PITG_07166" fbc:label="PITG_07166"/>
      <fbc:geneProduct fbc:id="G_PITG_08935" fbc:label="PITG_08935"/>
      <fbc:geneProduct fbc:id="G_PITG_01778" fbc:label="PITG_01778"/>
      <fbc:geneProduct fbc:id="G_PITG_07310" fbc:label="PITG_07310"/>
      <fbc:geneProduct fbc:id="G_PITG_18335" fbc:label="PITG_18335"/>
      <fbc:geneProduct fbc:id="G_PITG_12344" fbc:label="PITG_12344"/>
      <fbc:geneProduct fbc:id="G_PITG_03074" fbc:label="PITG_03074"/>
      <fbc:geneProduct fbc:id="G_PITG_13402" fbc:label="PITG_13402"/>
      <fbc:geneProduct fbc:id="G_PITG_17333" fbc:label="PITG_17333"/>
      <fbc:geneProduct fbc:id="G_PITG_14626" fbc:label="PITG_14626"/>
      <fbc:geneProduct fbc:id="G_PITG_07967" fbc:label="PITG_07967"/>
      <fbc:geneProduct fbc:id="G_PITG_08890" fbc:label="PITG_08890"/>
      <fbc:geneProduct fbc:id="G_PITG_13420" fbc:label="PITG_13420"/>
      <fbc:geneProduct fbc:id="G_PITG_05653" fbc:label="PITG_05653"/>
      <fbc:geneProduct fbc:id="G_PITG_03006" fbc:label="PITG_03006"/>
      <fbc:geneProduct fbc:id="G_PITG_17832" fbc:label="PITG_17832"/>
      <fbc:geneProduct fbc:id="G_PITG_07317" fbc:label="PITG_07317"/>
      <fbc:geneProduct fbc:id="G_PITG_00124" fbc:label="PITG_00124"/>
      <fbc:geneProduct fbc:id="G_PITG_17582" fbc:label="PITG_17582"/>
      <fbc:geneProduct fbc:id="G_PITG_04611" fbc:label="PITG_04611"/>
      <fbc:geneProduct fbc:id="G_PITG_10192" fbc:label="PITG_10192"/>
      <fbc:geneProduct fbc:id="G_PITG_02400" fbc:label="PITG_02400"/>
      <fbc:geneProduct fbc:id="G_PITG_00178" fbc:label="PITG_00178"/>
      <fbc:geneProduct fbc:id="G_PITG_02529" fbc:label="PITG_02529"/>
      <fbc:geneProduct fbc:id="G_PITG_07731" fbc:label="PITG_07731"/>
      <fbc:geneProduct fbc:id="G_PITG_02221" fbc:label="PITG_02221"/>
      <fbc:geneProduct fbc:id="G_PITG_18538" fbc:label="PITG_18538"/>
      <fbc:geneProduct fbc:id="G_PITG_01783" fbc:label="PITG_01783"/>
      <fbc:geneProduct fbc:id="G_PITG_01332" fbc:label="PITG_01332"/>
      <fbc:geneProduct fbc:id="G_PITG_18374" fbc:label="PITG_18374"/>
      <fbc:geneProduct fbc:id="G_PITG_08669" fbc:label="PITG_08669"/>
      <fbc:geneProduct fbc:id="G_PITG_02424" fbc:label="PITG_02424"/>
      <fbc:geneProduct fbc:id="G_PITG_08843" fbc:label="PITG_08843"/>
      <fbc:geneProduct fbc:id="G_PITG_08846" fbc:label="PITG_08846"/>
      <fbc:geneProduct fbc:id="G_PITG_21743" fbc:label="PITG_21743"/>
      <fbc:geneProduct fbc:id="G_PITG_01245" fbc:label="PITG_01245"/>
      <fbc:geneProduct fbc:id="G_PITG_12930" fbc:label="PITG_12930"/>
      <fbc:geneProduct fbc:id="G_PITG_03270" fbc:label="PITG_03270"/>
      <fbc:geneProduct fbc:id="G_PITG_11468" fbc:label="PITG_11468"/>
      <fbc:geneProduct fbc:id="G_PITG_10850" fbc:label="PITG_10850"/>
      <fbc:geneProduct fbc:id="G_PITG_10454" fbc:label="PITG_10454"/>
      <fbc:geneProduct fbc:id="G_PITG_10452" fbc:label="PITG_10452"/>
      <fbc:geneProduct fbc:id="G_PITG_12194" fbc:label="PITG_12194"/>
      <fbc:geneProduct fbc:id="G_PITG_09791" fbc:label="PITG_09791"/>
      <fbc:geneProduct fbc:id="G_PITG_03460" fbc:label="PITG_03460"/>
      <fbc:geneProduct fbc:id="G_PITG_15705" fbc:label="PITG_15705"/>
      <fbc:geneProduct fbc:id="G_PITG_12949" fbc:label="PITG_12949"/>
      <fbc:geneProduct fbc:id="G_PITG_05583" fbc:label="PITG_05583"/>
      <fbc:geneProduct fbc:id="G_PITG_00565" fbc:label="PITG_00565"/>
      <fbc:geneProduct fbc:id="G_PITG_05582" fbc:label="PITG_05582"/>
      <fbc:geneProduct fbc:id="G_PITG_03226" fbc:label="PITG_03226"/>
      <fbc:geneProduct fbc:id="G_PITG_11406" fbc:label="PITG_11406"/>
      <fbc:geneProduct fbc:id="G_PITG_12989" fbc:label="PITG_12989"/>
      <fbc:geneProduct fbc:id="G_PITG_12990" fbc:label="PITG_12990"/>
      <fbc:geneProduct fbc:id="G_PITG_00564" fbc:label="PITG_00564"/>
      <fbc:geneProduct fbc:id="G_PITG_12958" fbc:label="PITG_12958"/>
      <fbc:geneProduct fbc:id="G_PITG_05542" fbc:label="PITG_05542"/>
      <fbc:geneProduct fbc:id="G_PITG_08061" fbc:label="PITG_08061"/>
      <fbc:geneProduct fbc:id="G_PITG_20350" fbc:label="PITG_20350"/>
      <fbc:geneProduct fbc:id="G_PITG_00300" fbc:label="PITG_00300"/>
      <fbc:geneProduct fbc:id="G_PITG_08445" fbc:label="PITG_08445"/>
      <fbc:geneProduct fbc:id="G_PITG_03764" fbc:label="PITG_03764"/>
      <fbc:geneProduct fbc:id="G_PITG_03493" fbc:label="PITG_03493"/>
      <fbc:geneProduct fbc:id="G_PITG_17289" fbc:label="PITG_17289"/>
      <fbc:geneProduct fbc:id="G_PITG_09954" fbc:label="PITG_09954"/>
      <fbc:geneProduct fbc:id="G_PITG_04822" fbc:label="PITG_04822"/>
      <fbc:geneProduct fbc:id="G_PITG_17302" fbc:label="PITG_17302"/>
      <fbc:geneProduct fbc:id="G_PITG_14170" fbc:label="PITG_14170"/>
      <fbc:geneProduct fbc:id="G_PITG_16088" fbc:label="PITG_16088"/>
      <fbc:geneProduct fbc:id="G_PITG_13399" fbc:label="PITG_13399"/>
      <fbc:geneProduct fbc:id="G_PITG_11065" fbc:label="PITG_11065"/>
      <fbc:geneProduct fbc:id="G_PITG_00765" fbc:label="PITG_00765"/>
      <fbc:geneProduct fbc:id="G_PITG_05939" fbc:label="PITG_05939"/>
      <fbc:geneProduct fbc:id="G_PITG_09726" fbc:label="PITG_09726"/>
      <fbc:geneProduct fbc:id="G_PITG_05701" fbc:label="PITG_05701"/>
      <fbc:geneProduct fbc:id="G_PITG_05696" fbc:label="PITG_05696"/>
      <fbc:geneProduct fbc:id="G_PITG_04065" fbc:label="PITG_04065"/>
      <fbc:geneProduct fbc:id="G_PITG_11767" fbc:label="PITG_11767"/>
      <fbc:geneProduct fbc:id="G_PITG_17074" fbc:label="PITG_17074"/>
      <fbc:geneProduct fbc:id="G_PITG_01446" fbc:label="PITG_01446"/>
      <fbc:geneProduct fbc:id="G_PITG_16024" fbc:label="PITG_16024"/>
      <fbc:geneProduct fbc:id="G_PITG_01514" fbc:label="PITG_01514"/>
      <fbc:geneProduct fbc:id="G_PITG_14084" fbc:label="PITG_14084"/>
      <fbc:geneProduct fbc:id="G_PITG_05377" fbc:label="PITG_05377"/>
      <fbc:geneProduct fbc:id="G_PITG_07039" fbc:label="PITG_07039"/>
      <fbc:geneProduct fbc:id="G_PITG_02981" fbc:label="PITG_02981"/>
      <fbc:geneProduct fbc:id="G_PITG_00571" fbc:label="PITG_00571"/>
      <fbc:geneProduct fbc:id="G_PITG_18414" fbc:label="PITG_18414"/>
      <fbc:geneProduct fbc:id="G_PITG_19174" fbc:label="PITG_19174"/>
      <fbc:geneProduct fbc:id="G_PITG_22654" fbc:label="PITG_22654"/>
      <fbc:geneProduct fbc:id="G_PITG_01808" fbc:label="PITG_01808"/>
      <fbc:geneProduct fbc:id="G_PITG_11445" fbc:label="PITG_11445"/>
      <fbc:geneProduct fbc:id="G_PITG_00028" fbc:label="PITG_00028"/>
      <fbc:geneProduct fbc:id="G_PITG_00029" fbc:label="PITG_00029"/>
      <fbc:geneProduct fbc:id="G_PITG_02852" fbc:label="PITG_02852"/>
      <fbc:geneProduct fbc:id="G_PITG_16476" fbc:label="PITG_16476"/>
      <fbc:geneProduct fbc:id="G_PITG_14589" fbc:label="PITG_14589"/>
      <fbc:geneProduct fbc:id="G_PITG_02728" fbc:label="PITG_02728"/>
      <fbc:geneProduct fbc:id="G_PITG_19865" fbc:label="PITG_19865"/>
      <fbc:geneProduct fbc:id="G_PITG_01862" fbc:label="PITG_01862"/>
      <fbc:geneProduct fbc:id="G_PITG_17346" fbc:label="PITG_17346"/>
      <fbc:geneProduct fbc:id="G_PITG_17032" fbc:label="PITG_17032"/>
      <fbc:geneProduct fbc:id="G_PITG_04121" fbc:label="PITG_04121"/>
      <fbc:geneProduct fbc:id="G_PITG_04989" fbc:label="PITG_04989"/>
      <fbc:geneProduct fbc:id="G_PITG_18300" fbc:label="PITG_18300"/>
      <fbc:geneProduct fbc:id="G_PITG_02854" fbc:label="PITG_02854"/>
      <fbc:geneProduct fbc:id="G_PITG_09413" fbc:label="PITG_09413"/>
      <fbc:geneProduct fbc:id="G_PITG_09412" fbc:label="PITG_09412"/>
      <fbc:geneProduct fbc:id="G_PITG_09367" fbc:label="PITG_09367"/>
      <fbc:geneProduct fbc:id="G_PITG_09296" fbc:label="PITG_09296"/>
      <fbc:geneProduct fbc:id="G_PITG_05850" fbc:label="PITG_05850"/>
      <fbc:geneProduct fbc:id="G_PITG_13586" fbc:label="PITG_13586"/>
      <fbc:geneProduct fbc:id="G_PITG_05851" fbc:label="PITG_05851"/>
      <fbc:geneProduct fbc:id="G_PITG_05853" fbc:label="PITG_05853"/>
      <fbc:geneProduct fbc:id="G_PITG_04661" fbc:label="PITG_04661"/>
      <fbc:geneProduct fbc:id="G_PITG_01768" fbc:label="PITG_01768"/>
      <fbc:geneProduct fbc:id="G_PITG_06518" fbc:label="PITG_06518"/>
      <fbc:geneProduct fbc:id="G_PITG_19096" fbc:label="PITG_19096"/>
      <fbc:geneProduct fbc:id="G_PITG_09415" fbc:label="PITG_09415"/>
      <fbc:geneProduct fbc:id="G_PITG_17003" fbc:label="PITG_17003"/>
      <fbc:geneProduct fbc:id="G_PITG_14492" fbc:label="PITG_14492"/>
      <fbc:geneProduct fbc:id="G_PITG_13761" fbc:label="PITG_13761"/>
      <fbc:geneProduct fbc:id="G_PITG_13762" fbc:label="PITG_13762"/>
      <fbc:geneProduct fbc:id="G_PITG_13763" fbc:label="PITG_13763"/>
      <fbc:geneProduct fbc:id="G_PITG_13737" fbc:label="PITG_13737"/>
      <fbc:geneProduct fbc:id="G_PITG_14478" fbc:label="PITG_14478"/>
      <fbc:geneProduct fbc:id="G_PITG_08675" fbc:label="PITG_08675"/>
      <fbc:geneProduct fbc:id="G_PITG_17330" fbc:label="PITG_17330"/>
      <fbc:geneProduct fbc:id="G_PITG_02274" fbc:label="PITG_02274"/>
      <fbc:geneProduct fbc:id="G_PITG_15045" fbc:label="PITG_15045"/>
      <fbc:geneProduct fbc:id="G_PITG_01066" fbc:label="PITG_01066"/>
      <fbc:geneProduct fbc:id="G_PITG_15871" fbc:label="PITG_15871"/>
      <fbc:geneProduct fbc:id="G_PITG_15659" fbc:label="PITG_15659"/>
      <fbc:geneProduct fbc:id="G_PITG_05998" fbc:label="PITG_05998"/>
      <fbc:geneProduct fbc:id="G_PITG_03347" fbc:label="PITG_03347"/>
      <fbc:geneProduct fbc:id="G_PITG_19993" fbc:label="PITG_19993"/>
      <fbc:geneProduct fbc:id="G_PITG_07845" fbc:label="PITG_07845"/>
      <fbc:geneProduct fbc:id="G_PITG_07846" fbc:label="PITG_07846"/>
      <fbc:geneProduct fbc:id="G_PITG_03530" fbc:label="PITG_03530"/>
      <fbc:geneProduct fbc:id="G_PITG_06977" fbc:label="PITG_06977"/>
      <fbc:geneProduct fbc:id="G_PITG_12837" fbc:label="PITG_12837"/>
      <fbc:geneProduct fbc:id="G_PITG_11474" fbc:label="PITG_11474"/>
      <fbc:geneProduct fbc:id="G_PITG_09937" fbc:label="PITG_09937"/>
      <fbc:geneProduct fbc:id="G_PITG_12824" fbc:label="PITG_12824"/>
      <fbc:geneProduct fbc:id="G_PITG_00289" fbc:label="PITG_00289"/>
      <fbc:geneProduct fbc:id="G_PITG_12818" fbc:label="PITG_12818"/>
      <fbc:geneProduct fbc:id="G_PITG_12053" fbc:label="PITG_12053"/>
      <fbc:geneProduct fbc:id="G_PITG_01187" fbc:label="PITG_01187"/>
      <fbc:geneProduct fbc:id="G_PITG_15778" fbc:label="PITG_15778"/>
      <fbc:geneProduct fbc:id="G_PITG_13013" fbc:label="PITG_13013"/>
      <fbc:geneProduct fbc:id="G_PITG_18927" fbc:label="PITG_18927"/>
      <fbc:geneProduct fbc:id="G_PITG_05318" fbc:label="PITG_05318"/>
      <fbc:geneProduct fbc:id="G_PITG_16328" fbc:label="PITG_16328"/>
      <fbc:geneProduct fbc:id="G_PITG_02992" fbc:label="PITG_02992"/>
      <fbc:geneProduct fbc:id="G_PITG_18296" fbc:label="PITG_18296"/>
      <fbc:geneProduct fbc:id="G_PITG_18298" fbc:label="PITG_18298"/>
      <fbc:geneProduct fbc:id="G_PITG_06610" fbc:label="PITG_06610"/>
      <fbc:geneProduct fbc:id="G_PITG_18998" fbc:label="PITG_18998"/>
      <fbc:geneProduct fbc:id="G_PITG_11120" fbc:label="PITG_11120"/>
      <fbc:geneProduct fbc:id="G_PITG_03335" fbc:label="PITG_03335"/>
      <fbc:geneProduct fbc:id="G_PITG_06820" fbc:label="PITG_06820"/>
      <fbc:geneProduct fbc:id="G_PITG_21660" fbc:label="PITG_21660"/>
      <fbc:geneProduct fbc:id="G_PITG_06808" fbc:label="PITG_06808"/>
      <fbc:geneProduct fbc:id="G_PITG_01287" fbc:label="PITG_01287"/>
      <fbc:geneProduct fbc:id="G_PITG_05196" fbc:label="PITG_05196"/>
      <fbc:geneProduct fbc:id="G_PITG_14967" fbc:label="PITG_14967"/>
      <fbc:geneProduct fbc:id="G_PITG_05817" fbc:label="PITG_05817"/>
      <fbc:geneProduct fbc:id="G_PITG_03015" fbc:label="PITG_03015"/>
      <fbc:geneProduct fbc:id="G_PITG_06929" fbc:label="PITG_06929"/>
      <fbc:geneProduct fbc:id="G_PITG_18372" fbc:label="PITG_18372"/>
      <fbc:geneProduct fbc:id="G_PITG_11157" fbc:label="PITG_11157"/>
      <fbc:geneProduct fbc:id="G_PITG_06891" fbc:label="PITG_06891"/>
      <fbc:geneProduct fbc:id="G_PITG_01103" fbc:label="PITG_01103"/>
      <fbc:geneProduct fbc:id="G_PITG_07121" fbc:label="PITG_07121"/>
      <fbc:geneProduct fbc:id="G_PITG_06896" fbc:label="PITG_06896"/>
      <fbc:geneProduct fbc:id="G_PITG_22688" fbc:label="PITG_22688"/>
      <fbc:geneProduct fbc:id="G_PITG_10108" fbc:label="PITG_10108"/>
      <fbc:geneProduct fbc:id="G_PITG_01654" fbc:label="PITG_01654"/>
      <fbc:geneProduct fbc:id="G_PITG_14810" fbc:label="PITG_14810"/>
      <fbc:geneProduct fbc:id="G_PITG_16047" fbc:label="PITG_16047"/>
      <fbc:geneProduct fbc:id="G_PITG_01940" fbc:label="PITG_01940"/>
      <fbc:geneProduct fbc:id="G_PITG_01938" fbc:label="PITG_01938"/>
      <fbc:geneProduct fbc:id="G_PITG_01939" fbc:label="PITG_01939"/>
      <fbc:geneProduct fbc:id="G_PITG_22103" fbc:label="PITG_22103"/>
      <fbc:geneProduct fbc:id="G_PITG_19493" fbc:label="PITG_19493"/>
      <fbc:geneProduct fbc:id="G_PITG_22685" fbc:label="PITG_22685"/>
      <fbc:geneProduct fbc:id="G_PITG_03865" fbc:label="PITG_03865"/>
      <fbc:geneProduct fbc:id="G_PITG_17837" fbc:label="PITG_17837"/>
      <fbc:geneProduct fbc:id="G_PITG_17848" fbc:label="PITG_17848"/>
      <fbc:geneProduct fbc:id="G_PITG_01908" fbc:label="PITG_01908"/>
      <fbc:geneProduct fbc:id="G_PITG_08497" fbc:label="PITG_08497"/>
      <fbc:geneProduct fbc:id="G_PITG_00673" fbc:label="PITG_00673"/>
      <fbc:geneProduct fbc:id="G_PITG_17844" fbc:label="PITG_17844"/>
      <fbc:geneProduct fbc:id="G_PITG_17846" fbc:label="PITG_17846"/>
      <fbc:geneProduct fbc:id="G_PITG_00674" fbc:label="PITG_00674"/>
      <fbc:geneProduct fbc:id="G_PITG_21981" fbc:label="PITG_21981"/>
      <fbc:geneProduct fbc:id="G_PITG_17842" fbc:label="PITG_17842"/>
      <fbc:geneProduct fbc:id="G_PITG_14412" fbc:label="PITG_14412"/>
      <fbc:geneProduct fbc:id="G_PITG_17471" fbc:label="PITG_17471"/>
      <fbc:geneProduct fbc:id="G_PITG_20792" fbc:label="PITG_20792"/>
      <fbc:geneProduct fbc:id="G_PITG_13832" fbc:label="PITG_13832"/>
      <fbc:geneProduct fbc:id="G_PITG_01860" fbc:label="PITG_01860"/>
      <fbc:geneProduct fbc:id="G_PITG_05507" fbc:label="PITG_05507"/>
      <fbc:geneProduct fbc:id="G_PITG_10312" fbc:label="PITG_10312"/>
      <fbc:geneProduct fbc:id="G_PITG_15392" fbc:label="PITG_15392"/>
      <fbc:geneProduct fbc:id="G_PITG_16477" fbc:label="PITG_16477"/>
      <fbc:geneProduct fbc:id="G_PITG_17945" fbc:label="PITG_17945"/>
      <fbc:geneProduct fbc:id="G_PITG_06476" fbc:label="PITG_06476"/>
      <fbc:geneProduct fbc:id="G_PITG_17947" fbc:label="PITG_17947"/>
      <fbc:geneProduct fbc:id="G_PITG_00299" fbc:label="PITG_00299"/>
      <fbc:geneProduct fbc:id="G_PITG_19547" fbc:label="PITG_19547"/>
      <fbc:geneProduct fbc:id="G_PITG_19550" fbc:label="PITG_19550"/>
      <fbc:geneProduct fbc:id="G_PITG_13139" fbc:label="PITG_13139"/>
      <fbc:geneProduct fbc:id="G_PITG_11489" fbc:label="PITG_11489"/>
      <fbc:geneProduct fbc:id="G_PITG_18327" fbc:label="PITG_18327"/>
      <fbc:geneProduct fbc:id="G_PITG_00163" fbc:label="PITG_00163"/>
      <fbc:geneProduct fbc:id="G_PITG_08022" fbc:label="PITG_08022"/>
      <fbc:geneProduct fbc:id="G_PITG_07283" fbc:label="PITG_07283"/>
      <fbc:geneProduct fbc:id="G_PITG_03365" fbc:label="PITG_03365"/>
      <fbc:geneProduct fbc:id="G_PITG_06021" fbc:label="PITG_06021"/>
      <fbc:geneProduct fbc:id="G_PITG_06016" fbc:label="PITG_06016"/>
      <fbc:geneProduct fbc:id="G_PITG_13615" fbc:label="PITG_13615"/>
      <fbc:geneProduct fbc:id="G_PITG_08045" fbc:label="PITG_08045"/>
      <fbc:geneProduct fbc:id="G_PITG_13265" fbc:label="PITG_13265"/>
      <fbc:geneProduct fbc:id="G_PITG_04877" fbc:label="PITG_04877"/>
      <fbc:geneProduct fbc:id="G_PITG_06147" fbc:label="PITG_06147"/>
      <fbc:geneProduct fbc:id="G_PITG_10160" fbc:label="PITG_10160"/>
      <fbc:geneProduct fbc:id="G_PITG_15466" fbc:label="PITG_15466"/>
      <fbc:geneProduct fbc:id="G_PITG_17325" fbc:label="PITG_17325"/>
      <fbc:geneProduct fbc:id="G_PITG_00393" fbc:label="PITG_00393"/>
      <fbc:geneProduct fbc:id="G_PITG_00394" fbc:label="PITG_00394"/>
      <fbc:geneProduct fbc:id="G_PITG_09698" fbc:label="PITG_09698"/>
      <fbc:geneProduct fbc:id="G_PITG_07328" fbc:label="PITG_07328"/>
      <fbc:geneProduct fbc:id="G_PITG_07048" fbc:label="PITG_07048"/>
      <fbc:geneProduct fbc:id="G_PITG_15626" fbc:label="PITG_15626"/>
      <fbc:geneProduct fbc:id="G_PITG_12342" fbc:label="PITG_12342"/>
      <fbc:geneProduct fbc:id="G_PITG_10777" fbc:label="PITG_10777"/>
      <fbc:geneProduct fbc:id="G_PITG_20965" fbc:label="PITG_20965"/>
      <fbc:geneProduct fbc:id="G_PITG_00140" fbc:label="PITG_00140"/>
      <fbc:geneProduct fbc:id="G_PITG_06672" fbc:label="PITG_06672"/>
      <fbc:geneProduct fbc:id="G_PITG_11139" fbc:label="PITG_11139"/>
      <fbc:geneProduct fbc:id="G_PITG_14384" fbc:label="PITG_14384"/>
      <fbc:geneProduct fbc:id="G_PITG_15696" fbc:label="PITG_15696"/>
      <fbc:geneProduct fbc:id="G_PITG_06421" fbc:label="PITG_06421"/>
      <fbc:geneProduct fbc:id="G_PITG_11497" fbc:label="PITG_11497"/>
      <fbc:geneProduct fbc:id="G_PITG_07881" fbc:label="PITG_07881"/>
      <fbc:geneProduct fbc:id="G_PITG_08600" fbc:label="PITG_08600"/>
      <fbc:geneProduct fbc:id="G_PITG_07311" fbc:label="PITG_07311"/>
      <fbc:geneProduct fbc:id="G_PITG_11159" fbc:label="PITG_11159"/>
      <fbc:geneProduct fbc:id="G_PITG_23133" fbc:label="PITG_23133"/>
      <fbc:geneProduct fbc:id="G_PITG_12165" fbc:label="PITG_12165"/>
      <fbc:geneProduct fbc:id="G_PITG_07399" fbc:label="PITG_07399"/>
      <fbc:geneProduct fbc:id="G_PITG_12166" fbc:label="PITG_12166"/>
      <fbc:geneProduct fbc:id="G_PITG_17921" fbc:label="PITG_17921"/>
      <fbc:geneProduct fbc:id="G_PITG_23190" fbc:label="PITG_23190"/>
      <fbc:geneProduct fbc:id="G_PITG_04527" fbc:label="PITG_04527"/>
      <fbc:geneProduct fbc:id="G_PITG_20790" fbc:label="PITG_20790"/>
      <fbc:geneProduct fbc:id="G_PITG_03675" fbc:label="PITG_03675"/>
      <fbc:geneProduct fbc:id="G_PITG_13301" fbc:label="PITG_13301"/>
      <fbc:geneProduct fbc:id="G_PITG_23183" fbc:label="PITG_23183"/>
      <fbc:geneProduct fbc:id="G_PITG_13604" fbc:label="PITG_13604"/>
      <fbc:geneProduct fbc:id="G_PITG_13976" fbc:label="PITG_13976"/>
      <fbc:geneProduct fbc:id="G_PITG_03295" fbc:label="PITG_03295"/>
      <fbc:geneProduct fbc:id="G_PITG_03291" fbc:label="PITG_03291"/>
      <fbc:geneProduct fbc:id="G_PITG_03568" fbc:label="PITG_03568"/>
      <fbc:geneProduct fbc:id="G_PITG_17127" fbc:label="PITG_17127"/>
      <fbc:geneProduct fbc:id="G_PITG_15900" fbc:label="PITG_15900"/>
      <fbc:geneProduct fbc:id="G_PITG_12075" fbc:label="PITG_12075"/>
      <fbc:geneProduct fbc:id="G_PITG_02839" fbc:label="PITG_02839"/>
      <fbc:geneProduct fbc:id="G_PITG_11795" fbc:label="PITG_11795"/>
      <fbc:geneProduct fbc:id="G_PITG_00863" fbc:label="PITG_00863"/>
      <fbc:geneProduct fbc:id="G_PITG_02047" fbc:label="PITG_02047"/>
      <fbc:geneProduct fbc:id="G_PITG_01427" fbc:label="PITG_01427"/>
      <fbc:geneProduct fbc:id="G_PITG_02664" fbc:label="PITG_02664"/>
      <fbc:geneProduct fbc:id="G_PITG_02478" fbc:label="PITG_02478"/>
      <fbc:geneProduct fbc:id="G_PITG_11912" fbc:label="PITG_11912"/>
      <fbc:geneProduct fbc:id="G_PITG_06981" fbc:label="PITG_06981"/>
      <fbc:geneProduct fbc:id="G_PITG_16527" fbc:label="PITG_16527"/>
      <fbc:geneProduct fbc:id="G_PITG_02856" fbc:label="PITG_02856"/>
      <fbc:geneProduct fbc:id="G_PITG_05537" fbc:label="PITG_05537"/>
      <fbc:geneProduct fbc:id="G_PITG_22904" fbc:label="PITG_22904"/>
      <fbc:geneProduct fbc:id="G_PITG_17787" fbc:label="PITG_17787"/>
      <fbc:geneProduct fbc:id="G_PITG_05935" fbc:label="PITG_05935"/>
      <fbc:geneProduct fbc:id="G_PITG_03076" fbc:label="PITG_03076"/>
      <fbc:geneProduct fbc:id="G_PITG_16207" fbc:label="PITG_16207"/>
      <fbc:geneProduct fbc:id="G_PITG_03995" fbc:label="PITG_03995"/>
      <fbc:geneProduct fbc:id="G_PITG_19163" fbc:label="PITG_19163"/>
      <fbc:geneProduct fbc:id="G_PITG_15053" fbc:label="PITG_15053"/>
      <fbc:geneProduct fbc:id="G_PITG_15267" fbc:label="PITG_15267"/>
      <fbc:geneProduct fbc:id="G_PITG_11000" fbc:label="PITG_11000"/>
      <fbc:geneProduct fbc:id="G_PITG_14230" fbc:label="PITG_14230"/>
      <fbc:geneProduct fbc:id="G_PITG_10518" fbc:label="PITG_10518"/>
      <fbc:geneProduct fbc:id="G_PITG_05522" fbc:label="PITG_05522"/>
      <fbc:geneProduct fbc:id="G_KATNA1" fbc:label="KATNA1"/>
      <fbc:geneProduct fbc:id="G_PITG_14009" fbc:label="PITG_14009"/>
      <fbc:geneProduct fbc:id="G_PITG_13790" fbc:label="PITG_13790"/>
      <fbc:geneProduct fbc:id="G_PITG_17950" fbc:label="PITG_17950"/>
      <fbc:geneProduct fbc:id="G_PITG_13395" fbc:label="PITG_13395"/>
      <fbc:geneProduct fbc:id="G_PITG_13017" fbc:label="PITG_13017"/>
      <fbc:geneProduct fbc:id="G_PITG_22682" fbc:label="PITG_22682"/>
      <fbc:geneProduct fbc:id="G_PITG_03987" fbc:label="PITG_03987"/>
      <fbc:geneProduct fbc:id="G_PITG_03234" fbc:label="PITG_03234"/>
      <fbc:geneProduct fbc:id="G_PITG_08316" fbc:label="PITG_08316"/>
      <fbc:geneProduct fbc:id="G_PITG_09943" fbc:label="PITG_09943"/>
      <fbc:geneProduct fbc:id="G_PITG_11812" fbc:label="PITG_11812"/>
      <fbc:geneProduct fbc:id="G_PITG_08886" fbc:label="PITG_08886"/>
      <fbc:geneProduct fbc:id="G_PITG_05204" fbc:label="PITG_05204"/>
      <fbc:geneProduct fbc:id="G_PITG_06827" fbc:label="PITG_06827"/>
      <fbc:geneProduct fbc:id="G_PITG_05206" fbc:label="PITG_05206"/>
      <fbc:geneProduct fbc:id="G_PITG_06595" fbc:label="PITG_06595"/>
      <fbc:geneProduct fbc:id="G_PITG_13235" fbc:label="PITG_13235"/>
      <fbc:geneProduct fbc:id="G_PITG_17617" fbc:label="PITG_17617"/>
      <fbc:geneProduct fbc:id="G_PITG_00499" fbc:label="PITG_00499"/>
      <fbc:geneProduct fbc:id="G_PITG_12940" fbc:label="PITG_12940"/>
      <fbc:geneProduct fbc:id="G_KATNAL2" fbc:label="KATNAL2"/>
      <fbc:geneProduct fbc:id="G_PITG_06792" fbc:label="PITG_06792"/>
      <fbc:geneProduct fbc:id="G_PITG_00693" fbc:label="PITG_00693"/>
      <fbc:geneProduct fbc:id="G_PITG_23151" fbc:label="PITG_23151"/>
      <fbc:geneProduct fbc:id="G_PITG_00109" fbc:label="PITG_00109"/>
      <fbc:geneProduct fbc:id="G_PITG_15837" fbc:label="PITG_15837"/>
      <fbc:geneProduct fbc:id="G_PITG_03324" fbc:label="PITG_03324"/>
      <fbc:geneProduct fbc:id="G_PITG_15139" fbc:label="PITG_15139"/>
      <fbc:geneProduct fbc:id="G_PITG_10081" fbc:label="PITG_10081"/>
      <fbc:geneProduct fbc:id="G_PITG_00227" fbc:label="PITG_00227"/>
      <fbc:geneProduct fbc:id="G_PITG_04940" fbc:label="PITG_04940"/>
      <fbc:geneProduct fbc:id="G_PITG_09282" fbc:label="PITG_09282"/>
      <fbc:geneProduct fbc:id="G_PITG_06048" fbc:label="PITG_06048"/>
      <fbc:geneProduct fbc:id="G_PITG_05211" fbc:label="PITG_05211"/>
      <fbc:geneProduct fbc:id="G_PITG_16061" fbc:label="PITG_16061"/>
      <fbc:geneProduct fbc:id="G_PITG_10083" fbc:label="PITG_10083"/>
      <fbc:geneProduct fbc:id="G_PITG_03401" fbc:label="PITG_03401"/>
      <fbc:geneProduct fbc:id="G_PITG_09042" fbc:label="PITG_09042"/>
      <fbc:geneProduct fbc:id="G_PITG_03157" fbc:label="PITG_03157"/>
      <fbc:geneProduct fbc:id="G_PITG_04426" fbc:label="PITG_04426"/>
      <fbc:geneProduct fbc:id="G_PITG_13135" fbc:label="PITG_13135"/>
      <fbc:geneProduct fbc:id="G_PITG_05260" fbc:label="PITG_05260"/>
      <fbc:geneProduct fbc:id="G_PITG_03275" fbc:label="PITG_03275"/>
      <fbc:geneProduct fbc:id="G_PITG_13336" fbc:label="PITG_13336"/>
      <fbc:geneProduct fbc:id="G_PITG_02677" fbc:label="PITG_02677"/>
      <fbc:geneProduct fbc:id="G_PITG_02482" fbc:label="PITG_02482"/>
      <fbc:geneProduct fbc:id="G_PITG_13451" fbc:label="PITG_13451"/>
      <fbc:geneProduct fbc:id="G_PITG_08997" fbc:label="PITG_08997"/>
      <fbc:geneProduct fbc:id="G_PITG_08026" fbc:label="PITG_08026"/>
      <fbc:geneProduct fbc:id="G_PITG_12346" fbc:label="PITG_12346"/>
      <fbc:geneProduct fbc:id="G_PITG_18193" fbc:label="PITG_18193"/>
      <fbc:geneProduct fbc:id="G_PITG_18183" fbc:label="PITG_18183"/>
      <fbc:geneProduct fbc:id="G_PITG_08933" fbc:label="PITG_08933"/>
      <fbc:geneProduct fbc:id="G_PITG_00845" fbc:label="PITG_00845"/>
      <fbc:geneProduct fbc:id="G_PITG_00491" fbc:label="PITG_00491"/>
      <fbc:geneProduct fbc:id="G_PITG_00496" fbc:label="PITG_00496"/>
      <fbc:geneProduct fbc:id="G_PITG_17975" fbc:label="PITG_17975"/>
      <fbc:geneProduct fbc:id="G_PITG_06454" fbc:label="PITG_06454"/>
      <fbc:geneProduct fbc:id="G_PITG_13596" fbc:label="PITG_13596"/>
      <fbc:geneProduct fbc:id="G_PITG_17262" fbc:label="PITG_17262"/>
      <fbc:geneProduct fbc:id="G_PITG_00661" fbc:label="PITG_00661"/>
      <fbc:geneProduct fbc:id="G_PITG_07790" fbc:label="PITG_07790"/>
      <fbc:geneProduct fbc:id="G_PITG_00471" fbc:label="PITG_00471"/>
      <fbc:geneProduct fbc:id="G_PITG_02136" fbc:label="PITG_02136"/>
      <fbc:geneProduct fbc:id="G_PITG_11976" fbc:label="PITG_11976"/>
      <fbc:geneProduct fbc:id="G_PITG_17445" fbc:label="PITG_17445"/>
      <fbc:geneProduct fbc:id="G_PITG_08955" fbc:label="PITG_08955"/>
      <fbc:geneProduct fbc:id="G_PITG_08579" fbc:label="PITG_08579"/>
      <fbc:geneProduct fbc:id="G_PITG_16741" fbc:label="PITG_16741"/>
      <fbc:geneProduct fbc:id="G_PITG_02846" fbc:label="PITG_02846"/>
      <fbc:geneProduct fbc:id="G_PITG_10874" fbc:label="PITG_10874"/>
      <fbc:geneProduct fbc:id="G_PITG_15736" fbc:label="PITG_15736"/>
      <fbc:geneProduct fbc:id="G_PITG_08737" fbc:label="PITG_08737"/>
      <fbc:geneProduct fbc:id="G_PITG_07126" fbc:label="PITG_07126"/>
      <fbc:geneProduct fbc:id="G_PITG_04113" fbc:label="PITG_04113"/>
      <fbc:geneProduct fbc:id="G_PITG_04122" fbc:label="PITG_04122"/>
      <fbc:geneProduct fbc:id="G_PITG_11416" fbc:label="PITG_11416"/>
      <fbc:geneProduct fbc:id="G_PITG_10287" fbc:label="PITG_10287"/>
      <fbc:geneProduct fbc:id="G_PITG_09923" fbc:label="PITG_09923"/>
      <fbc:geneProduct fbc:id="G_PITG_20465" fbc:label="PITG_20465"/>
      <fbc:geneProduct fbc:id="G_PITG_13666" fbc:label="PITG_13666"/>
      <fbc:geneProduct fbc:id="G_PITG_18048" fbc:label="PITG_18048"/>
      <fbc:geneProduct fbc:id="G_PITG_00636" fbc:label="PITG_00636"/>
      <fbc:geneProduct fbc:id="G_PITG_03608" fbc:label="PITG_03608"/>
      <fbc:geneProduct fbc:id="G_PITG_11241" fbc:label="PITG_11241"/>
      <fbc:geneProduct fbc:id="G_PITG_01409" fbc:label="PITG_01409"/>
      <fbc:geneProduct fbc:id="G_PITG_01953" fbc:label="PITG_01953"/>
      <fbc:geneProduct fbc:id="G_PITG_16326" fbc:label="PITG_16326"/>
      <fbc:geneProduct fbc:id="G_PITG_11238" fbc:label="PITG_11238"/>
      <fbc:geneProduct fbc:id="G_PITG_01957" fbc:label="PITG_01957"/>
      <fbc:geneProduct fbc:id="G_PITG_07031" fbc:label="PITG_07031"/>
      <fbc:geneProduct fbc:id="G_PITG_07038" fbc:label="PITG_07038"/>
      <fbc:geneProduct fbc:id="G_PITG_18578" fbc:label="PITG_18578"/>
      <fbc:geneProduct fbc:id="G_PITG_01336" fbc:label="PITG_01336"/>
      <fbc:geneProduct fbc:id="G_PITG_00887" fbc:label="PITG_00887"/>
      <fbc:geneProduct fbc:id="G_PITG_11239" fbc:label="PITG_11239"/>
      <fbc:geneProduct fbc:id="G_PITG_04941" fbc:label="PITG_04941"/>
      <fbc:geneProduct fbc:id="G_PITG_03959" fbc:label="PITG_03959"/>
      <fbc:geneProduct fbc:id="G_PITG_13302" fbc:label="PITG_13302"/>
      <fbc:geneProduct fbc:id="G_PITG_08751" fbc:label="PITG_08751"/>
      <fbc:geneProduct fbc:id="G_PITG_06715" fbc:label="PITG_06715"/>
      <fbc:geneProduct fbc:id="G_PITG_11044" fbc:label="PITG_11044"/>
      <fbc:geneProduct fbc:id="G_PITG_10938" fbc:label="PITG_10938"/>
      <fbc:geneProduct fbc:id="G_PITG_11999" fbc:label="PITG_11999"/>
      <fbc:geneProduct fbc:id="G_PITG_18708" fbc:label="PITG_18708"/>
      <fbc:geneProduct fbc:id="G_PITG_01848" fbc:label="PITG_01848"/>
      <fbc:geneProduct fbc:id="G_PITG_01849" fbc:label="PITG_01849"/>
      <fbc:geneProduct fbc:id="G_PITG_19036" fbc:label="PITG_19036"/>
      <fbc:geneProduct fbc:id="G_PITG_01775" fbc:label="PITG_01775"/>
      <fbc:geneProduct fbc:id="G_PITG_13732" fbc:label="PITG_13732"/>
      <fbc:geneProduct fbc:id="G_PITG_05777" fbc:label="PITG_05777"/>
      <fbc:geneProduct fbc:id="G_PITG_02425" fbc:label="PITG_02425"/>
      <fbc:geneProduct fbc:id="G_PITG_04242" fbc:label="PITG_04242"/>
      <fbc:geneProduct fbc:id="G_PITG_04681" fbc:label="PITG_04681"/>
      <fbc:geneProduct fbc:id="G_PITG_03574" fbc:label="PITG_03574"/>
      <fbc:geneProduct fbc:id="G_PITG_12475" fbc:label="PITG_12475"/>
      <fbc:geneProduct fbc:id="G_PITG_11237" fbc:label="PITG_11237"/>
      <fbc:geneProduct fbc:id="G_PITG_01417" fbc:label="PITG_01417"/>
      <fbc:geneProduct fbc:id="G_PITG_10623" fbc:label="PITG_10623"/>
      <fbc:geneProduct fbc:id="G_PITG_02576" fbc:label="PITG_02576"/>
      <fbc:geneProduct fbc:id="G_PITG_21172" fbc:label="PITG_21172"/>
      <fbc:geneProduct fbc:id="G_PITG_11016" fbc:label="PITG_11016"/>
      <fbc:geneProduct fbc:id="G_PITG_06979" fbc:label="PITG_06979"/>
      <fbc:geneProduct fbc:id="G_PITG_00221" fbc:label="PITG_00221"/>
      <fbc:geneProduct fbc:id="G_PITG_05805" fbc:label="PITG_05805"/>
      <fbc:geneProduct fbc:id="G_PITG_02038" fbc:label="PITG_02038"/>
      <fbc:geneProduct fbc:id="G_PITG_13176" fbc:label="PITG_13176"/>
      <fbc:geneProduct fbc:id="G_PITG_10007" fbc:label="PITG_10007"/>
      <fbc:geneProduct fbc:id="G_PITG_05539" fbc:label="PITG_05539"/>
      <fbc:geneProduct fbc:id="G_PITG_17588" fbc:label="PITG_17588"/>
      <fbc:geneProduct fbc:id="G_PITG_17872" fbc:label="PITG_17872"/>
      <fbc:geneProduct fbc:id="G_PITG_07239" fbc:label="PITG_07239"/>
      <fbc:geneProduct fbc:id="G_PITG_03658" fbc:label="PITG_03658"/>
      <fbc:geneProduct fbc:id="G_PITG_02115" fbc:label="PITG_02115"/>
      <fbc:geneProduct fbc:id="G_PITG_22865" fbc:label="PITG_22865"/>
      <fbc:geneProduct fbc:id="G_PITG_07991" fbc:label="PITG_07991"/>
      <fbc:geneProduct fbc:id="G_PITG_00177" fbc:label="PITG_00177"/>
      <fbc:geneProduct fbc:id="G_PITG_09635" fbc:label="PITG_09635"/>
      <fbc:geneProduct fbc:id="G_PITG_09576" fbc:label="PITG_09576"/>
      <fbc:geneProduct fbc:id="G_PITG_14831" fbc:label="PITG_14831"/>
      <fbc:geneProduct fbc:id="G_PITG_06222" fbc:label="PITG_06222"/>
      <fbc:geneProduct fbc:id="G_PITG_08714" fbc:label="PITG_08714"/>
      <fbc:geneProduct fbc:id="G_PITG_03833" fbc:label="PITG_03833"/>
      <fbc:geneProduct fbc:id="G_PITG_18185" fbc:label="PITG_18185"/>
      <fbc:geneProduct fbc:id="G_PITG_03651" fbc:label="PITG_03651"/>
      <fbc:geneProduct fbc:id="G_PITG_00284" fbc:label="PITG_00284"/>
      <fbc:geneProduct fbc:id="G_PITG_02921" fbc:label="PITG_02921"/>
      <fbc:geneProduct fbc:id="G_PITG_08369" fbc:label="PITG_08369"/>
      <fbc:geneProduct fbc:id="G_PITG_11907" fbc:label="PITG_11907"/>
      <fbc:geneProduct fbc:id="G_PITG_10052" fbc:label="PITG_10052"/>
      <fbc:geneProduct fbc:id="G_PITG_13753" fbc:label="PITG_13753"/>
      <fbc:geneProduct fbc:id="G_PITG_17907" fbc:label="PITG_17907"/>
      <fbc:geneProduct fbc:id="G_PITG_06108" fbc:label="PITG_06108"/>
      <fbc:geneProduct fbc:id="G_PITG_11929" fbc:label="PITG_11929"/>
      <fbc:geneProduct fbc:id="G_PITG_06783" fbc:label="PITG_06783"/>
      <fbc:geneProduct fbc:id="G_PITG_12278" fbc:label="PITG_12278"/>
      <fbc:geneProduct fbc:id="G_PITG_05225" fbc:label="PITG_05225"/>
      <fbc:geneProduct fbc:id="G_PITG_00623" fbc:label="PITG_00623"/>
      <fbc:geneProduct fbc:id="G_PITG_07035" fbc:label="PITG_07035"/>
      <fbc:geneProduct fbc:id="G_PITG_03135" fbc:label="PITG_03135"/>
      <fbc:geneProduct fbc:id="G_PITG_03411" fbc:label="PITG_03411"/>
      <fbc:geneProduct fbc:id="G_PITG_16017" fbc:label="PITG_16017"/>
      <fbc:geneProduct fbc:id="G_PITG_16018" fbc:label="PITG_16018"/>
      <fbc:geneProduct fbc:id="G_PITG_00578" fbc:label="PITG_00578"/>
      <fbc:geneProduct fbc:id="G_PITG_02281" fbc:label="PITG_02281"/>
      <fbc:geneProduct fbc:id="G_PITG_14966" fbc:label="PITG_14966"/>
      <fbc:geneProduct fbc:id="G_PITG_05373" fbc:label="PITG_05373"/>
      <fbc:geneProduct fbc:id="G_PITG_03919" fbc:label="PITG_03919"/>
      <fbc:geneProduct fbc:id="G_PITG_03920" fbc:label="PITG_03920"/>
      <fbc:geneProduct fbc:id="G_PITG_17983" fbc:label="PITG_17983"/>
      <fbc:geneProduct fbc:id="G_PITG_01627" fbc:label="PITG_01627"/>
      <fbc:geneProduct fbc:id="G_PITG_01970" fbc:label="PITG_01970"/>
      <fbc:geneProduct fbc:id="G_PITG_17007" fbc:label="PITG_17007"/>
      <fbc:geneProduct fbc:id="G_PITG_16984" fbc:label="PITG_16984"/>
      <fbc:geneProduct fbc:id="G_PITG_19774" fbc:label="PITG_19774"/>
      <fbc:geneProduct fbc:id="G_PITG_04057" fbc:label="PITG_04057"/>
      <fbc:geneProduct fbc:id="G_PITG_01695" fbc:label="PITG_01695"/>
      <fbc:geneProduct fbc:id="G_PITG_07029" fbc:label="PITG_07029"/>
      <fbc:geneProduct fbc:id="G_PITG_00146" fbc:label="PITG_00146"/>
      <fbc:geneProduct fbc:id="G_PITG_04644" fbc:label="PITG_04644"/>
      <fbc:geneProduct fbc:id="G_PITG_00754" fbc:label="PITG_00754"/>
      <fbc:geneProduct fbc:id="G_PITG_19474" fbc:label="PITG_19474"/>
      <fbc:geneProduct fbc:id="G_PITG_04683" fbc:label="PITG_04683"/>
      <fbc:geneProduct fbc:id="G_PITG_00543" fbc:label="PITG_00543"/>
      <fbc:geneProduct fbc:id="G_PITG_04708" fbc:label="PITG_04708"/>
      <fbc:geneProduct fbc:id="G_PITG_03681" fbc:label="PITG_03681"/>
      <fbc:geneProduct fbc:id="G_PITG_00324" fbc:label="PITG_00324"/>
      <fbc:geneProduct fbc:id="G_PITG_07820" fbc:label="PITG_07820"/>
      <fbc:geneProduct fbc:id="G_PITG_05263" fbc:label="PITG_05263"/>
      <fbc:geneProduct fbc:id="G_PITG_13486" fbc:label="PITG_13486"/>
      <fbc:geneProduct fbc:id="G_PITG_19737" fbc:label="PITG_19737"/>
      <fbc:geneProduct fbc:id="G_PITG_20687" fbc:label="PITG_20687"/>
      <fbc:geneProduct fbc:id="G_PITG_03992" fbc:label="PITG_03992"/>
      <fbc:geneProduct fbc:id="G_PITG_00291" fbc:label="PITG_00291"/>
      <fbc:geneProduct fbc:id="G_PITG_08129" fbc:label="PITG_08129"/>
      <fbc:geneProduct fbc:id="G_PITG_12517" fbc:label="PITG_12517"/>
      <fbc:geneProduct fbc:id="G_PITG_03440" fbc:label="PITG_03440"/>
      <fbc:geneProduct fbc:id="G_PITG_21117" fbc:label="PITG_21117"/>
      <fbc:geneProduct fbc:id="G_PITG_03441" fbc:label="PITG_03441"/>
      <fbc:geneProduct fbc:id="G_PITG_18375" fbc:label="PITG_18375"/>
      <fbc:geneProduct fbc:id="G_PITG_16468" fbc:label="PITG_16468"/>
      <fbc:geneProduct fbc:id="G_PITG_06874" fbc:label="PITG_06874"/>
      <fbc:geneProduct fbc:id="G_PITG_01742" fbc:label="PITG_01742"/>
      <fbc:geneProduct fbc:id="G_PITG_01804" fbc:label="PITG_01804"/>
      <fbc:geneProduct fbc:id="G_PITG_05465" fbc:label="PITG_05465"/>
      <fbc:geneProduct fbc:id="G_PITG_04885" fbc:label="PITG_04885"/>
      <fbc:geneProduct fbc:id="G_PITG_15850" fbc:label="PITG_15850"/>
      <fbc:geneProduct fbc:id="G_PITG_14642" fbc:label="PITG_14642"/>
      <fbc:geneProduct fbc:id="G_PITG_02049" fbc:label="PITG_02049"/>
      <fbc:geneProduct fbc:id="G_PITG_06930" fbc:label="PITG_06930"/>
      <fbc:geneProduct fbc:id="G_PITG_13096" fbc:label="PITG_13096"/>
      <fbc:geneProduct fbc:id="G_PITG_02594" fbc:label="PITG_02594"/>
      <fbc:geneProduct fbc:id="G_PITG_03904" fbc:label="PITG_03904"/>
      <fbc:geneProduct fbc:id="G_PITG_22719" fbc:label="PITG_22719"/>
      <fbc:geneProduct fbc:id="G_PITG_17639" fbc:label="PITG_17639"/>
      <fbc:geneProduct fbc:id="G_PITG_03453" fbc:label="PITG_03453"/>
      <fbc:geneProduct fbc:id="G_PITG_08640" fbc:label="PITG_08640"/>
      <fbc:geneProduct fbc:id="G_PITG_00732" fbc:label="PITG_00732"/>
      <fbc:geneProduct fbc:id="G_PITG_13775" fbc:label="PITG_13775"/>
      <fbc:geneProduct fbc:id="G_PITG_15100" fbc:label="PITG_15100"/>
      <fbc:geneProduct fbc:id="G_PITG_15505" fbc:label="PITG_15505"/>
      <fbc:geneProduct fbc:id="G_PITG_20527" fbc:label="PITG_20527"/>
      <fbc:geneProduct fbc:id="G_PITG_09450" fbc:label="PITG_09450"/>
      <fbc:geneProduct fbc:id="G_PITG_18642" fbc:label="PITG_18642"/>
      <fbc:geneProduct fbc:id="G_PITG_03516" fbc:label="PITG_03516"/>
      <fbc:geneProduct fbc:id="G_PITG_08326" fbc:label="PITG_08326"/>
      <fbc:geneProduct fbc:id="G_PITG_19219" fbc:label="PITG_19219"/>
      <fbc:geneProduct fbc:id="G_PITG_05369" fbc:label="PITG_05369"/>
      <fbc:geneProduct fbc:id="G_PITG_02753" fbc:label="PITG_02753"/>
      <fbc:geneProduct fbc:id="G_PITG_03056" fbc:label="PITG_03056"/>
      <fbc:geneProduct fbc:id="G_PITG_03713" fbc:label="PITG_03713"/>
      <fbc:geneProduct fbc:id="G_PITG_02112" fbc:label="PITG_02112"/>
      <fbc:geneProduct fbc:id="G_PITG_12946" fbc:label="PITG_12946"/>
      <fbc:geneProduct fbc:id="G_PITG_01689" fbc:label="PITG_01689"/>
      <fbc:geneProduct fbc:id="G_PITG_15640" fbc:label="PITG_15640"/>
      <fbc:geneProduct fbc:id="G_PITG_00703" fbc:label="PITG_00703"/>
      <fbc:geneProduct fbc:id="G_PITG_13341" fbc:label="PITG_13341"/>
      <fbc:geneProduct fbc:id="G_PITG_17928" fbc:label="PITG_17928"/>
      <fbc:geneProduct fbc:id="G_PITG_10032" fbc:label="PITG_10032"/>
      <fbc:geneProduct fbc:id="G_PITG_11142" fbc:label="PITG_11142"/>
      <fbc:geneProduct fbc:id="G_PITG_16071" fbc:label="PITG_16071"/>
      <fbc:geneProduct fbc:id="G_PITG_10601" fbc:label="PITG_10601"/>
      <fbc:geneProduct fbc:id="G_PITG_00448" fbc:label="PITG_00448"/>
      <fbc:geneProduct fbc:id="G_PITG_01193" fbc:label="PITG_01193"/>
      <fbc:geneProduct fbc:id="G_PITG_02621" fbc:label="PITG_02621"/>
      <fbc:geneProduct fbc:id="G_PITG_05140" fbc:label="PITG_05140"/>
      <fbc:geneProduct fbc:id="G_PITG_13257" fbc:label="PITG_13257"/>
      <fbc:geneProduct fbc:id="G_PITG_02607" fbc:label="PITG_02607"/>
      <fbc:geneProduct fbc:id="G_PITG_03598" fbc:label="PITG_03598"/>
      <fbc:geneProduct fbc:id="G_PITG_04333" fbc:label="PITG_04333"/>
      <fbc:geneProduct fbc:id="G_PITG_02579" fbc:label="PITG_02579"/>
      <fbc:geneProduct fbc:id="G_PITG_07143" fbc:label="PITG_07143"/>
      <fbc:geneProduct fbc:id="G_PITG_02786" fbc:label="PITG_02786"/>
      <fbc:geneProduct fbc:id="G_PITG_02785" fbc:label="PITG_02785"/>
      <fbc:geneProduct fbc:id="G_PITG_17599" fbc:label="PITG_17599"/>
      <fbc:geneProduct fbc:id="G_PITG_18883" fbc:label="PITG_18883"/>
      <fbc:geneProduct fbc:id="G_PITG_14043" fbc:label="PITG_14043"/>
      <fbc:geneProduct fbc:id="G_PITG_18873" fbc:label="PITG_18873"/>
      <fbc:geneProduct fbc:id="G_PITG_19730" fbc:label="PITG_19730"/>
      <fbc:geneProduct fbc:id="G_PITG_16113" fbc:label="PITG_16113"/>
      <fbc:geneProduct fbc:id="G_PITG_01564" fbc:label="PITG_01564"/>
      <fbc:geneProduct fbc:id="G_PITG_01769" fbc:label="PITG_01769"/>
      <fbc:geneProduct fbc:id="G_PITG_08460" fbc:label="PITG_08460"/>
      <fbc:geneProduct fbc:id="G_PITG_04011" fbc:label="PITG_04011"/>
      <fbc:geneProduct fbc:id="G_PITG_04882" fbc:label="PITG_04882"/>
      <fbc:geneProduct fbc:id="G_PITG_13887" fbc:label="PITG_13887"/>
      <fbc:geneProduct fbc:id="G_PITG_01839" fbc:label="PITG_01839"/>
      <fbc:geneProduct fbc:id="G_PITG_12534" fbc:label="PITG_12534"/>
      <fbc:geneProduct fbc:id="G_PITG_02105" fbc:label="PITG_02105"/>
      <fbc:geneProduct fbc:id="G_PITG_13223" fbc:label="PITG_13223"/>
      <fbc:geneProduct fbc:id="G_PITG_15321" fbc:label="PITG_15321"/>
      <fbc:geneProduct fbc:id="G_PITG_00257" fbc:label="PITG_00257"/>
      <fbc:geneProduct fbc:id="G_PITG_02750" fbc:label="PITG_02750"/>
      <fbc:geneProduct fbc:id="G_PITG_04031" fbc:label="PITG_04031"/>
      <fbc:geneProduct fbc:id="G_PITG_16098" fbc:label="PITG_16098"/>
      <fbc:geneProduct fbc:id="G_PITG_13448" fbc:label="PITG_13448"/>
      <fbc:geneProduct fbc:id="G_PITG_00721" fbc:label="PITG_00721"/>
      <fbc:geneProduct fbc:id="G_PITG_00720" fbc:label="PITG_00720"/>
      <fbc:geneProduct fbc:id="G_PITG_00719" fbc:label="PITG_00719"/>
      <fbc:geneProduct fbc:id="G_PITG_21127" fbc:label="PITG_21127"/>
      <fbc:geneProduct fbc:id="G_PITG_00211" fbc:label="PITG_00211"/>
      <fbc:geneProduct fbc:id="G_PITG_22928" fbc:label="PITG_22928"/>
      <fbc:geneProduct fbc:id="G_PITG_06448" fbc:label="PITG_06448"/>
      <fbc:geneProduct fbc:id="G_PITG_12326" fbc:label="PITG_12326"/>
      <fbc:geneProduct fbc:id="G_PITG_00452" fbc:label="PITG_00452"/>
      <fbc:geneProduct fbc:id="G_PITG_18452" fbc:label="PITG_18452"/>
      <fbc:geneProduct fbc:id="G_PITG_04010" fbc:label="PITG_04010"/>
      <fbc:geneProduct fbc:id="G_PITG_01072" fbc:label="PITG_01072"/>
      <fbc:geneProduct fbc:id="G_PITG_01851" fbc:label="PITG_01851"/>
      <fbc:geneProduct fbc:id="G_PITG_08581" fbc:label="PITG_08581"/>
      <fbc:geneProduct fbc:id="G_PITG_03827" fbc:label="PITG_03827"/>
      <fbc:geneProduct fbc:id="G_PITG_02968" fbc:label="PITG_02968"/>
      <fbc:geneProduct fbc:id="G_PITG_02961" fbc:label="PITG_02961"/>
      <fbc:geneProduct fbc:id="G_PITG_02954" fbc:label="PITG_02954"/>
      <fbc:geneProduct fbc:id="G_PITG_17925" fbc:label="PITG_17925"/>
      <fbc:geneProduct fbc:id="G_PITG_19736" fbc:label="PITG_19736"/>
      <fbc:geneProduct fbc:id="G_PITG_14055" fbc:label="PITG_14055"/>
      <fbc:geneProduct fbc:id="G_PITG_18340" fbc:label="PITG_18340"/>
      <fbc:geneProduct fbc:id="G_PITG_12300" fbc:label="PITG_12300"/>
      <fbc:geneProduct fbc:id="G_PITG_19932" fbc:label="PITG_19932"/>
      <fbc:geneProduct fbc:id="G_PITG_03915" fbc:label="PITG_03915"/>
      <fbc:geneProduct fbc:id="G_PITG_02253" fbc:label="PITG_02253"/>
      <fbc:geneProduct fbc:id="G_PITG_17172" fbc:label="PITG_17172"/>
      <fbc:geneProduct fbc:id="G_PITG_08205" fbc:label="PITG_08205"/>
      <fbc:geneProduct fbc:id="G_PITG_15694" fbc:label="PITG_15694"/>
      <fbc:geneProduct fbc:id="G_PITG_00392" fbc:label="PITG_00392"/>
      <fbc:geneProduct fbc:id="G_PITG_00127" fbc:label="PITG_00127"/>
      <fbc:geneProduct fbc:id="G_PITG_15359" fbc:label="PITG_15359"/>
      <fbc:geneProduct fbc:id="G_PITG_11965" fbc:label="PITG_11965"/>
      <fbc:geneProduct fbc:id="G_PITG_07286" fbc:label="PITG_07286"/>
      <fbc:geneProduct fbc:id="G_PITG_07289" fbc:label="PITG_07289"/>
      <fbc:geneProduct fbc:id="G_PITG_00569" fbc:label="PITG_00569"/>
      <fbc:geneProduct fbc:id="G_PITG_04665" fbc:label="PITG_04665"/>
      <fbc:geneProduct fbc:id="G_PITG_07866" fbc:label="PITG_07866"/>
      <fbc:geneProduct fbc:id="G_PITG_01146" fbc:label="PITG_01146"/>
      <fbc:geneProduct fbc:id="G_PITG_11097" fbc:label="PITG_11097"/>
      <fbc:geneProduct fbc:id="G_PITG_14229" fbc:label="PITG_14229"/>
      <fbc:geneProduct fbc:id="G_PITG_20786" fbc:label="PITG_20786"/>
      <fbc:geneProduct fbc:id="G_PITG_15076" fbc:label="PITG_15076"/>
      <fbc:geneProduct fbc:id="G_PITG_00034" fbc:label="PITG_00034"/>
      <fbc:geneProduct fbc:id="G_PITG_11111" fbc:label="PITG_11111"/>
      <fbc:geneProduct fbc:id="G_PITG_17748" fbc:label="PITG_17748"/>
      <fbc:geneProduct fbc:id="G_PITG_11553" fbc:label="PITG_11553"/>
      <fbc:geneProduct fbc:id="G_PITG_15615" fbc:label="PITG_15615"/>
      <fbc:geneProduct fbc:id="G_PITG_06732" fbc:label="PITG_06732"/>
      <fbc:geneProduct fbc:id="G_PITG_02210" fbc:label="PITG_02210"/>
      <fbc:geneProduct fbc:id="G_PITG_13262" fbc:label="PITG_13262"/>
      <fbc:geneProduct fbc:id="G_PITG_14697" fbc:label="PITG_14697"/>
      <fbc:geneProduct fbc:id="G_PITG_08375" fbc:label="PITG_08375"/>
      <fbc:geneProduct fbc:id="G_PITG_00308" fbc:label="PITG_00308"/>
      <fbc:geneProduct fbc:id="G_PITG_17110" fbc:label="PITG_17110"/>
      <fbc:geneProduct fbc:id="G_PITG_18366" fbc:label="PITG_18366"/>
      <fbc:geneProduct fbc:id="G_PITG_19234" fbc:label="PITG_19234"/>
      <fbc:geneProduct fbc:id="G_PITG_13551" fbc:label="PITG_13551"/>
      <fbc:geneProduct fbc:id="G_PITG_11046" fbc:label="PITG_11046"/>
      <fbc:geneProduct fbc:id="G_PITG_12788" fbc:label="PITG_12788"/>
      <fbc:geneProduct fbc:id="G_PITG_04294" fbc:label="PITG_04294"/>
      <fbc:geneProduct fbc:id="G_PITG_06569" fbc:label="PITG_06569"/>
      <fbc:geneProduct fbc:id="G_PITG_05709" fbc:label="PITG_05709"/>
      <fbc:geneProduct fbc:id="G_PITG_18377" fbc:label="PITG_18377"/>
      <fbc:geneProduct fbc:id="G_PITG_18373" fbc:label="PITG_18373"/>
      <fbc:geneProduct fbc:id="G_PITG_20775" fbc:label="PITG_20775"/>
      <fbc:geneProduct fbc:id="G_PITG_21579" fbc:label="PITG_21579"/>
      <fbc:geneProduct fbc:id="G_PITG_20285" fbc:label="PITG_20285"/>
      <fbc:geneProduct fbc:id="G_PITG_12465" fbc:label="PITG_12465"/>
      <fbc:geneProduct fbc:id="G_PITG_03067" fbc:label="PITG_03067"/>
      <fbc:geneProduct fbc:id="G_PITG_03277" fbc:label="PITG_03277"/>
      <fbc:geneProduct fbc:id="G_PITG_19161" fbc:label="PITG_19161"/>
      <fbc:geneProduct fbc:id="G_PITG_01062" fbc:label="PITG_01062"/>
      <fbc:geneProduct fbc:id="G_PITG_06352" fbc:label="PITG_06352"/>
      <fbc:geneProduct fbc:id="G_PITG_01408" fbc:label="PITG_01408"/>
      <fbc:geneProduct fbc:id="G_PITG_01407" fbc:label="PITG_01407"/>
      <fbc:geneProduct fbc:id="G_PITG_00287" fbc:label="PITG_00287"/>
      <fbc:geneProduct fbc:id="G_PITG_17778" fbc:label="PITG_17778"/>
      <fbc:geneProduct fbc:id="G_PITG_17410" fbc:label="PITG_17410"/>
      <fbc:geneProduct fbc:id="G_PITG_17359" fbc:label="PITG_17359"/>
      <fbc:geneProduct fbc:id="G_PITG_08358" fbc:label="PITG_08358"/>
      <fbc:geneProduct fbc:id="G_PITG_17512" fbc:label="PITG_17512"/>
      <fbc:geneProduct fbc:id="G_PITG_15892" fbc:label="PITG_15892"/>
      <fbc:geneProduct fbc:id="G_PITG_12037" fbc:label="PITG_12037"/>
      <fbc:geneProduct fbc:id="G_PITG_16280" fbc:label="PITG_16280"/>
      <fbc:geneProduct fbc:id="G_PITG_07380" fbc:label="PITG_07380"/>
      <fbc:geneProduct fbc:id="G_PITG_12598" fbc:label="PITG_12598"/>
      <fbc:geneProduct fbc:id="G_PITG_12121" fbc:label="PITG_12121"/>
      <fbc:geneProduct fbc:id="G_PITG_07797" fbc:label="PITG_07797"/>
      <fbc:geneProduct fbc:id="G_PITG_07141" fbc:label="PITG_07141"/>
      <fbc:geneProduct fbc:id="G_PITG_19405" fbc:label="PITG_19405"/>
      <fbc:geneProduct fbc:id="G_PITG_18188" fbc:label="PITG_18188"/>
      <fbc:geneProduct fbc:id="G_PITG_05992" fbc:label="PITG_05992"/>
      <fbc:geneProduct fbc:id="G_PITG_15831" fbc:label="PITG_15831"/>
      <fbc:geneProduct fbc:id="G_PITG_00294" fbc:label="PITG_00294"/>
      <fbc:geneProduct fbc:id="G_PITG_11459" fbc:label="PITG_11459"/>
      <fbc:geneProduct fbc:id="G_PITG_15494" fbc:label="PITG_15494"/>
      <fbc:geneProduct fbc:id="G_PITG_00880" fbc:label="PITG_00880"/>
      <fbc:geneProduct fbc:id="G_PITG_21962" fbc:label="PITG_21962"/>
      <fbc:geneProduct fbc:id="G_PITG_09389" fbc:label="PITG_09389"/>
      <fbc:geneProduct fbc:id="G_PITG_15882" fbc:label="PITG_15882"/>
      <fbc:geneProduct fbc:id="G_PITG_03780" fbc:label="PITG_03780"/>
      <fbc:geneProduct fbc:id="G_PITG_03398" fbc:label="PITG_03398"/>
      <fbc:geneProduct fbc:id="G_PITG_03399" fbc:label="PITG_03399"/>
      <fbc:geneProduct fbc:id="G_PITG_21886" fbc:label="PITG_21886"/>
      <fbc:geneProduct fbc:id="G_PITG_01752" fbc:label="PITG_01752"/>
      <fbc:geneProduct fbc:id="G_PITG_01453" fbc:label="PITG_01453"/>
      <fbc:geneProduct fbc:id="G_PITG_12764" fbc:label="PITG_12764"/>
      <fbc:geneProduct fbc:id="G_PITG_11919" fbc:label="PITG_11919"/>
      <fbc:geneProduct fbc:id="G_PITG_14224" fbc:label="PITG_14224"/>
      <fbc:geneProduct fbc:id="G_PITG_14225" fbc:label="PITG_14225"/>
      <fbc:geneProduct fbc:id="G_PITG_11090" fbc:label="PITG_11090"/>
      <fbc:geneProduct fbc:id="G_PITG_20560" fbc:label="PITG_20560"/>
      <fbc:geneProduct fbc:id="G_PITG_06274" fbc:label="PITG_06274"/>
      <fbc:geneProduct fbc:id="G_PITG_09508" fbc:label="PITG_09508"/>
      <fbc:geneProduct fbc:id="G_PITG_19472" fbc:label="PITG_19472"/>
      <fbc:geneProduct fbc:id="G_PITG_17791" fbc:label="PITG_17791"/>
      <fbc:geneProduct fbc:id="G_PITG_00279" fbc:label="PITG_00279"/>
      <fbc:geneProduct fbc:id="G_PITG_06832" fbc:label="PITG_06832"/>
      <fbc:geneProduct fbc:id="G_PITG_10821" fbc:label="PITG_10821"/>
      <fbc:geneProduct fbc:id="G_PITG_05600" fbc:label="PITG_05600"/>
      <fbc:geneProduct fbc:id="G_PITG_10931" fbc:label="PITG_10931"/>
      <fbc:geneProduct fbc:id="G_PITG_11273" fbc:label="PITG_11273"/>
      <fbc:geneProduct fbc:id="G_PITG_18359" fbc:label="PITG_18359"/>
      <fbc:geneProduct fbc:id="G_PITG_01920" fbc:label="PITG_01920"/>
      <fbc:geneProduct fbc:id="G_PITG_01104" fbc:label="PITG_01104"/>
      <fbc:geneProduct fbc:id="G_PITG_11431" fbc:label="PITG_11431"/>
      <fbc:geneProduct fbc:id="G_PITG_06282" fbc:label="PITG_06282"/>
      <fbc:geneProduct fbc:id="G_PITG_07656" fbc:label="PITG_07656"/>
      <fbc:geneProduct fbc:id="G_PITG_08883" fbc:label="PITG_08883"/>
      <fbc:geneProduct fbc:id="G_PITG_02546" fbc:label="PITG_02546"/>
      <fbc:geneProduct fbc:id="G_PITG_02561" fbc:label="PITG_02561"/>
      <fbc:geneProduct fbc:id="G_PITG_13727" fbc:label="PITG_13727"/>
      <fbc:geneProduct fbc:id="G_PITG_02246" fbc:label="PITG_02246"/>
      <fbc:geneProduct fbc:id="G_PITG_05553" fbc:label="PITG_05553"/>
      <fbc:geneProduct fbc:id="G_PITG_05556" fbc:label="PITG_05556"/>
      <fbc:geneProduct fbc:id="G_PITG_16385" fbc:label="PITG_16385"/>
      <fbc:geneProduct fbc:id="G_PITG_20035" fbc:label="PITG_20035"/>
      <fbc:geneProduct fbc:id="G_PITG_00566" fbc:label="PITG_00566"/>
      <fbc:geneProduct fbc:id="G_PITG_02902" fbc:label="PITG_02902"/>
      <fbc:geneProduct fbc:id="G_PITG_01235" fbc:label="PITG_01235"/>
      <fbc:geneProduct fbc:id="G_PITG_05861" fbc:label="PITG_05861"/>
      <fbc:geneProduct fbc:id="G_PITG_06749" fbc:label="PITG_06749"/>
      <fbc:geneProduct fbc:id="G_PITG_15552" fbc:label="PITG_15552"/>
      <fbc:geneProduct fbc:id="G_PITG_15475" fbc:label="PITG_15475"/>
      <fbc:geneProduct fbc:id="G_PITG_23066" fbc:label="PITG_23066"/>
      <fbc:geneProduct fbc:id="G_PITG_10980" fbc:label="PITG_10980"/>
      <fbc:geneProduct fbc:id="G_PITG_05519" fbc:label="PITG_05519"/>
      <fbc:geneProduct fbc:id="G_PITG_20028" fbc:label="PITG_20028"/>
      <fbc:geneProduct fbc:id="G_PITG_13736" fbc:label="PITG_13736"/>
      <fbc:geneProduct fbc:id="G_PITG_02198" fbc:label="PITG_02198"/>
      <fbc:geneProduct fbc:id="G_PITG_11013" fbc:label="PITG_11013"/>
      <fbc:geneProduct fbc:id="G_PITG_15057" fbc:label="PITG_15057"/>
      <fbc:geneProduct fbc:id="G_PITG_13683" fbc:label="PITG_13683"/>
      <fbc:geneProduct fbc:id="G_PITG_09032" fbc:label="PITG_09032"/>
      <fbc:geneProduct fbc:id="G_PITG_09031" fbc:label="PITG_09031"/>
      <fbc:geneProduct fbc:id="G_PITG_06815" fbc:label="PITG_06815"/>
      <fbc:geneProduct fbc:id="G_PITG_14612" fbc:label="PITG_14612"/>
      <fbc:geneProduct fbc:id="G_PITG_09015" fbc:label="PITG_09015"/>
      <fbc:geneProduct fbc:id="G_PITG_14863" fbc:label="PITG_14863"/>
      <fbc:geneProduct fbc:id="G_PITG_09016" fbc:label="PITG_09016"/>
      <fbc:geneProduct fbc:id="G_PITG_23229" fbc:label="PITG_23229"/>
      <fbc:geneProduct fbc:id="G_PITG_07701" fbc:label="PITG_07701"/>
      <fbc:geneProduct fbc:id="G_PITG_05363" fbc:label="PITG_05363"/>
      <fbc:geneProduct fbc:id="G_PITG_03678" fbc:label="PITG_03678"/>
      <fbc:geneProduct fbc:id="G_PITG_10590" fbc:label="PITG_10590"/>
      <fbc:geneProduct fbc:id="G_PITG_03700" fbc:label="PITG_03700"/>
      <fbc:geneProduct fbc:id="G_PITG_03698" fbc:label="PITG_03698"/>
      <fbc:geneProduct fbc:id="G_PITG_14195" fbc:label="PITG_14195"/>
      <fbc:geneProduct fbc:id="G_PITG_20156" fbc:label="PITG_20156"/>
      <fbc:geneProduct fbc:id="G_PITG_10450" fbc:label="PITG_10450"/>
      <fbc:geneProduct fbc:id="G_PITG_11204" fbc:label="PITG_11204"/>
      <fbc:geneProduct fbc:id="G_PITG_08725" fbc:label="PITG_08725"/>
      <fbc:geneProduct fbc:id="G_PITG_02960" fbc:label="PITG_02960"/>
      <fbc:geneProduct fbc:id="G_PITG_17297" fbc:label="PITG_17297"/>
      <fbc:geneProduct fbc:id="G_PITG_22264" fbc:label="PITG_22264"/>
      <fbc:geneProduct fbc:id="G_PITG_09039" fbc:label="PITG_09039"/>
      <fbc:geneProduct fbc:id="G_PITG_20808" fbc:label="PITG_20808"/>
      <fbc:geneProduct fbc:id="G_PITG_10334" fbc:label="PITG_10334"/>
      <fbc:geneProduct fbc:id="G_PITG_22662" fbc:label="PITG_22662"/>
      <fbc:geneProduct fbc:id="G_PITG_10447" fbc:label="PITG_10447"/>
      <fbc:geneProduct fbc:id="G_PITG_03934" fbc:label="PITG_03934"/>
      <fbc:geneProduct fbc:id="G_PITG_02495" fbc:label="PITG_02495"/>
      <fbc:geneProduct fbc:id="G_PITG_00187" fbc:label="PITG_00187"/>
      <fbc:geneProduct fbc:id="G_PITG_12293" fbc:label="PITG_12293"/>
      <fbc:geneProduct fbc:id="G_PITG_22715" fbc:label="PITG_22715"/>
      <fbc:geneProduct fbc:id="G_PITG_19213" fbc:label="PITG_19213"/>
      <fbc:geneProduct fbc:id="G_PITG_10062" fbc:label="PITG_10062"/>
      <fbc:geneProduct fbc:id="G_PITG_18420" fbc:label="PITG_18420"/>
      <fbc:geneProduct fbc:id="G_PITG_14393" fbc:label="PITG_14393"/>
      <fbc:geneProduct fbc:id="G_PITG_13934" fbc:label="PITG_13934"/>
      <fbc:geneProduct fbc:id="G_PITG_23141" fbc:label="PITG_23141"/>
      <fbc:geneProduct fbc:id="G_PITG_18073" fbc:label="PITG_18073"/>
      <fbc:geneProduct fbc:id="G_PITG_04589" fbc:label="PITG_04589"/>
      <fbc:geneProduct fbc:id="G_PITG_20584" fbc:label="PITG_20584"/>
      <fbc:geneProduct fbc:id="G_PITG_00828" fbc:label="PITG_00828"/>
      <fbc:geneProduct fbc:id="G_PITG_16977" fbc:label="PITG_16977"/>
      <fbc:geneProduct fbc:id="G_PITG_00194" fbc:label="PITG_00194"/>
      <fbc:geneProduct fbc:id="G_PITG_01576" fbc:label="PITG_01576"/>
      <fbc:geneProduct fbc:id="G_PITG_10008" fbc:label="PITG_10008"/>
      <fbc:geneProduct fbc:id="G_PITG_16813" fbc:label="PITG_16813"/>
      <fbc:geneProduct fbc:id="G_PITG_06708" fbc:label="PITG_06708"/>
      <fbc:geneProduct fbc:id="G_PITG_15089" fbc:label="PITG_15089"/>
      <fbc:geneProduct fbc:id="G_PITG_14703" fbc:label="PITG_14703"/>
      <fbc:geneProduct fbc:id="G_PITG_18045" fbc:label="PITG_18045"/>
      <fbc:geneProduct fbc:id="G_PITG_19773" fbc:label="PITG_19773"/>
      <fbc:geneProduct fbc:id="G_PITG_00208" fbc:label="PITG_00208"/>
      <fbc:geneProduct fbc:id="G_PITG_14707" fbc:label="PITG_14707"/>
      <fbc:geneProduct fbc:id="G_PITG_04591" fbc:label="PITG_04591"/>
      <fbc:geneProduct fbc:id="G_PITG_01365" fbc:label="PITG_01365"/>
      <fbc:geneProduct fbc:id="G_PITG_01271" fbc:label="PITG_01271"/>
      <fbc:geneProduct fbc:id="G_PITG_02666" fbc:label="PITG_02666"/>
      <fbc:geneProduct fbc:id="G_PITG_14972" fbc:label="PITG_14972"/>
      <fbc:geneProduct fbc:id="G_PITG_15408" fbc:label="PITG_15408"/>
      <fbc:geneProduct fbc:id="G_PITG_19235" fbc:label="PITG_19235"/>
      <fbc:geneProduct fbc:id="G_PITG_21501" fbc:label="PITG_21501"/>
      <fbc:geneProduct fbc:id="G_PITG_12186" fbc:label="PITG_12186"/>
      <fbc:geneProduct fbc:id="G_PITG_05240" fbc:label="PITG_05240"/>
      <fbc:geneProduct fbc:id="G_PITG_04682" fbc:label="PITG_04682"/>
      <fbc:geneProduct fbc:id="G_PITG_00063" fbc:label="PITG_00063"/>
      <fbc:geneProduct fbc:id="G_PITG_21189" fbc:label="PITG_21189"/>
      <fbc:geneProduct fbc:id="G_PITG_10899" fbc:label="PITG_10899"/>
      <fbc:geneProduct fbc:id="G_PITG_05364" fbc:label="PITG_05364"/>
      <fbc:geneProduct fbc:id="G_PITG_21185" fbc:label="PITG_21185"/>
      <fbc:geneProduct fbc:id="G_PITG_05487" fbc:label="PITG_05487"/>
      <fbc:geneProduct fbc:id="G_PITG_10856" fbc:label="PITG_10856"/>
      <fbc:geneProduct fbc:id="G_PITG_01950" fbc:label="PITG_01950"/>
      <fbc:geneProduct fbc:id="G_PITG_08042" fbc:label="PITG_08042"/>
      <fbc:geneProduct fbc:id="G_PITG_19450" fbc:label="PITG_19450"/>
      <fbc:geneProduct fbc:id="G_PITG_00416" fbc:label="PITG_00416"/>
      <fbc:geneProduct fbc:id="G_PITG_07278" fbc:label="PITG_07278"/>
      <fbc:geneProduct fbc:id="G_PITG_03672" fbc:label="PITG_03672"/>
      <fbc:geneProduct fbc:id="G_PITG_02212" fbc:label="PITG_02212"/>
      <fbc:geneProduct fbc:id="G_PITG_07916" fbc:label="PITG_07916"/>
      <fbc:geneProduct fbc:id="G_PITG_10092" fbc:label="PITG_10092"/>
      <fbc:geneProduct fbc:id="G_PITG_19869" fbc:label="PITG_19869"/>
      <fbc:geneProduct fbc:id="G_PITG_16904" fbc:label="PITG_16904"/>
      <fbc:geneProduct fbc:id="G_PITG_13997" fbc:label="PITG_13997"/>
      <fbc:geneProduct fbc:id="G_PITG_05781" fbc:label="PITG_05781"/>
      <fbc:geneProduct fbc:id="G_PITG_05423" fbc:label="PITG_05423"/>
      <fbc:geneProduct fbc:id="G_PITG_00407" fbc:label="PITG_00407"/>
      <fbc:geneProduct fbc:id="G_PITG_00254" fbc:label="PITG_00254"/>
      <fbc:geneProduct fbc:id="G_PITG_06776" fbc:label="PITG_06776"/>
      <fbc:geneProduct fbc:id="G_PITG_05855" fbc:label="PITG_05855"/>
      <fbc:geneProduct fbc:id="G_PITG_02446" fbc:label="PITG_02446"/>
      <fbc:geneProduct fbc:id="G_PITG_06964" fbc:label="PITG_06964"/>
      <fbc:geneProduct fbc:id="G_PITG_13669" fbc:label="PITG_13669"/>
      <fbc:geneProduct fbc:id="G_PITG_00004" fbc:label="PITG_00004"/>
      <fbc:geneProduct fbc:id="G_PITG_06880" fbc:label="PITG_06880"/>
      <fbc:geneProduct fbc:id="G_PITG_13315" fbc:label="PITG_13315"/>
      <fbc:geneProduct fbc:id="G_PITG_17585" fbc:label="PITG_17585"/>
      <fbc:geneProduct fbc:id="G_PITG_16916" fbc:label="PITG_16916"/>
      <fbc:geneProduct fbc:id="G_PITG_03901" fbc:label="PITG_03901"/>
      <fbc:geneProduct fbc:id="G_PITG_05365" fbc:label="PITG_05365"/>
      <fbc:geneProduct fbc:id="G_PITG_19875" fbc:label="PITG_19875"/>
      <fbc:geneProduct fbc:id="G_PITG_08553" fbc:label="PITG_08553"/>
      <fbc:geneProduct fbc:id="G_PITG_18473" fbc:label="PITG_18473"/>
      <fbc:geneProduct fbc:id="G_PITG_07995" fbc:label="PITG_07995"/>
      <fbc:geneProduct fbc:id="G_PITG_00477" fbc:label="PITG_00477"/>
      <fbc:geneProduct fbc:id="G_PITG_11470" fbc:label="PITG_11470"/>
      <fbc:geneProduct fbc:id="G_PITG_01936" fbc:label="PITG_01936"/>
      <fbc:geneProduct fbc:id="G_PITG_07055" fbc:label="PITG_07055"/>
      <fbc:geneProduct fbc:id="G_PITG_03754" fbc:label="PITG_03754"/>
      <fbc:geneProduct fbc:id="G_PITG_06505" fbc:label="PITG_06505"/>
      <fbc:geneProduct fbc:id="G_PITG_09010" fbc:label="PITG_09010"/>
      <fbc:geneProduct fbc:id="G_PITG_10847" fbc:label="PITG_10847"/>
      <fbc:geneProduct fbc:id="G_PITG_03617" fbc:label="PITG_03617"/>
      <fbc:geneProduct fbc:id="G_PITG_13778" fbc:label="PITG_13778"/>
      <fbc:geneProduct fbc:id="G_PITG_05521" fbc:label="PITG_05521"/>
      <fbc:geneProduct fbc:id="G_PITG_17990" fbc:label="PITG_17990"/>
      <fbc:geneProduct fbc:id="G_PITG_14001" fbc:label="PITG_14001"/>
      <fbc:geneProduct fbc:id="G_PITG_16056" fbc:label="PITG_16056"/>
      <fbc:geneProduct fbc:id="G_PITG_02429" fbc:label="PITG_02429"/>
      <fbc:geneProduct fbc:id="G_PITG_13150" fbc:label="PITG_13150"/>
      <fbc:geneProduct fbc:id="G_PITG_01043" fbc:label="PITG_01043"/>
      <fbc:geneProduct fbc:id="G_PITG_07910" fbc:label="PITG_07910"/>
      <fbc:geneProduct fbc:id="G_PITG_12226" fbc:label="PITG_12226"/>
      <fbc:geneProduct fbc:id="G_PITG_11728" fbc:label="PITG_11728"/>
      <fbc:geneProduct fbc:id="G_PITG_11178" fbc:label="PITG_11178"/>
      <fbc:geneProduct fbc:id="G_PITG_09891" fbc:label="PITG_09891"/>
      <fbc:geneProduct fbc:id="G_PITG_22105" fbc:label="PITG_22105"/>
      <fbc:geneProduct fbc:id="G_PITG_05223" fbc:label="PITG_05223"/>
      <fbc:geneProduct fbc:id="G_PITG_02842" fbc:label="PITG_02842"/>
      <fbc:geneProduct fbc:id="G_PITG_18007" fbc:label="PITG_18007"/>
      <fbc:geneProduct fbc:id="G_PITG_17786" fbc:label="PITG_17786"/>
      <fbc:geneProduct fbc:id="G_PITG_00166" fbc:label="PITG_00166"/>
      <fbc:geneProduct fbc:id="G_PITG_12836" fbc:label="PITG_12836"/>
      <fbc:geneProduct fbc:id="G_PITG_01353" fbc:label="PITG_01353"/>
      <fbc:geneProduct fbc:id="G_PITG_16966" fbc:label="PITG_16966"/>
      <fbc:geneProduct fbc:id="G_PITG_00553" fbc:label="PITG_00553"/>
      <fbc:geneProduct fbc:id="G_PITG_21517" fbc:label="PITG_21517"/>
      <fbc:geneProduct fbc:id="G_PITG_12187" fbc:label="PITG_12187"/>
      <fbc:geneProduct fbc:id="G_PITG_02500" fbc:label="PITG_02500"/>
      <fbc:geneProduct fbc:id="G_PITG_18706" fbc:label="PITG_18706"/>
      <fbc:geneProduct fbc:id="G_PITG_02026" fbc:label="PITG_02026"/>
      <fbc:geneProduct fbc:id="G_PITG_08881" fbc:label="PITG_08881"/>
      <fbc:geneProduct fbc:id="G_PITG_06876" fbc:label="PITG_06876"/>
      <fbc:geneProduct fbc:id="G_PITG_14978" fbc:label="PITG_14978"/>
      <fbc:geneProduct fbc:id="G_PITG_00352" fbc:label="PITG_00352"/>
      <fbc:geneProduct fbc:id="G_PITG_14357" fbc:label="PITG_14357"/>
      <fbc:geneProduct fbc:id="G_PITG_14355" fbc:label="PITG_14355"/>
      <fbc:geneProduct fbc:id="G_PITG_18537" fbc:label="PITG_18537"/>
      <fbc:geneProduct fbc:id="G_PITG_00490" fbc:label="PITG_00490"/>
      <fbc:geneProduct fbc:id="G_PITG_00492" fbc:label="PITG_00492"/>
      <fbc:geneProduct fbc:id="G_PITG_02000" fbc:label="PITG_02000"/>
      <fbc:geneProduct fbc:id="G_PITG_08744" fbc:label="PITG_08744"/>
      <fbc:geneProduct fbc:id="G_PITG_06574" fbc:label="PITG_06574"/>
      <fbc:geneProduct fbc:id="G_PITG_06566" fbc:label="PITG_06566"/>
      <fbc:geneProduct fbc:id="G_PITG_06570" fbc:label="PITG_06570"/>
      <fbc:geneProduct fbc:id="G_PITG_11656" fbc:label="PITG_11656"/>
      <fbc:geneProduct fbc:id="G_PITG_01295" fbc:label="PITG_01295"/>
      <fbc:geneProduct fbc:id="G_PITG_20138" fbc:label="PITG_20138"/>
      <fbc:geneProduct fbc:id="G_PITG_06845" fbc:label="PITG_06845"/>
      <fbc:geneProduct fbc:id="G_PITG_01065" fbc:label="PITG_01065"/>
      <fbc:geneProduct fbc:id="G_PITG_16937" fbc:label="PITG_16937"/>
      <fbc:geneProduct fbc:id="G_PITG_13991" fbc:label="PITG_13991"/>
      <fbc:geneProduct fbc:id="G_PITG_10516" fbc:label="PITG_10516"/>
      <fbc:geneProduct fbc:id="G_PITG_13831" fbc:label="PITG_13831"/>
      <fbc:geneProduct fbc:id="G_PITG_09536" fbc:label="PITG_09536"/>
      <fbc:geneProduct fbc:id="G_PITG_21328" fbc:label="PITG_21328"/>
      <fbc:geneProduct fbc:id="G_PITG_03410" fbc:label="PITG_03410"/>
      <fbc:geneProduct fbc:id="G_PITG_02740" fbc:label="PITG_02740"/>
      <fbc:geneProduct fbc:id="G_PITG_14283" fbc:label="PITG_14283"/>
      <fbc:geneProduct fbc:id="G_PITG_07240" fbc:label="PITG_07240"/>
      <fbc:geneProduct fbc:id="G_PITG_10443" fbc:label="PITG_10443"/>
      <fbc:geneProduct fbc:id="G_PITG_05485" fbc:label="PITG_05485"/>
      <fbc:geneProduct fbc:id="G_PITG_10309" fbc:label="PITG_10309"/>
      <fbc:geneProduct fbc:id="G_PITG_06755" fbc:label="PITG_06755"/>
      <fbc:geneProduct fbc:id="G_PITG_10437" fbc:label="PITG_10437"/>
      <fbc:geneProduct fbc:id="G_PITG_03045" fbc:label="PITG_03045"/>
      <fbc:geneProduct fbc:id="G_PITG_05007" fbc:label="PITG_05007"/>
      <fbc:geneProduct fbc:id="G_PITG_13178" fbc:label="PITG_13178"/>
      <fbc:geneProduct fbc:id="G_PITG_16760" fbc:label="PITG_16760"/>
      <fbc:geneProduct fbc:id="G_PITG_13177" fbc:label="PITG_13177"/>
      <fbc:geneProduct fbc:id="G_PITG_01411" fbc:label="PITG_01411"/>
      <fbc:geneProduct fbc:id="G_PITG_07841" fbc:label="PITG_07841"/>
      <fbc:geneProduct fbc:id="G_PITG_01762" fbc:label="PITG_01762"/>
      <fbc:geneProduct fbc:id="G_PITG_15903" fbc:label="PITG_15903"/>
      <fbc:geneProduct fbc:id="G_PITG_15904" fbc:label="PITG_15904"/>
      <fbc:geneProduct fbc:id="G_PITG_10195" fbc:label="PITG_10195"/>
      <fbc:geneProduct fbc:id="G_PITG_12578" fbc:label="PITG_12578"/>
      <fbc:geneProduct fbc:id="G_PITG_02428" fbc:label="PITG_02428"/>
      <fbc:geneProduct fbc:id="G_PITG_14174" fbc:label="PITG_14174"/>
      <fbc:geneProduct fbc:id="G_PITG_05374" fbc:label="PITG_05374"/>
      <fbc:geneProduct fbc:id="G_PITG_17360" fbc:label="PITG_17360"/>
      <fbc:geneProduct fbc:id="G_PITG_19250" fbc:label="PITG_19250"/>
      <fbc:geneProduct fbc:id="G_PITG_01110" fbc:label="PITG_01110"/>
      <fbc:geneProduct fbc:id="G_PITG_01111" fbc:label="PITG_01111"/>
      <fbc:geneProduct fbc:id="G_PITG_18170" fbc:label="PITG_18170"/>
      <fbc:geneProduct fbc:id="G_PITG_09029" fbc:label="PITG_09029"/>
      <fbc:geneProduct fbc:id="G_PITG_14721" fbc:label="PITG_14721"/>
      <fbc:geneProduct fbc:id="G_PITG_14722" fbc:label="PITG_14722"/>
      <fbc:geneProduct fbc:id="G_PITG_21128" fbc:label="PITG_21128"/>
      <fbc:geneProduct fbc:id="G_PITG_10573" fbc:label="PITG_10573"/>
      <fbc:geneProduct fbc:id="G_PITG_11486" fbc:label="PITG_11486"/>
      <fbc:geneProduct fbc:id="G_PITG_14993" fbc:label="PITG_14993"/>
      <fbc:geneProduct fbc:id="G_PITG_02050" fbc:label="PITG_02050"/>
      <fbc:geneProduct fbc:id="G_PITG_18707" fbc:label="PITG_18707"/>
      <fbc:geneProduct fbc:id="G_PITG_12470" fbc:label="PITG_12470"/>
      <fbc:geneProduct fbc:id="G_PITG_10595" fbc:label="PITG_10595"/>
      <fbc:geneProduct fbc:id="G_PITG_02256" fbc:label="PITG_02256"/>
      <fbc:geneProduct fbc:id="G_PITG_01195" fbc:label="PITG_01195"/>
      <fbc:geneProduct fbc:id="G_PITG_01188" fbc:label="PITG_01188"/>
      <fbc:geneProduct fbc:id="G_PITG_06719" fbc:label="PITG_06719"/>
      <fbc:geneProduct fbc:id="G_PITG_15248" fbc:label="PITG_15248"/>
      <fbc:geneProduct fbc:id="G_PITG_09582" fbc:label="PITG_09582"/>
      <fbc:geneProduct fbc:id="G_PITG_21336" fbc:label="PITG_21336"/>
      <fbc:geneProduct fbc:id="G_PITG_10270" fbc:label="PITG_10270"/>
      <fbc:geneProduct fbc:id="G_PITG_18857" fbc:label="PITG_18857"/>
      <fbc:geneProduct fbc:id="G_PITG_00417" fbc:label="PITG_00417"/>
      <fbc:geneProduct fbc:id="G_PITG_22946" fbc:label="PITG_22946"/>
      <fbc:geneProduct fbc:id="G_PITG_14976" fbc:label="PITG_14976"/>
      <fbc:geneProduct fbc:id="G_PITG_04441" fbc:label="PITG_04441"/>
      <fbc:geneProduct fbc:id="G_PITG_01099" fbc:label="PITG_01099"/>
      <fbc:geneProduct fbc:id="G_PITG_06355" fbc:label="PITG_06355"/>
      <fbc:geneProduct fbc:id="G_PITG_00186" fbc:label="PITG_00186"/>
      <fbc:geneProduct fbc:id="G_PITG_07302" fbc:label="PITG_07302"/>
      <fbc:geneProduct fbc:id="G_PITG_20197" fbc:label="PITG_20197"/>
      <fbc:geneProduct fbc:id="G_PITG_01456" fbc:label="PITG_01456"/>
      <fbc:geneProduct fbc:id="G_PITG_21006" fbc:label="PITG_21006"/>
      <fbc:geneProduct fbc:id="G_PITG_02503" fbc:label="PITG_02503"/>
      <fbc:geneProduct fbc:id="G_PITG_03661" fbc:label="PITG_03661"/>
      <fbc:geneProduct fbc:id="G_PITG_09234" fbc:label="PITG_09234"/>
      <fbc:geneProduct fbc:id="G_PITG_15661" fbc:label="PITG_15661"/>
      <fbc:geneProduct fbc:id="G_PITG_07671" fbc:label="PITG_07671"/>
      <fbc:geneProduct fbc:id="G_PITG_13245" fbc:label="PITG_13245"/>
      <fbc:geneProduct fbc:id="G_PITG_02329" fbc:label="PITG_02329"/>
      <fbc:geneProduct fbc:id="G_PITG_05405" fbc:label="PITG_05405"/>
      <fbc:geneProduct fbc:id="G_PITG_05764" fbc:label="PITG_05764"/>
      <fbc:geneProduct fbc:id="G_PITG_04837" fbc:label="PITG_04837"/>
      <fbc:geneProduct fbc:id="G_PITG_02122" fbc:label="PITG_02122"/>
      <fbc:geneProduct fbc:id="G_PITG_17998" fbc:label="PITG_17998"/>
      <fbc:geneProduct fbc:id="G_PITG_00912" fbc:label="PITG_00912"/>
      <fbc:geneProduct fbc:id="G_PITG_15873" fbc:label="PITG_15873"/>
      <fbc:geneProduct fbc:id="G_PITG_14155" fbc:label="PITG_14155"/>
      <fbc:geneProduct fbc:id="G_PITG_12228" fbc:label="PITG_12228"/>
      <fbc:geneProduct fbc:id="G_PITG_19023" fbc:label="PITG_19023"/>
      <fbc:geneProduct fbc:id="G_PITG_09185" fbc:label="PITG_09185"/>
      <fbc:geneProduct fbc:id="G_PITG_09484" fbc:label="PITG_09484"/>
      <fbc:geneProduct fbc:id="G_PITG_05840" fbc:label="PITG_05840"/>
      <fbc:geneProduct fbc:id="G_PITG_16807" fbc:label="PITG_16807"/>
      <fbc:geneProduct fbc:id="G_PITG_11922" fbc:label="PITG_11922"/>
      <fbc:geneProduct fbc:id="G_PITG_15955" fbc:label="PITG_15955"/>
      <fbc:geneProduct fbc:id="G_PITG_15956" fbc:label="PITG_15956"/>
      <fbc:geneProduct fbc:id="G_PITG_01549" fbc:label="PITG_01549"/>
      <fbc:geneProduct fbc:id="G_PITG_12230" fbc:label="PITG_12230"/>
      <fbc:geneProduct fbc:id="G_PITG_12231" fbc:label="PITG_12231"/>
      <fbc:geneProduct fbc:id="G_PITG_12234" fbc:label="PITG_12234"/>
      <fbc:geneProduct fbc:id="G_PITG_04715" fbc:label="PITG_04715"/>
      <fbc:geneProduct fbc:id="G_PITG_19364" fbc:label="PITG_19364"/>
      <fbc:geneProduct fbc:id="G_PITG_11733" fbc:label="PITG_11733"/>
      <fbc:geneProduct fbc:id="G_PITG_16665" fbc:label="PITG_16665"/>
      <fbc:geneProduct fbc:id="G_PITG_18720" fbc:label="PITG_18720"/>
      <fbc:geneProduct fbc:id="G_PITG_06954" fbc:label="PITG_06954"/>
      <fbc:geneProduct fbc:id="G_PITG_07405" fbc:label="PITG_07405"/>
      <fbc:geneProduct fbc:id="G_PITG_02757" fbc:label="PITG_02757"/>
      <fbc:geneProduct fbc:id="G_PITG_09393" fbc:label="PITG_09393"/>
      <fbc:geneProduct fbc:id="G_PITG_09400" fbc:label="PITG_09400"/>
      <fbc:geneProduct fbc:id="G_PITG_02767" fbc:label="PITG_02767"/>
      <fbc:geneProduct fbc:id="G_PITG_06011" fbc:label="PITG_06011"/>
      <fbc:geneProduct fbc:id="G_PITG_03355" fbc:label="PITG_03355"/>
      <fbc:geneProduct fbc:id="G_PITG_21055" fbc:label="PITG_21055"/>
      <fbc:geneProduct fbc:id="G_PITG_21054" fbc:label="PITG_21054"/>
      <fbc:geneProduct fbc:id="G_PITG_03738" fbc:label="PITG_03738"/>
      <fbc:geneProduct fbc:id="G_PITG_17170" fbc:label="PITG_17170"/>
      <fbc:geneProduct fbc:id="G_PITG_02684" fbc:label="PITG_02684"/>
      <fbc:geneProduct fbc:id="G_PITG_03322" fbc:label="PITG_03322"/>
      <fbc:geneProduct fbc:id="G_PITG_09846" fbc:label="PITG_09846"/>
      <fbc:geneProduct fbc:id="G_PITG_12462" fbc:label="PITG_12462"/>
      <fbc:geneProduct fbc:id="G_PITG_21071" fbc:label="PITG_21071"/>
      <fbc:geneProduct fbc:id="G_PITG_03118" fbc:label="PITG_03118"/>
      <fbc:geneProduct fbc:id="G_PITG_12675" fbc:label="PITG_12675"/>
      <fbc:geneProduct fbc:id="G_PITG_12674" fbc:label="PITG_12674"/>
      <fbc:geneProduct fbc:id="G_PITG_16856" fbc:label="PITG_16856"/>
      <fbc:geneProduct fbc:id="G_PITG_10198" fbc:label="PITG_10198"/>
      <fbc:geneProduct fbc:id="G_PITG_04062" fbc:label="PITG_04062"/>
      <fbc:geneProduct fbc:id="G_PITG_17906" fbc:label="PITG_17906"/>
      <fbc:geneProduct fbc:id="G_PITG_12950" fbc:label="PITG_12950"/>
      <fbc:geneProduct fbc:id="G_PITG_08679" fbc:label="PITG_08679"/>
      <fbc:geneProduct fbc:id="G_PITG_10034" fbc:label="PITG_10034"/>
      <fbc:geneProduct fbc:id="G_PITG_03620" fbc:label="PITG_03620"/>
      <fbc:geneProduct fbc:id="G_PITG_17022" fbc:label="PITG_17022"/>
      <fbc:geneProduct fbc:id="G_PITG_13490" fbc:label="PITG_13490"/>
      <fbc:geneProduct fbc:id="G_PITG_12514" fbc:label="PITG_12514"/>
      <fbc:geneProduct fbc:id="G_PITG_13429" fbc:label="PITG_13429"/>
      <fbc:geneProduct fbc:id="G_PITG_17516" fbc:label="PITG_17516"/>
      <fbc:geneProduct fbc:id="G_PITG_08713" fbc:label="PITG_08713"/>
      <fbc:geneProduct fbc:id="G_PITG_00701" fbc:label="PITG_00701"/>
      <fbc:geneProduct fbc:id="G_PITG_20759" fbc:label="PITG_20759"/>
      <fbc:geneProduct fbc:id="G_PITG_04618" fbc:label="PITG_04618"/>
      <fbc:geneProduct fbc:id="G_PITG_12106" fbc:label="PITG_12106"/>
      <fbc:geneProduct fbc:id="G_PITG_01471" fbc:label="PITG_01471"/>
      <fbc:geneProduct fbc:id="G_PITG_15294" fbc:label="PITG_15294"/>
      <fbc:geneProduct fbc:id="G_PITG_10937" fbc:label="PITG_10937"/>
      <fbc:geneProduct fbc:id="G_PITG_16865" fbc:label="PITG_16865"/>
      <fbc:geneProduct fbc:id="G_PITG_10010" fbc:label="PITG_10010"/>
      <fbc:geneProduct fbc:id="G_PITG_09671" fbc:label="PITG_09671"/>
      <fbc:geneProduct fbc:id="G_PITG_14425" fbc:label="PITG_14425"/>
      <fbc:geneProduct fbc:id="G_PITG_06814" fbc:label="PITG_06814"/>
      <fbc:geneProduct fbc:id="G_PITG_03714" fbc:label="PITG_03714"/>
      <fbc:geneProduct fbc:id="G_PITG_03603" fbc:label="PITG_03603"/>
      <fbc:geneProduct fbc:id="G_PITG_14421" fbc:label="PITG_14421"/>
      <fbc:geneProduct fbc:id="G_PITG_22198" fbc:label="PITG_22198"/>
      <fbc:geneProduct fbc:id="G_PITG_14407" fbc:label="PITG_14407"/>
      <fbc:geneProduct fbc:id="G_PITG_09655" fbc:label="PITG_09655"/>
      <fbc:geneProduct fbc:id="G_PITG_15501" fbc:label="PITG_15501"/>
      <fbc:geneProduct fbc:id="G_PITG_00231" fbc:label="PITG_00231"/>
      <fbc:geneProduct fbc:id="G_PITG_02452" fbc:label="PITG_02452"/>
      <fbc:geneProduct fbc:id="G_PITG_05251" fbc:label="PITG_05251"/>
      <fbc:geneProduct fbc:id="G_PITG_14424" fbc:label="PITG_14424"/>
      <fbc:geneProduct fbc:id="G_PITG_09612" fbc:label="PITG_09612"/>
      <fbc:geneProduct fbc:id="G_PITG_12275" fbc:label="PITG_12275"/>
      <fbc:geneProduct fbc:id="G_PITG_10882" fbc:label="PITG_10882"/>
      <fbc:geneProduct fbc:id="G_PITG_00939" fbc:label="PITG_00939"/>
      <fbc:geneProduct fbc:id="G_PITG_18354" fbc:label="PITG_18354"/>
      <fbc:geneProduct fbc:id="G_PITG_10951" fbc:label="PITG_10951"/>
      <fbc:geneProduct fbc:id="G_PITG_15242" fbc:label="PITG_15242"/>
      <fbc:geneProduct fbc:id="G_PITG_15243" fbc:label="PITG_15243"/>
      <fbc:geneProduct fbc:id="G_PITG_14083" fbc:label="PITG_14083"/>
      <fbc:geneProduct fbc:id="G_PITG_13427" fbc:label="PITG_13427"/>
      <fbc:geneProduct fbc:id="G_PITG_04647" fbc:label="PITG_04647"/>
      <fbc:geneProduct fbc:id="G_PITG_05347" fbc:label="PITG_05347"/>
      <fbc:geneProduct fbc:id="G_PITG_14180" fbc:label="PITG_14180"/>
      <fbc:geneProduct fbc:id="G_PITG_14918" fbc:label="PITG_14918"/>
      <fbc:geneProduct fbc:id="G_PITG_09579" fbc:label="PITG_09579"/>
      <fbc:geneProduct fbc:id="G_PITG_12864" fbc:label="PITG_12864"/>
      <fbc:geneProduct fbc:id="G_PITG_05354" fbc:label="PITG_05354"/>
      <fbc:geneProduct fbc:id="G_PITG_12540" fbc:label="PITG_12540"/>
      <fbc:geneProduct fbc:id="G_PITG_02311" fbc:label="PITG_02311"/>
      <fbc:geneProduct fbc:id="G_PITG_02320" fbc:label="PITG_02320"/>
      <fbc:geneProduct fbc:id="G_PITG_08598" fbc:label="PITG_08598"/>
      <fbc:geneProduct fbc:id="G_PITG_02314" fbc:label="PITG_02314"/>
      <fbc:geneProduct fbc:id="G_PITG_05938" fbc:label="PITG_05938"/>
      <fbc:geneProduct fbc:id="G_PITG_11888" fbc:label="PITG_11888"/>
      <fbc:geneProduct fbc:id="G_PITG_11161" fbc:label="PITG_11161"/>
      <fbc:geneProduct fbc:id="G_PITG_00451" fbc:label="PITG_00451"/>
      <fbc:geneProduct fbc:id="G_PITG_17295" fbc:label="PITG_17295"/>
      <fbc:geneProduct fbc:id="G_PITG_17133" fbc:label="PITG_17133"/>
      <fbc:geneProduct fbc:id="G_PITG_06260" fbc:label="PITG_06260"/>
      <fbc:geneProduct fbc:id="G_PITG_02284" fbc:label="PITG_02284"/>
      <fbc:geneProduct fbc:id="G_PITG_02483" fbc:label="PITG_02483"/>
      <fbc:geneProduct fbc:id="G_PITG_00453" fbc:label="PITG_00453"/>
      <fbc:geneProduct fbc:id="G_PITG_16359" fbc:label="PITG_16359"/>
      <fbc:geneProduct fbc:id="G_PITG_05520" fbc:label="PITG_05520"/>
      <fbc:geneProduct fbc:id="G_PITG_15791" fbc:label="PITG_15791"/>
      <fbc:geneProduct fbc:id="G_PITG_04973" fbc:label="PITG_04973"/>
      <fbc:geneProduct fbc:id="G_PITG_19004" fbc:label="PITG_19004"/>
      <fbc:geneProduct fbc:id="G_PITG_02245" fbc:label="PITG_02245"/>
      <fbc:geneProduct fbc:id="G_PITG_18545" fbc:label="PITG_18545"/>
      <fbc:geneProduct fbc:id="G_PITG_00747" fbc:label="PITG_00747"/>
      <fbc:geneProduct fbc:id="G_PITG_17790" fbc:label="PITG_17790"/>
      <fbc:geneProduct fbc:id="G_PITG_10519" fbc:label="PITG_10519"/>
      <fbc:geneProduct fbc:id="G_PITG_17501" fbc:label="PITG_17501"/>
      <fbc:geneProduct fbc:id="G_PITG_19939" fbc:label="PITG_19939"/>
      <fbc:geneProduct fbc:id="G_PITG_04255" fbc:label="PITG_04255"/>
      <fbc:geneProduct fbc:id="G_PITG_17508" fbc:label="PITG_17508"/>
      <fbc:geneProduct fbc:id="G_PITG_17507" fbc:label="PITG_17507"/>
      <fbc:geneProduct fbc:id="G_PITG_17500" fbc:label="PITG_17500"/>
      <fbc:geneProduct fbc:id="G_PITG_11920" fbc:label="PITG_11920"/>
      <fbc:geneProduct fbc:id="G_PITG_13077" fbc:label="PITG_13077"/>
      <fbc:geneProduct fbc:id="G_PITG_10990" fbc:label="PITG_10990"/>
      <fbc:geneProduct fbc:id="G_PITG_09402" fbc:label="PITG_09402"/>
      <fbc:geneProduct fbc:id="G_PITG_00132" fbc:label="PITG_00132"/>
      <fbc:geneProduct fbc:id="G_PITG_17041" fbc:label="PITG_17041"/>
      <fbc:geneProduct fbc:id="G_PITG_03027" fbc:label="PITG_03027"/>
      <fbc:geneProduct fbc:id="G_PITG_11914" fbc:label="PITG_11914"/>
      <fbc:geneProduct fbc:id="G_PITG_16695" fbc:label="PITG_16695"/>
      <fbc:geneProduct fbc:id="G_PITG_06343" fbc:label="PITG_06343"/>
      <fbc:geneProduct fbc:id="G_PITG_13918" fbc:label="PITG_13918"/>
      <fbc:geneProduct fbc:id="G_PITG_15449" fbc:label="PITG_15449"/>
      <fbc:geneProduct fbc:id="G_PITG_04428" fbc:label="PITG_04428"/>
      <fbc:geneProduct fbc:id="G_PITG_08468" fbc:label="PITG_08468"/>
      <fbc:geneProduct fbc:id="G_PITG_07975" fbc:label="PITG_07975"/>
      <fbc:geneProduct fbc:id="G_PITG_04658" fbc:label="PITG_04658"/>
      <fbc:geneProduct fbc:id="G_PITG_11457" fbc:label="PITG_11457"/>
      <fbc:geneProduct fbc:id="G_PITG_10080" fbc:label="PITG_10080"/>
      <fbc:geneProduct fbc:id="G_PITG_05651" fbc:label="PITG_05651"/>
      <fbc:geneProduct fbc:id="G_PITG_03098" fbc:label="PITG_03098"/>
      <fbc:geneProduct fbc:id="G_PITG_04851" fbc:label="PITG_04851"/>
      <fbc:geneProduct fbc:id="G_PITG_14720" fbc:label="PITG_14720"/>
      <fbc:geneProduct fbc:id="G_PITG_15093" fbc:label="PITG_15093"/>
      <fbc:geneProduct fbc:id="G_PITG_13305" fbc:label="PITG_13305"/>
      <fbc:geneProduct fbc:id="G_PITG_13296" fbc:label="PITG_13296"/>
      <fbc:geneProduct fbc:id="G_PITG_04262" fbc:label="PITG_04262"/>
      <fbc:geneProduct fbc:id="G_PITG_02277" fbc:label="PITG_02277"/>
      <fbc:geneProduct fbc:id="G_PITG_13917" fbc:label="PITG_13917"/>
      <fbc:geneProduct fbc:id="G_PITG_07098" fbc:label="PITG_07098"/>
      <fbc:geneProduct fbc:id="G_PITG_19147" fbc:label="PITG_19147"/>
      <fbc:geneProduct fbc:id="G_PITG_05644" fbc:label="PITG_05644"/>
      <fbc:geneProduct fbc:id="G_PITG_06917" fbc:label="PITG_06917"/>
      <fbc:geneProduct fbc:id="G_PITG_00330" fbc:label="PITG_00330"/>
      <fbc:geneProduct fbc:id="G_PITG_00718" fbc:label="PITG_00718"/>
      <fbc:geneProduct fbc:id="G_PITG_04678" fbc:label="PITG_04678"/>
      <fbc:geneProduct fbc:id="G_PITG_02820" fbc:label="PITG_02820"/>
      <fbc:geneProduct fbc:id="G_PITG_00183" fbc:label="PITG_00183"/>
      <fbc:geneProduct fbc:id="G_PITG_01112" fbc:label="PITG_01112"/>
      <fbc:geneProduct fbc:id="G_PITG_03404" fbc:label="PITG_03404"/>
      <fbc:geneProduct fbc:id="G_PITG_04601" fbc:label="PITG_04601"/>
      <fbc:geneProduct fbc:id="G_PITG_07905" fbc:label="PITG_07905"/>
      <fbc:geneProduct fbc:id="G_PITG_02925" fbc:label="PITG_02925"/>
      <fbc:geneProduct fbc:id="G_PITG_20043" fbc:label="PITG_20043"/>
      <fbc:geneProduct fbc:id="G_PITG_14975" fbc:label="PITG_14975"/>
      <fbc:geneProduct fbc:id="G_PITG_10866" fbc:label="PITG_10866"/>
      <fbc:geneProduct fbc:id="G_PITG_17608" fbc:label="PITG_17608"/>
      <fbc:geneProduct fbc:id="G_PITG_02344" fbc:label="PITG_02344"/>
      <fbc:geneProduct fbc:id="G_PITG_03615" fbc:label="PITG_03615"/>
      <fbc:geneProduct fbc:id="G_PITG_10903" fbc:label="PITG_10903"/>
      <fbc:geneProduct fbc:id="G_PITG_03633" fbc:label="PITG_03633"/>
      <fbc:geneProduct fbc:id="G_PITG_12151" fbc:label="PITG_12151"/>
      <fbc:geneProduct fbc:id="G_PITG_18303" fbc:label="PITG_18303"/>
      <fbc:geneProduct fbc:id="G_PITG_01605" fbc:label="PITG_01605"/>
      <fbc:geneProduct fbc:id="G_PITG_01604" fbc:label="PITG_01604"/>
      <fbc:geneProduct fbc:id="G_PITG_10028" fbc:label="PITG_10028"/>
      <fbc:geneProduct fbc:id="G_PITG_18364" fbc:label="PITG_18364"/>
      <fbc:geneProduct fbc:id="G_PITG_18361" fbc:label="PITG_18361"/>
      <fbc:geneProduct fbc:id="G_PITG_03724" fbc:label="PITG_03724"/>
      <fbc:geneProduct fbc:id="G_PITG_10444" fbc:label="PITG_10444"/>
      <fbc:geneProduct fbc:id="G_PITG_09817" fbc:label="PITG_09817"/>
      <fbc:geneProduct fbc:id="G_PITG_03499" fbc:label="PITG_03499"/>
      <fbc:geneProduct fbc:id="G_PITG_01700" fbc:label="PITG_01700"/>
      <fbc:geneProduct fbc:id="G_PITG_03599" fbc:label="PITG_03599"/>
      <fbc:geneProduct fbc:id="G_PITG_03593" fbc:label="PITG_03593"/>
      <fbc:geneProduct fbc:id="G_PITG_05117" fbc:label="PITG_05117"/>
      <fbc:geneProduct fbc:id="G_PITG_12161" fbc:label="PITG_12161"/>
      <fbc:geneProduct fbc:id="G_PITG_02973" fbc:label="PITG_02973"/>
      <fbc:geneProduct fbc:id="G_PITG_13128" fbc:label="PITG_13128"/>
      <fbc:geneProduct fbc:id="G_PITG_07023" fbc:label="PITG_07023"/>
      <fbc:geneProduct fbc:id="G_PITG_09990" fbc:label="PITG_09990"/>
      <fbc:geneProduct fbc:id="G_PITG_09991" fbc:label="PITG_09991"/>
      <fbc:geneProduct fbc:id="G_PITG_13012" fbc:label="PITG_13012"/>
      <fbc:geneProduct fbc:id="G_PITG_06273" fbc:label="PITG_06273"/>
      <fbc:geneProduct fbc:id="G_PITG_03215" fbc:label="PITG_03215"/>
      <fbc:geneProduct fbc:id="G_PITG_06507" fbc:label="PITG_06507"/>
      <fbc:geneProduct fbc:id="G_PITG_17768" fbc:label="PITG_17768"/>
      <fbc:geneProduct fbc:id="G_PITG_14456" fbc:label="PITG_14456"/>
      <fbc:geneProduct fbc:id="G_PITG_05649" fbc:label="PITG_05649"/>
      <fbc:geneProduct fbc:id="G_PITG_06685" fbc:label="PITG_06685"/>
      <fbc:geneProduct fbc:id="G_PITG_01049" fbc:label="PITG_01049"/>
      <fbc:geneProduct fbc:id="G_PITG_05796" fbc:label="PITG_05796"/>
      <fbc:geneProduct fbc:id="G_PITG_06609" fbc:label="PITG_06609"/>
      <fbc:geneProduct fbc:id="G_PITG_20491" fbc:label="PITG_20491"/>
      <fbc:geneProduct fbc:id="G_PITG_21806" fbc:label="PITG_21806"/>
      <fbc:geneProduct fbc:id="G_PITG_03685" fbc:label="PITG_03685"/>
      <fbc:geneProduct fbc:id="G_PITG_09672" fbc:label="PITG_09672"/>
      <fbc:geneProduct fbc:id="G_PITG_10026" fbc:label="PITG_10026"/>
      <fbc:geneProduct fbc:id="G_PITG_09997" fbc:label="PITG_09997"/>
      <fbc:geneProduct fbc:id="G_PITG_09674" fbc:label="PITG_09674"/>
      <fbc:geneProduct fbc:id="G_PITG_09675" fbc:label="PITG_09675"/>
      <fbc:geneProduct fbc:id="G_PITG_08094" fbc:label="PITG_08094"/>
      <fbc:geneProduct fbc:id="G_PITG_06731" fbc:label="PITG_06731"/>
      <fbc:geneProduct fbc:id="G_PITG_05615" fbc:label="PITG_05615"/>
      <fbc:geneProduct fbc:id="G_PITG_15553" fbc:label="PITG_15553"/>
      <fbc:geneProduct fbc:id="G_PITG_12422" fbc:label="PITG_12422"/>
      <fbc:geneProduct fbc:id="G_PITG_12401" fbc:label="PITG_12401"/>
      <fbc:geneProduct fbc:id="G_PITG_12361" fbc:label="PITG_12361"/>
      <fbc:geneProduct fbc:id="G_PITG_12832" fbc:label="PITG_12832"/>
      <fbc:geneProduct fbc:id="G_PITG_09926" fbc:label="PITG_09926"/>
      <fbc:geneProduct fbc:id="G_PITG_07400" fbc:label="PITG_07400"/>
      <fbc:geneProduct fbc:id="G_PITG_13749" fbc:label="PITG_13749"/>
      <fbc:geneProduct fbc:id="G_PITG_17966" fbc:label="PITG_17966"/>
      <fbc:geneProduct fbc:id="G_PITG_00806" fbc:label="PITG_00806"/>
      <fbc:geneProduct fbc:id="G_PITG_06894" fbc:label="PITG_06894"/>
      <fbc:geneProduct fbc:id="G_PITG_05594" fbc:label="PITG_05594"/>
      <fbc:geneProduct fbc:id="G_PITG_02858" fbc:label="PITG_02858"/>
      <fbc:geneProduct fbc:id="G_PITG_02857" fbc:label="PITG_02857"/>
      <fbc:geneProduct fbc:id="G_PITG_08805" fbc:label="PITG_08805"/>
      <fbc:geneProduct fbc:id="G_PITG_10477" fbc:label="PITG_10477"/>
      <fbc:geneProduct fbc:id="G_PITG_10210" fbc:label="PITG_10210"/>
      <fbc:geneProduct fbc:id="G_PITG_11189" fbc:label="PITG_11189"/>
    </fbc:listOfGeneProducts>
    <listOfReactions>
      <reaction fast="false" id="R_R00986" reversible="false" name="R00986" fbc:upperFluxBound="cobra_default_ub" fbc:lowerFluxBound="cobra_0_bound">
        <listOfReactants>
          <speciesReference constant="true" species="M_C00064_c" stoichiometry="1"/>
          <speciesReference constant="true" species="M_C00251_c" stoichiometry="1"/>
        </listOfReactants>
        <listOfProducts>
          <speciesReference constant="true" species="M_C00022_c" stoichiometry="1"/>
          <speciesReference constant="true" species="M_C00025_c" stoichiometry="1"/>
          <speciesReference constant="true" species="M_C00108_c" stoichiometry="1"/>
        </listOfProducts>
        <fbc:geneProductAssociation>
          <fbc:or>
            <fbc:geneProductRef fbc:geneProduct="G_PITG_01711"/>
            <fbc:geneProductRef fbc:geneProduct="G_PITG_09815"/>
          </fbc:or>
        </fbc:geneProductAssociation>
      </reaction>
      <reaction fast="false" id="R_R01868" reversible="true" name="R01868" fbc:upperFluxBound="cobra_default_ub" fbc:lowerFluxBound="cobra_default_lb">
        <listOfReactants>
          <speciesReference constant="true" species="M_C00337_c" stoichiometry="1"/>
          <speciesReference constant="true" species="M_C15602_c" stoichiometry="1"/>
        </listOfReactants>
        <listOfProducts>
          <speciesReference constant="true" species="M_C00295_c" stoichiometry="1"/>
          <speciesReference constant="true" species="M_C15603_c" stoichiometry="1"/>
        </listOfProducts>
        <fbc:geneProductAssociation>
          <fbc:geneProductRef fbc:geneProduct="G_PITG_01913"/>
        </fbc:geneProductAssociation>
      </reaction>
      <reaction fast="false" id="R_R00267" reversible="false" name="R00267" fbc:upperFluxBound="cobra_default_ub" fbc:lowerFluxBound="cobra_0_bound">
        <listOfReactants>
          <speciesReference constant="true" species="M_C00006_c" stoichiometry="1"/>
          <speciesReference constant="true" species="M_C00311_c" stoichiometry="1"/>
        </listOfReactants>
        <listOfProducts>
          <speciesReference constant="true" species="M_C00005_c" stoichiometry="1"/>
          <speciesReference constant="true" species="M_C00011_c" stoichiometry="1"/>
          <speciesReference constant="true" species="M_C00026_c" stoichiometry="1"/>
          <speciesReference constant="true" species="M_C00080_c" stoichiometry="1"/>
        </listOfProducts>
        <fbc:geneProductAssociation>
          <fbc:or>
            <fbc:geneProductRef fbc:geneProduct="G_PITG_07056"/>
            <fbc:geneProductRef fbc:geneProduct="G_PITG_23158"/>
          </fbc:or>
        </fbc:geneProductAssociation>
      </reaction>
      <reaction fast="false" id="R_R02248" reversible="false" name="R02248" fbc:upperFluxBound="cobra_default_ub" fbc:lowerFluxBound="cobra_0_bound">
        <listOfReactants>
          <speciesReference constant="true" species="M_C00001_c" stoichiometry="1"/>
          <speciesReference constant="true" species="M_C03463_c" stoichiometry="1"/>
        </listOfReactants>
        <listOfProducts>
          <speciesReference constant="true" species="M_C00009_c" stoichiometry="1"/>
          <speciesReference constant="true" species="M_C00419_c" stoichiometry="1"/>
        </listOfProducts>
        <fbc:geneProductAssociation>
          <fbc:geneProductRef fbc:geneProduct="G_PITG_18063"/>
        </fbc:geneProductAssociation>
      </reaction>
      <reaction fast="false" id="R_R02976" reversible="true" name="R02976" fbc:upperFluxBound="cobra_default_ub" fbc:lowerFluxBound="cobra_default_lb">
        <listOfReactants>
          <speciesReference constant="true" species="M_C00002_c" stoichiometry="1"/>
          <speciesReference constant="true" species="M_C00836_c" stoichiometry="1"/>
        </listOfReactants>
        <listOfProducts>
          <speciesReference constant="true" species="M_C00008_c" stoichiometry="1"/>
          <speciesReference constant="true" species="M_C01120_c" stoichiometry="1"/>
        </listOfProducts>
        <fbc:geneProductAssociation>
          <fbc:or>
            <fbc:geneProductRef fbc:geneProduct="G_PITG_13546"/>
            <fbc:geneProductRef fbc:geneProduct="G_PITG_19886"/>
          </fbc:or>
        </fbc:geneProductAssociation>
      </reaction>
      <reaction fast="false" id="R_R04404" reversible="false" name="R04404" fbc:upperFluxBound="cobra_default_ub" fbc:lowerFluxBound="cobra_0_bound">
        <listOfReactants>
          <speciesReference constant="true" species="M_C00001_c" stoichiometry="1"/>
          <speciesReference constant="true" species="M_C04637_c" stoichiometry="1"/>
        </listOfReactants>
        <listOfProducts>
          <speciesReference constant="true" species="M_C00009_c" stoichiometry="1"/>
          <speciesReference constant="true" species="M_C01277_c" stoichiometry="1"/>
        </listOfProducts>
        <fbc:geneProductAssociation>
          <fbc:or>
            <fbc:geneProductRef fbc:geneProduct="G_PITG_12914"/>
            <fbc:geneProductRef fbc:geneProduct="G_PITG_20083"/>
          </fbc:or>
        </fbc:geneProductAssociation>
      </reaction>
      <reaction fast="false" id="R_R08964" reversible="true" name="R08964" fbc:upperFluxBound="cobra_default_ub" fbc:lowerFluxBound="cobra_default_lb">
        <listOfReactants>
          <speciesReference constant="true" species="M_C00002_c" stoichiometry="1"/>
          <speciesReference constant="true" species="M_C11526_c" stoichiometry="1"/>
        </listOfReactants>
        <listOfProducts>
          <speciesReference constant="true" species="M_C00008_c" stoichiometry="1"/>
          <speciesReference constant="true" species="M_C20690_c" stoichiometry="1"/>
        </listOfProducts>
        <fbc:geneProductAssociation>
          <fbc:or>
            <fbc:geneProductRef fbc:geneProduct="G_PITG_03590"/>
            <fbc:geneProductRef fbc:geneProduct="G_PITG_17745"/>
          </fbc:or>
        </fbc:geneProductAssociation>
      </reaction>
      <reaction fast="false" id="R_R00216" reversible="false" name="R00216" fbc:upperFluxBound="cobra_default_ub" fbc:lowerFluxBound="cobra_0_bound">
        <listOfReactants>
          <speciesReference constant="true" species="M_C00006_c" stoichiometry="1"/>
          <speciesReference constant="true" species="M_C00149_c" stoichiometry="1"/>
        </listOfReactants>
        <listOfProducts>
          <speciesReference constant="true" species="M_C00005_c" stoichiometry="1"/>
          <speciesReference constant="true" species="M_C00011_c" stoichiometry="1"/>
          <speciesReference constant="true" species="M_C00022_c" stoichiometry="1"/>
          <speciesReference constant="true" species="M_C00080_c" stoichiometry="1"/>
        </listOfProducts>
        <fbc:geneProductAssociation>
          <fbc:geneProductRef fbc:geneProduct="G_PITG_17753"/>
        </fbc:geneProductAssociation>
      </reaction>
      <reaction fast="false" id="R_R03315" reversible="true" name="R03315" fbc:upperFluxBound="cobra_default_ub" fbc:lowerFluxBound="cobra_default_lb">
        <listOfReactants>
          <speciesReference constant="true" species="M_C00002_c" stoichiometry="1"/>
          <speciesReference constant="true" species="M_C02067_c" stoichiometry="1"/>
        </listOfReactants>
        <listOfProducts>
          <speciesReference constant="true" species="M_C00008_c" stoichiometry="1"/>
          <speciesReference constant="true" species="M_C01168_c" stoichiometry="1"/>
        </listOfProducts>
        <fbc:geneProductAssociation>
          <fbc:geneProductRef fbc:geneProduct="G_PITG_03143"/>
        </fbc:geneProductAssociation>
      </reaction>
      <reaction fast="false" id="R_R02108" reversible="false" name="R02108" fbc:upperFluxBound="cobra_default_ub" fbc:lowerFluxBound="cobra_0_bound">
        <listOfReactants>
          <speciesReference constant="true" species="M_C00001_c" stoichiometry="1"/>
        </listOfReactants>
        <listOfProducts>
          <speciesReference constant="true" species="M_C00721_c" stoichiometry="1"/>
        </listOfProducts>
        <fbc:geneProductAssociation>
          <fbc:geneProductRef fbc:geneProduct="G_PITG_05526"/>
        </fbc:geneProductAssociation>
      </reaction>
      <reaction fast="false" id="R_R00330" reversible="true" name="R00330" fbc:upperFluxBound="cobra_default_ub" fbc:lowerFluxBound="cobra_default_lb">
        <listOfReactants>
          <speciesReference constant="true" species="M_C00002_c" stoichiometry="1"/>
          <speciesReference constant="true" species="M_C00035_c" stoichiometry="1"/>
        </listOfReactants>
        <listOfProducts>
          <speciesReference constant="true" species="M_C00008_c" stoichiometry="1"/>
          <speciesReference constant="true" species="M_C00044_c" stoichiometry="1"/>
        </listOfProducts>
        <fbc:geneProductAssociation>
          <fbc:or>
            <fbc:geneProductRef fbc:geneProduct="G_PITG_03634"/>
            <fbc:geneProductRef fbc:geneProduct="G_PITG_10077"/>
            <fbc:geneProductRef fbc:geneProduct="G_PITG_03296"/>
            <fbc:geneProductRef fbc:geneProduct="G_PITG_08761"/>
            <fbc:geneProductRef fbc:geneProduct="G_PITG_09092"/>
            <fbc:geneProductRef fbc:geneProduct="G_PITG_09596"/>
          </fbc:or>
        </fbc:geneProductAssociation>
      </reaction>
      <reaction fast="false" id="R_R02245" reversible="true" name="R02245" fbc:upperFluxBound="cobra_default_ub" fbc:lowerFluxBound="cobra_default_lb">
        <listOfReactants>
          <speciesReference constant="true" species="M_C00002_c" stoichiometry="1"/>
          <speciesReference constant="true" species="M_C00418_c" stoichiometry="1"/>
        </listOfReactants>
        <listOfProducts>
          <speciesReference constant="true" species="M_C00008_c" stoichiometry="1"/>
          <speciesReference constant="true" species="M_C01107_c" stoichiometry="1"/>
        </listOfProducts>
        <fbc:geneProductAssociation>
          <fbc:geneProductRef fbc:geneProduct="G_PITG_11028"/>
        </fbc:geneProductAssociation>
      </reaction>
      <reaction fast="false" id="R_R00233" reversible="false" name="R00233" fbc:upperFluxBound="cobra_default_ub" fbc:lowerFluxBound="cobra_0_bound">
        <listOfReactants>
          <speciesReference constant="true" species="M_C00083_c" stoichiometry="1"/>
        </listOfReactants>
        <listOfProducts>
          <speciesReference constant="true" species="M_C00011_c" stoichiometry="1"/>
          <speciesReference constant="true" species="M_C00024_c" stoichiometry="1"/>
        </listOfProducts>
        <fbc:geneProductAssociation>
          <fbc:geneProductRef fbc:geneProduct="G_PITG_07145"/>
        </fbc:geneProductAssociation>
      </reaction>
      <reaction fast="false" id="R_R04811" reversible="true" name="R04811" fbc:upperFluxBound="cobra_default_ub" fbc:lowerFluxBound="cobra_default_lb">
        <listOfReactants>
          <speciesReference constant="true" species="M_C00100_c" stoichiometry="1"/>
          <speciesReference constant="true" species="M_C05337_c" stoichiometry="1"/>
        </listOfReactants>
        <listOfProducts>
          <speciesReference constant="true" species="M_C00010_c" stoichiometry="1"/>
          <speciesReference constant="true" species="M_C05449_c" stoichiometry="1"/>
        </listOfProducts>
        <fbc:geneProductAssociation>
          <fbc:geneProductRef fbc:geneProduct="G_PITG_06241"/>
        </fbc:geneProductAssociation>
      </reaction>
      <reaction fast="false" id="R_R00935" reversible="true" name="R00935" fbc:upperFluxBound="cobra_default_ub" fbc:lowerFluxBound="cobra_default_lb">
        <listOfReactants>
          <speciesReference constant="true" species="M_C00003_c" stoichiometry="1"/>
          <speciesReference constant="true" species="M_C00010_c" stoichiometry="1"/>
          <speciesReference constant="true" species="M_C06002_c" stoichiometry="1"/>
        </listOfReactants>
        <listOfProducts>
          <speciesReference constant="true" species="M_C00004_c" stoichiometry="1"/>
          <speciesReference constant="true" species="M_C00011_c" stoichiometry="1"/>
          <speciesReference constant="true" species="M_C00080_c" stoichiometry="1"/>
          <speciesReference constant="true" species="M_C00100_c" stoichiometry="1"/>
        </listOfProducts>
        <fbc:geneProductAssociation>
          <fbc:geneProductRef fbc:geneProduct="G_PITG_16005"/>
        </fbc:geneProductAssociation>
      </reaction>
      <reaction fast="false" id="R_R00481" reversible="false" name="R00481" fbc:upperFluxBound="cobra_default_ub" fbc:lowerFluxBound="cobra_0_bound">
        <listOfReactants>
          <speciesReference constant="true" species="M_C00007_c" stoichiometry="1"/>
          <speciesReference constant="true" species="M_C00049_c" stoichiometry="1"/>
        </listOfReactants>
        <listOfProducts>
          <speciesReference constant="true" species="M_C00027_c" stoichiometry="1"/>
          <speciesReference constant="true" species="M_C05840_c" stoichiometry="1"/>
        </listOfProducts>
        <fbc:geneProductAssociation>
          <fbc:geneProductRef fbc:geneProduct="G_PITG_16480"/>
        </fbc:geneProductAssociation>
      </reaction>
      <reaction fast="false" id="R_R01122" reversible="true" name="R01122" fbc:upperFluxBound="cobra_default_ub" fbc:lowerFluxBound="cobra_default_lb">
        <listOfReactants>
          <speciesReference constant="true" species="M_C00066_c" stoichiometry="1"/>
          <speciesReference constant="true" species="M_C00235_c" stoichiometry="1"/>
        </listOfReactants>
        <listOfProducts>
          <speciesReference constant="true" species="M_C00013_c" stoichiometry="1"/>
          <speciesReference constant="true" species="M_C04432_c" stoichiometry="1"/>
        </listOfProducts>
        <fbc:geneProductAssociation>
          <fbc:geneProductRef fbc:geneProduct="G_PITG_03158"/>
        </fbc:geneProductAssociation>
      </reaction>
      <reaction fast="false" id="R_R00243" reversible="true" name="R00243" fbc:upperFluxBound="cobra_default_ub" fbc:lowerFluxBound="cobra_default_lb">
        <listOfReactants>
          <speciesReference constant="true" species="M_C00001_c" stoichiometry="1"/>
          <speciesReference constant="true" species="M_C00003_c" stoichiometry="1"/>
          <speciesReference constant="true" species="M_C00025_c" stoichiometry="1"/>
        </listOfReactants>
        <listOfProducts>
          <speciesReference constant="true" species="M_C00004_c" stoichiometry="1"/>
          <speciesReference constant="true" species="M_C00014_c" stoichiometry="1"/>
          <speciesReference constant="true" species="M_C00026_c" stoichiometry="1"/>
          <speciesReference constant="true" species="M_C00080_c" stoichiometry="1"/>
        </listOfProducts>
        <fbc:geneProductAssociation>
          <fbc:or>
            <fbc:geneProductRef fbc:geneProduct="G_PITG_11116"/>
            <fbc:geneProductRef fbc:geneProduct="G_PITG_11926"/>
            <fbc:geneProductRef fbc:geneProduct="G_PITG_08802"/>
          </fbc:or>
        </fbc:geneProductAssociation>
      </reaction>
      <reaction fast="false" id="R_R03054" reversible="true" name="R03054" fbc:upperFluxBound="cobra_default_ub" fbc:lowerFluxBound="cobra_default_lb">
        <listOfReactants>
          <speciesReference constant="true" species="M_C00005_c" stoichiometry="1"/>
          <speciesReference constant="true" species="M_C00080_c" stoichiometry="1"/>
          <speciesReference constant="true" species="M_C00903_c" stoichiometry="1"/>
        </listOfReactants>
        <listOfProducts>
          <speciesReference constant="true" species="M_C00006_c" stoichiometry="1"/>
          <speciesReference constant="true" species="M_C02394_c" stoichiometry="1"/>
        </listOfProducts>
        <fbc:geneProductAssociation>
          <fbc:or>
            <fbc:geneProductRef fbc:geneProduct="G_PITG_21744"/>
            <fbc:geneProductRef fbc:geneProduct="G_PITG_08867"/>
            <fbc:geneProductRef fbc:geneProduct="G_PITG_08869"/>
          </fbc:or>
        </fbc:geneProductAssociation>
      </reaction>
      <reaction fast="false" id="R_R05725" reversible="true" name="R05725" fbc:upperFluxBound="cobra_default_ub" fbc:lowerFluxBound="cobra_default_lb">
        <listOfReactants>
          <speciesReference constant="true" species="M_C00005_c" stoichiometry="1"/>
          <speciesReference constant="true" species="M_C00007_c" stoichiometry="2"/>
          <speciesReference constant="true" species="M_C00080_c" stoichiometry="1"/>
          <speciesReference constant="true" species="M_C00533_c" stoichiometry="2"/>
        </listOfReactants>
        <listOfProducts>
          <speciesReference constant="true" species="M_C00006_c" stoichiometry="1"/>
          <speciesReference constant="true" species="M_C00244_c" stoichiometry="2"/>
        </listOfProducts>
        <fbc:geneProductAssociation>
          <fbc:geneProductRef fbc:geneProduct="G_PITG_22661"/>
        </fbc:geneProductAssociation>
      </reaction>
      <reaction fast="false" id="R_R00610" reversible="false" name="R00610" fbc:upperFluxBound="cobra_default_ub" fbc:lowerFluxBound="cobra_0_bound">
        <listOfReactants>
          <speciesReference constant="true" species="M_C00001_c" stoichiometry="1"/>
          <speciesReference constant="true" species="M_C00007_c" stoichiometry="1"/>
          <speciesReference constant="true" species="M_C00213_c" stoichiometry="1"/>
        </listOfReactants>
        <listOfProducts>
          <speciesReference constant="true" species="M_C00027_c" stoichiometry="1"/>
          <speciesReference constant="true" species="M_C00037_c" stoichiometry="1"/>
          <speciesReference constant="true" species="M_C00067_c" stoichiometry="1"/>
        </listOfProducts>
        <fbc:geneProductAssociation>
          <fbc:geneProductRef fbc:geneProduct="G_PITG_18972"/>
        </fbc:geneProductAssociation>
      </reaction>
      <reaction fast="false" id="R_R01462" reversible="true" name="R01462" fbc:upperFluxBound="cobra_default_ub" fbc:lowerFluxBound="cobra_default_lb">
        <listOfReactants>
          <speciesReference constant="true" species="M_C00001_c" stoichiometry="1"/>
          <speciesReference constant="true" species="M_C02530_c" stoichiometry="1"/>
        </listOfReactants>
        <listOfProducts>
          <speciesReference constant="true" species="M_C00162_c" stoichiometry="1"/>
          <speciesReference constant="true" species="M_C00187_c" stoichiometry="1"/>
        </listOfProducts>
        <fbc:geneProductAssociation>
          <fbc:or>
            <fbc:geneProductRef fbc:geneProduct="G_PITG_01275"/>
            <fbc:geneProductRef fbc:geneProduct="G_PITG_01186"/>
            <fbc:geneProductRef fbc:geneProduct="G_PITG_01423"/>
          </fbc:or>
        </fbc:geneProductAssociation>
      </reaction>
      <reaction fast="false" id="R_R09959" reversible="true" name="R09959" fbc:upperFluxBound="cobra_default_ub" fbc:lowerFluxBound="cobra_default_lb">
        <listOfReactants>
          <speciesReference constant="true" species="M_C00001_c" stoichiometry="1"/>
          <speciesReference constant="true" species="M_C04895_c" stoichiometry="1"/>
        </listOfReactants>
        <listOfProducts>
          <speciesReference constant="true" species="M_C00084_c" stoichiometry="1"/>
          <speciesReference constant="true" species="M_C00536_c" stoichiometry="1"/>
          <speciesReference constant="true" species="M_C20239_c" stoichiometry="1"/>
        </listOfProducts>
        <fbc:geneProductAssociation>
          <fbc:or>
            <fbc:geneProductRef fbc:geneProduct="G_PITG_11393"/>
            <fbc:geneProductRef fbc:geneProduct="G_PITG_02663"/>
          </fbc:or>
        </fbc:geneProductAssociation>
      </reaction>
      <reaction fast="false" id="R_R08362" reversible="false" name="R08362" fbc:upperFluxBound="cobra_default_ub" fbc:lowerFluxBound="cobra_0_bound">
        <listOfReactants>
          <speciesReference constant="true" species="M_C02090_c" stoichiometry="1"/>
          <speciesReference constant="true" species="M_C15498_c" stoichiometry="1"/>
        </listOfReactants>
        <listOfProducts>
          <speciesReference constant="true" species="M_C00001_c" stoichiometry="1"/>
          <speciesReference constant="true" species="M_C01335_c" stoichiometry="1"/>
          <speciesReference constant="true" species="M_C03170_c" stoichiometry="1"/>
        </listOfProducts>
        <fbc:geneProductAssociation>
          <fbc:or>
            <fbc:geneProductRef fbc:geneProduct="G_PITG_19154"/>
            <fbc:geneProductRef fbc:geneProduct="G_PITG_15504"/>
            <fbc:geneProductRef fbc:geneProduct="G_PITG_00850"/>
            <fbc:geneProductRef fbc:geneProduct="G_PITG_00585"/>
            <fbc:geneProductRef fbc:geneProduct="G_PITG_15492"/>
            <fbc:geneProductRef fbc:geneProduct="G_PITG_20585"/>
          </fbc:or>
        </fbc:geneProductAssociation>
      </reaction>
      <reaction fast="false" id="R_R00670" reversible="false" name="R00670" fbc:upperFluxBound="cobra_default_ub" fbc:lowerFluxBound="cobra_0_bound">
        <listOfReactants>
          <speciesReference constant="true" species="M_C00077_c" stoichiometry="1"/>
        </listOfReactants>
        <listOfProducts>
          <speciesReference constant="true" species="M_C00011_c" stoichiometry="1"/>
          <speciesReference constant="true" species="M_C00134_c" stoichiometry="1"/>
        </listOfProducts>
        <fbc:geneProductAssociation>
          <fbc:geneProductRef fbc:geneProduct="G_PITG_02303"/>
        </fbc:geneProductAssociation>
      </reaction>
      <reaction fast="false" id="R_R02356" reversible="false" name="R02356" fbc:upperFluxBound="cobra_default_ub" fbc:lowerFluxBound="cobra_0_bound">
        <listOfReactants>
          <speciesReference constant="true" species="M_C00005_c" stoichiometry="1"/>
          <speciesReference constant="true" species="M_C00007_c" stoichiometry="1"/>
          <speciesReference constant="true" species="M_C00080_c" stoichiometry="1"/>
          <speciesReference constant="true" species="M_C00468_c" stoichiometry="1"/>
        </listOfReactants>
        <listOfProducts>
          <speciesReference constant="true" species="M_C00001_c" stoichiometry="1"/>
          <speciesReference constant="true" species="M_C00006_c" stoichiometry="1"/>
          <speciesReference constant="true" species="M_C05300_c" stoichiometry="1"/>
        </listOfProducts>
        <fbc:geneProductAssociation>
          <fbc:or>
            <fbc:geneProductRef fbc:geneProduct="G_PITG_06554"/>
            <fbc:geneProductRef fbc:geneProduct="G_PITG_21524"/>
            <fbc:geneProductRef fbc:geneProduct="G_PITG_07722"/>
            <fbc:geneProductRef fbc:geneProduct="G_PITG_16500"/>
          </fbc:or>
        </fbc:geneProductAssociation>
      </reaction>
      <reaction fast="false" id="R_R04891" reversible="false" name="R04891" fbc:upperFluxBound="cobra_default_ub" fbc:lowerFluxBound="cobra_0_bound">
        <listOfReactants>
          <speciesReference constant="true" species="M_C00001_c" stoichiometry="1"/>
          <speciesReference constant="true" species="M_C00003_c" stoichiometry="1"/>
          <speciesReference constant="true" species="M_C05583_c" stoichiometry="1"/>
        </listOfReactants>
        <listOfProducts>
          <speciesReference constant="true" species="M_C00004_c" stoichiometry="1"/>
          <speciesReference constant="true" species="M_C00080_c" stoichiometry="1"/>
          <speciesReference constant="true" species="M_C05584_c" stoichiometry="1"/>
        </listOfProducts>
        <fbc:geneProductAssociation>
          <fbc:geneProductRef fbc:geneProduct="G_PITG_11605"/>
        </fbc:geneProductAssociation>
      </reaction>
      <reaction fast="false" id="R_R03660" reversible="false" name="R03660" fbc:upperFluxBound="cobra_default_ub" fbc:lowerFluxBound="cobra_0_bound">
        <listOfReactants>
          <speciesReference constant="true" species="M_C00002_c" stoichiometry="1"/>
          <speciesReference constant="true" species="M_C00079_c" stoichiometry="1"/>
          <speciesReference constant="true" species="M_C01648_c" stoichiometry="1"/>
        </listOfReactants>
        <listOfProducts>
          <speciesReference constant="true" species="M_C00013_c" stoichiometry="1"/>
          <speciesReference constant="true" species="M_C00020_c" stoichiometry="1"/>
          <speciesReference constant="true" species="M_C03511_c" stoichiometry="1"/>
        </listOfProducts>
        <fbc:geneProductAssociation>
          <fbc:or>
            <fbc:geneProductRef fbc:geneProduct="G_PITG_00302"/>
            <fbc:geneProductRef fbc:geneProduct="G_PITG_01036"/>
          </fbc:or>
        </fbc:geneProductAssociation>
      </reaction>
      <reaction fast="false" id="R_R00193" reversible="true" name="R00193" fbc:upperFluxBound="cobra_default_ub" fbc:lowerFluxBound="cobra_default_lb">
        <listOfReactants>
          <speciesReference constant="true" species="M_C00001_c" stoichiometry="1"/>
          <speciesReference constant="true" species="M_C00021_c" stoichiometry="1"/>
        </listOfReactants>
        <listOfProducts>
          <speciesReference constant="true" species="M_C00014_c" stoichiometry="1"/>
          <speciesReference constant="true" species="M_C03431_c" stoichiometry="1"/>
        </listOfProducts>
        <fbc:geneProductAssociation>
          <fbc:geneProductRef fbc:geneProduct="G_PITG_08142"/>
        </fbc:geneProductAssociation>
      </reaction>
      <reaction fast="false" id="R_R04204" reversible="true" name="R04204" fbc:upperFluxBound="cobra_default_ub" fbc:lowerFluxBound="cobra_default_lb">
        <listOfReactants>
          <speciesReference constant="true" species="M_C04405_c" stoichiometry="1"/>
        </listOfReactants>
        <listOfProducts>
          <speciesReference constant="true" species="M_C00001_c" stoichiometry="1"/>
          <speciesReference constant="true" species="M_C03345_c" stoichiometry="1"/>
        </listOfProducts>
        <fbc:geneProductAssociation>
          <fbc:or>
            <fbc:geneProductRef fbc:geneProduct="G_PITG_06693"/>
            <fbc:geneProductRef fbc:geneProduct="G_PITG_17406"/>
          </fbc:or>
        </fbc:geneProductAssociation>
      </reaction>
      <reaction fast="false" id="R_R00945" reversible="true" name="R00945" fbc:upperFluxBound="cobra_default_ub" fbc:lowerFluxBound="cobra_default_lb">
        <listOfReactants>
          <speciesReference constant="true" species="M_C00001_c" stoichiometry="1"/>
          <speciesReference constant="true" species="M_C00037_c" stoichiometry="1"/>
          <speciesReference constant="true" species="M_C00143_c" stoichiometry="1"/>
        </listOfReactants>
        <listOfProducts>
          <speciesReference constant="true" species="M_C00065_c" stoichiometry="1"/>
          <speciesReference constant="true" species="M_C00101_c" stoichiometry="1"/>
        </listOfProducts>
        <fbc:geneProductAssociation>
          <fbc:or>
            <fbc:geneProductRef fbc:geneProduct="G_PITG_06427"/>
            <fbc:geneProductRef fbc:geneProduct="G_PITG_14696"/>
          </fbc:or>
        </fbc:geneProductAssociation>
      </reaction>
      <reaction fast="false" id="R_R03857" reversible="true" name="R03857" fbc:upperFluxBound="cobra_0_bound" fbc:lowerFluxBound="cobra_default_lb">
        <listOfReactants>
          <speciesReference constant="true" species="M_C00016_c" stoichiometry="1"/>
          <speciesReference constant="true" species="M_C01832_c" stoichiometry="1"/>
        </listOfReactants>
        <listOfProducts>
          <speciesReference constant="true" species="M_C01352_c" stoichiometry="1"/>
          <speciesReference constant="true" species="M_C03221_c" stoichiometry="1"/>
        </listOfProducts>
        <fbc:geneProductAssociation>
          <fbc:or>
            <fbc:geneProductRef fbc:geneProduct="G_PITG_09848"/>
            <fbc:geneProductRef fbc:geneProduct="G_PITG_16478"/>
          </fbc:or>
        </fbc:geneProductAssociation>
      </reaction>
      <reaction fast="false" id="R_R02902" reversible="true" name="R02902" fbc:upperFluxBound="cobra_default_ub" fbc:lowerFluxBound="cobra_default_lb">
        <listOfReactants>
          <speciesReference constant="true" species="M_C00167_c" stoichiometry="1"/>
          <speciesReference constant="true" species="M_C00777_c" stoichiometry="1"/>
        </listOfReactants>
        <listOfProducts>
          <speciesReference constant="true" species="M_C00015_c" stoichiometry="1"/>
          <speciesReference constant="true" species="M_C11061_c" stoichiometry="1"/>
        </listOfProducts>
        <fbc:geneProductAssociation>
          <fbc:or>
            <fbc:geneProductRef fbc:geneProduct="G_PITG_06879"/>
            <fbc:geneProductRef fbc:geneProduct="G_PITG_14981"/>
          </fbc:or>
        </fbc:geneProductAssociation>
      </reaction>
      <reaction fast="false" id="R_R03443" reversible="true" name="R03443" fbc:upperFluxBound="cobra_0_bound" fbc:lowerFluxBound="cobra_default_lb">
        <listOfReactants>
          <speciesReference constant="true" species="M_C00006_c" stoichiometry="1"/>
          <speciesReference constant="true" species="M_C00009_c" stoichiometry="1"/>
          <speciesReference constant="true" species="M_C01250_c" stoichiometry="1"/>
        </listOfReactants>
        <listOfProducts>
          <speciesReference constant="true" species="M_C00005_c" stoichiometry="1"/>
          <speciesReference constant="true" species="M_C00080_c" stoichiometry="1"/>
          <speciesReference constant="true" species="M_C04133_c" stoichiometry="1"/>
        </listOfProducts>
        <fbc:geneProductAssociation>
          <fbc:geneProductRef fbc:geneProduct="G_PITG_03101"/>
        </fbc:geneProductAssociation>
      </reaction>
      <reaction fast="false" id="R_R02521" reversible="false" name="R02521" fbc:upperFluxBound="cobra_default_ub" fbc:lowerFluxBound="cobra_0_bound">
        <listOfReactants>
          <speciesReference constant="true" species="M_C00007_c" stoichiometry="1"/>
          <speciesReference constant="true" species="M_C01179_c" stoichiometry="1"/>
        </listOfReactants>
        <listOfProducts>
          <speciesReference constant="true" species="M_C00011_c" stoichiometry="1"/>
          <speciesReference constant="true" species="M_C00544_c" stoichiometry="1"/>
        </listOfProducts>
        <fbc:geneProductAssociation>
          <fbc:geneProductRef fbc:geneProduct="G_PITG_11719"/>
        </fbc:geneProductAssociation>
      </reaction>
      <reaction fast="false" id="R_R03038" reversible="false" name="R03038" fbc:upperFluxBound="cobra_default_ub" fbc:lowerFluxBound="cobra_0_bound">
        <listOfReactants>
          <speciesReference constant="true" species="M_C00002_c" stoichiometry="1"/>
          <speciesReference constant="true" species="M_C00041_c" stoichiometry="1"/>
          <speciesReference constant="true" species="M_C01635_c" stoichiometry="1"/>
        </listOfReactants>
        <listOfProducts>
          <speciesReference constant="true" species="M_C00013_c" stoichiometry="1"/>
          <speciesReference constant="true" species="M_C00020_c" stoichiometry="1"/>
          <speciesReference constant="true" species="M_C00886_c" stoichiometry="1"/>
        </listOfProducts>
        <fbc:geneProductAssociation>
          <fbc:or>
            <fbc:geneProductRef fbc:geneProduct="G_PITG_04918"/>
            <fbc:geneProductRef fbc:geneProduct="G_PITG_12961"/>
          </fbc:or>
        </fbc:geneProductAssociation>
      </reaction>
      <reaction fast="false" id="R_R00199" reversible="false" name="R00199" fbc:upperFluxBound="cobra_default_ub" fbc:lowerFluxBound="cobra_0_bound">
        <listOfReactants>
          <speciesReference constant="true" species="M_C00001_c" stoichiometry="1"/>
          <speciesReference constant="true" species="M_C00002_c" stoichiometry="1"/>
          <speciesReference constant="true" species="M_C00022_c" stoichiometry="1"/>
        </listOfReactants>
        <listOfProducts>
          <speciesReference constant="true" species="M_C00009_c" stoichiometry="1"/>
          <speciesReference constant="true" species="M_C00020_c" stoichiometry="1"/>
          <speciesReference constant="true" species="M_C00074_c" stoichiometry="1"/>
        </listOfProducts>
        <fbc:geneProductAssociation>
          <fbc:geneProductRef fbc:geneProduct="G_PITG_03721"/>
        </fbc:geneProductAssociation>
      </reaction>
      <reaction fast="false" id="R_R00057" reversible="false" name="R00057" fbc:upperFluxBound="cobra_default_ub" fbc:lowerFluxBound="cobra_0_bound">
        <listOfReactants>
          <speciesReference constant="true" species="M_C00007_c" stoichiometry="1"/>
          <speciesReference constant="true" species="M_C01525_c" stoichiometry="2"/>
        </listOfReactants>
        <listOfProducts>
          <speciesReference constant="true" species="M_C00027_c" stoichiometry="1"/>
          <speciesReference constant="true" species="M_C02318_c" stoichiometry="1"/>
        </listOfProducts>
        <fbc:geneProductAssociation>
          <fbc:or>
            <fbc:geneProductRef fbc:geneProduct="G_PITG_14917"/>
            <fbc:geneProductRef fbc:geneProduct="G_PITG_21552"/>
            <fbc:geneProductRef fbc:geneProduct="G_PITG_03910"/>
            <fbc:geneProductRef fbc:geneProduct="G_PITG_03909"/>
            <fbc:geneProductRef fbc:geneProduct="G_PITG_05496"/>
          </fbc:or>
        </fbc:geneProductAssociation>
      </reaction>
      <reaction fast="false" id="R_R02541" reversible="false" name="R02541" fbc:upperFluxBound="cobra_default_ub" fbc:lowerFluxBound="cobra_0_bound">
        <listOfReactants>
          <speciesReference constant="true" species="M_C00001_c" stoichiometry="1"/>
          <speciesReference constant="true" species="M_C00550_c" stoichiometry="1"/>
        </listOfReactants>
        <listOfProducts>
          <speciesReference constant="true" species="M_C00195_c" stoichiometry="1"/>
          <speciesReference constant="true" species="M_C00588_c" stoichiometry="1"/>
        </listOfProducts>
        <fbc:geneProductAssociation>
          <fbc:or>
            <fbc:geneProductRef fbc:geneProduct="G_PITG_06556"/>
            <fbc:geneProductRef fbc:geneProduct="G_PITG_12503"/>
            <fbc:geneProductRef fbc:geneProduct="G_PITG_21875"/>
          </fbc:or>
        </fbc:geneProductAssociation>
      </reaction>
      <reaction fast="false" id="R_R00502" reversible="true" name="R00502" fbc:upperFluxBound="cobra_default_ub" fbc:lowerFluxBound="cobra_default_lb">
        <listOfReactants>
          <speciesReference constant="true" species="M_C00075_c" stoichiometry="1"/>
          <speciesReference constant="true" species="M_C00446_c" stoichiometry="1"/>
        </listOfReactants>
        <listOfProducts>
          <speciesReference constant="true" species="M_C00013_c" stoichiometry="1"/>
          <speciesReference constant="true" species="M_C00052_c" stoichiometry="1"/>
        </listOfProducts>
        <fbc:geneProductAssociation>
          <fbc:geneProductRef fbc:geneProduct="G_PITG_10315"/>
        </fbc:geneProductAssociation>
      </reaction>
      <reaction fast="false" id="R_R03719" reversible="true" name="R03719" fbc:upperFluxBound="cobra_default_ub" fbc:lowerFluxBound="cobra_default_lb">
        <listOfReactants>
          <speciesReference constant="true" species="M_C00100_c" stoichiometry="1"/>
          <speciesReference constant="true" species="M_C01794_c" stoichiometry="1"/>
        </listOfReactants>
        <listOfProducts>
          <speciesReference constant="true" species="M_C00010_c" stoichiometry="1"/>
          <speciesReference constant="true" species="M_C05467_c" stoichiometry="1"/>
        </listOfProducts>
        <fbc:geneProductAssociation>
          <fbc:geneProductRef fbc:geneProduct="G_PITG_06241"/>
        </fbc:geneProductAssociation>
      </reaction>
      <reaction fast="false" id="R_R00667" reversible="true" name="R00667" fbc:upperFluxBound="cobra_default_ub" fbc:lowerFluxBound="cobra_default_lb">
        <listOfReactants>
          <speciesReference constant="true" species="M_C00026_c" stoichiometry="1"/>
          <speciesReference constant="true" species="M_C00077_c" stoichiometry="1"/>
        </listOfReactants>
        <listOfProducts>
          <speciesReference constant="true" species="M_C00025_c" stoichiometry="1"/>
          <speciesReference constant="true" species="M_C01165_c" stoichiometry="1"/>
        </listOfProducts>
        <fbc:geneProductAssociation>
          <fbc:geneProductRef fbc:geneProduct="G_PITG_09271"/>
        </fbc:geneProductAssociation>
      </reaction>
      <reaction fast="false" id="R_R04420" reversible="true" name="R04420" fbc:upperFluxBound="cobra_default_ub" fbc:lowerFluxBound="cobra_default_lb">
        <listOfReactants>
          <speciesReference constant="true" species="M_C04188_c" stoichiometry="1"/>
        </listOfReactants>
        <listOfProducts>
          <speciesReference constant="true" species="M_C04582_c" stoichiometry="1"/>
        </listOfProducts>
        <fbc:geneProductAssociation>
          <fbc:geneProductRef fbc:geneProduct="G_PITG_14216"/>
        </fbc:geneProductAssociation>
      </reaction>
      <reaction fast="false" id="R_R03344" reversible="true" name="R03344" fbc:upperFluxBound="cobra_default_ub" fbc:lowerFluxBound="cobra_default_lb">
        <listOfReactants>
          <speciesReference constant="true" species="M_C00005_c" stoichiometry="1"/>
          <speciesReference constant="true" species="M_C00007_c" stoichiometry="1"/>
          <speciesReference constant="true" species="M_C00080_c" stoichiometry="1"/>
          <speciesReference constant="true" species="M_C02846_c" stoichiometry="1"/>
        </listOfReactants>
        <listOfProducts>
          <speciesReference constant="true" species="M_C00001_c" stoichiometry="1"/>
          <speciesReference constant="true" species="M_C00006_c" stoichiometry="1"/>
          <speciesReference constant="true" species="M_C01183_c" stoichiometry="1"/>
        </listOfProducts>
        <fbc:geneProductAssociation>
          <fbc:geneProductRef fbc:geneProduct="G_PITG_10977"/>
        </fbc:geneProductAssociation>
      </reaction>
      <reaction fast="false" id="R_R03629" reversible="true" name="R03629" fbc:upperFluxBound="cobra_default_ub" fbc:lowerFluxBound="cobra_default_lb">
        <listOfReactants>
          <speciesReference constant="true" species="M_C00007_c" stoichiometry="1"/>
          <speciesReference constant="true" species="M_C01598_c" stoichiometry="1"/>
          <speciesReference constant="true" species="M_C03024_c" stoichiometry="1"/>
        </listOfReactants>
        <listOfProducts>
          <speciesReference constant="true" species="M_C00001_c" stoichiometry="1"/>
          <speciesReference constant="true" species="M_C03161_c" stoichiometry="1"/>
          <speciesReference constant="true" species="M_C05643_c" stoichiometry="1"/>
        </listOfProducts>
        <fbc:geneProductAssociation>
          <fbc:or>
            <fbc:geneProductRef fbc:geneProduct="G_PITG_06554"/>
            <fbc:geneProductRef fbc:geneProduct="G_PITG_21524"/>
            <fbc:geneProductRef fbc:geneProduct="G_PITG_07722"/>
            <fbc:geneProductRef fbc:geneProduct="G_PITG_16500"/>
          </fbc:or>
        </fbc:geneProductAssociation>
      </reaction>
      <reaction fast="false" id="R_R02565" reversible="false" name="R02565" fbc:upperFluxBound="cobra_default_ub" fbc:lowerFluxBound="cobra_0_bound">
        <listOfReactants>
          <speciesReference constant="true" species="M_C00001_c" stoichiometry="1"/>
          <speciesReference constant="true" species="M_C00003_c" stoichiometry="1"/>
          <speciesReference constant="true" species="M_C00576_c" stoichiometry="1"/>
        </listOfReactants>
        <listOfProducts>
          <speciesReference constant="true" species="M_C00004_c" stoichiometry="1"/>
          <speciesReference constant="true" species="M_C00080_c" stoichiometry="2"/>
          <speciesReference constant="true" species="M_C00719_c" stoichiometry="1"/>
        </listOfProducts>
        <fbc:geneProductAssociation>
          <fbc:geneProductRef fbc:geneProduct="G_PITG_05462"/>
        </fbc:geneProductAssociation>
      </reaction>
      <reaction fast="false" id="R_R02894" reversible="false" name="R02894" fbc:upperFluxBound="cobra_default_ub" fbc:lowerFluxBound="cobra_0_bound">
        <listOfReactants>
          <speciesReference constant="true" species="M_C00007_c" stoichiometry="1"/>
          <speciesReference constant="true" species="M_C00763_c" stoichiometry="1"/>
        </listOfReactants>
        <listOfProducts>
          <speciesReference constant="true" species="M_C00027_c" stoichiometry="1"/>
          <speciesReference constant="true" species="M_C03564_c" stoichiometry="1"/>
        </listOfProducts>
        <fbc:geneProductAssociation>
          <fbc:geneProductRef fbc:geneProduct="G_PITG_08135"/>
        </fbc:geneProductAssociation>
      </reaction>
      <reaction fast="false" id="R_R01561" reversible="true" name="R01561" fbc:upperFluxBound="cobra_default_ub" fbc:lowerFluxBound="cobra_default_lb">
        <listOfReactants>
          <speciesReference constant="true" species="M_C00009_c" stoichiometry="1"/>
          <speciesReference constant="true" species="M_C00212_c" stoichiometry="1"/>
        </listOfReactants>
        <listOfProducts>
          <speciesReference constant="true" species="M_C00147_c" stoichiometry="1"/>
          <speciesReference constant="true" species="M_C00620_c" stoichiometry="1"/>
        </listOfProducts>
        <fbc:geneProductAssociation>
          <fbc:or>
            <fbc:geneProductRef fbc:geneProduct="G_PITG_17711"/>
            <fbc:geneProductRef fbc:geneProduct="G_PITG_16203"/>
          </fbc:or>
        </fbc:geneProductAssociation>
      </reaction>
      <reaction fast="false" id="R_R02106" reversible="true" name="R02106" fbc:upperFluxBound="cobra_default_ub" fbc:lowerFluxBound="cobra_default_lb">
        <listOfReactants>
          <speciesReference constant="true" species="M_C00001_c" stoichiometry="1"/>
          <speciesReference constant="true" species="M_C00007_c" stoichiometry="1"/>
          <speciesReference constant="true" species="M_C00366_c" stoichiometry="1"/>
        </listOfReactants>
        <listOfProducts>
          <speciesReference constant="true" species="M_C00027_c" stoichiometry="1"/>
          <speciesReference constant="true" species="M_C11821_c" stoichiometry="1"/>
        </listOfProducts>
        <fbc:geneProductAssociation>
          <fbc:or>
            <fbc:geneProductRef fbc:geneProduct="G_PITG_18435"/>
            <fbc:geneProductRef fbc:geneProduct="G_PITG_18437"/>
          </fbc:or>
        </fbc:geneProductAssociation>
      </reaction>
      <reaction fast="false" id="R_R03840" reversible="true" name="R03840" fbc:upperFluxBound="cobra_default_ub" fbc:lowerFluxBound="cobra_default_lb">
        <listOfReactants>
          <speciesReference constant="true" species="M_C00002_c" stoichiometry="1"/>
          <speciesReference constant="true" species="M_C02374_c" stoichiometry="1"/>
        </listOfReactants>
        <listOfProducts>
          <speciesReference constant="true" species="M_C00008_c" stoichiometry="1"/>
          <speciesReference constant="true" species="M_C02128_c" stoichiometry="1"/>
        </listOfProducts>
        <fbc:geneProductAssociation>
          <fbc:or>
            <fbc:geneProductRef fbc:geneProduct="G_PITG_18412"/>
            <fbc:geneProductRef fbc:geneProduct="G_PITG_18432"/>
          </fbc:or>
        </fbc:geneProductAssociation>
      </reaction>
      <reaction fast="false" id="R_R03914" reversible="true" name="R03914" fbc:upperFluxBound="cobra_default_ub" fbc:lowerFluxBound="cobra_default_lb">
        <listOfReactants>
          <speciesReference constant="true" species="M_C00006_c" stoichiometry="1"/>
          <speciesReference constant="true" species="M_C02315_c" stoichiometry="1"/>
        </listOfReactants>
        <listOfProducts>
          <speciesReference constant="true" species="M_C00005_c" stoichiometry="1"/>
          <speciesReference constant="true" species="M_C00080_c" stoichiometry="1"/>
          <speciesReference constant="true" species="M_C02582_c" stoichiometry="1"/>
        </listOfProducts>
        <fbc:geneProductAssociation>
          <fbc:or>
            <fbc:geneProductRef fbc:geneProduct="G_PITG_00856"/>
            <fbc:geneProductRef fbc:geneProduct="G_PITG_00518"/>
            <fbc:geneProductRef fbc:geneProduct="G_PITG_00290"/>
            <fbc:geneProductRef fbc:geneProduct="G_PITG_00545"/>
          </fbc:or>
        </fbc:geneProductAssociation>
      </reaction>
      <reaction fast="false" id="R_R03260" reversible="true" name="R03260" fbc:upperFluxBound="cobra_default_ub" fbc:lowerFluxBound="cobra_default_lb">
        <listOfReactants>
          <speciesReference constant="true" species="M_C00097_c" stoichiometry="1"/>
          <speciesReference constant="true" species="M_C01118_c" stoichiometry="1"/>
        </listOfReactants>
        <listOfProducts>
          <speciesReference constant="true" species="M_C00042_c" stoichiometry="1"/>
          <speciesReference constant="true" species="M_C02291_c" stoichiometry="1"/>
        </listOfProducts>
        <fbc:geneProductAssociation>
          <fbc:geneProductRef fbc:geneProduct="G_PITG_04466"/>
        </fbc:geneProductAssociation>
      </reaction>
      <reaction fast="false" id="R_R02323" reversible="false" name="R02323" fbc:upperFluxBound="cobra_default_ub" fbc:lowerFluxBound="cobra_0_bound">
        <listOfReactants>
          <speciesReference constant="true" species="M_C00001_c" stoichiometry="1"/>
          <speciesReference constant="true" species="M_C00455_c" stoichiometry="1"/>
        </listOfReactants>
        <listOfProducts>
          <speciesReference constant="true" species="M_C00009_c" stoichiometry="1"/>
          <speciesReference constant="true" species="M_C03150_c" stoichiometry="1"/>
        </listOfProducts>
        <fbc:geneProductAssociation>
          <fbc:or>
            <fbc:geneProductRef fbc:geneProduct="G_PITG_07911"/>
            <fbc:geneProductRef fbc:geneProduct="G_PITG_17589"/>
            <fbc:geneProductRef fbc:geneProduct="G_PITG_13491"/>
            <fbc:geneProductRef fbc:geneProduct="G_PITG_07904"/>
            <fbc:geneProductRef fbc:geneProduct="G_PITG_14123"/>
          </fbc:or>
        </fbc:geneProductAssociation>
      </reaction>
      <reaction fast="false" id="R_R04903" reversible="false" name="R04903" fbc:upperFluxBound="cobra_default_ub" fbc:lowerFluxBound="cobra_0_bound">
        <listOfReactants>
          <speciesReference constant="true" species="M_C00001_c" stoichiometry="1"/>
          <speciesReference constant="true" species="M_C00003_c" stoichiometry="1"/>
          <speciesReference constant="true" species="M_C05634_c" stoichiometry="1"/>
        </listOfReactants>
        <listOfProducts>
          <speciesReference constant="true" species="M_C00004_c" stoichiometry="1"/>
          <speciesReference constant="true" species="M_C00080_c" stoichiometry="1"/>
          <speciesReference constant="true" species="M_C05635_c" stoichiometry="1"/>
        </listOfProducts>
        <fbc:geneProductAssociation>
          <fbc:or>
            <fbc:geneProductRef fbc:geneProduct="G_PITG_10940"/>
            <fbc:geneProductRef fbc:geneProduct="G_PITG_01253"/>
            <fbc:geneProductRef fbc:geneProduct="G_PITG_11229"/>
            <fbc:geneProductRef fbc:geneProduct="G_PITG_18012"/>
            <fbc:geneProductRef fbc:geneProduct="G_PITG_07880"/>
          </fbc:or>
        </fbc:geneProductAssociation>
      </reaction>
      <reaction fast="false" id="R_R00734" reversible="true" name="R00734" fbc:upperFluxBound="cobra_default_ub" fbc:lowerFluxBound="cobra_default_lb">
        <listOfReactants>
          <speciesReference constant="true" species="M_C00026_c" stoichiometry="1"/>
          <speciesReference constant="true" species="M_C00082_c" stoichiometry="1"/>
        </listOfReactants>
        <listOfProducts>
          <speciesReference constant="true" species="M_C00025_c" stoichiometry="1"/>
          <speciesReference constant="true" species="M_C01179_c" stoichiometry="1"/>
        </listOfProducts>
        <fbc:geneProductAssociation>
          <fbc:geneProductRef fbc:geneProduct="G_PITG_03427"/>
        </fbc:geneProductAssociation>
      </reaction>
      <reaction fast="false" id="R_R01433" reversible="true" name="R01433" fbc:upperFluxBound="cobra_0_bound" fbc:lowerFluxBound="cobra_default_lb">
        <listOfReactants>
          <speciesReference constant="true" species="M_C00181_c" stoichiometry="1"/>
        </listOfReactants>
        <listOfProducts>
          <speciesReference constant="true" species="M_C00001_c" stoichiometry="1"/>
        </listOfProducts>
        <fbc:geneProductAssociation>
          <fbc:geneProductRef fbc:geneProduct="G_PITG_08027"/>
        </fbc:geneProductAssociation>
      </reaction>
      <reaction fast="false" id="R_R10851" reversible="true" name="R10851" fbc:upperFluxBound="cobra_default_ub" fbc:lowerFluxBound="cobra_default_lb">
        <listOfReactants>
          <speciesReference constant="true" species="M_C00006_c" stoichiometry="1"/>
          <speciesReference constant="true" species="M_C05519_c" stoichiometry="1"/>
        </listOfReactants>
        <listOfProducts>
          <speciesReference constant="true" species="M_C00005_c" stoichiometry="1"/>
          <speciesReference constant="true" species="M_C00080_c" stoichiometry="1"/>
          <speciesReference constant="true" species="M_C03508_c" stoichiometry="1"/>
        </listOfProducts>
        <fbc:geneProductAssociation>
          <fbc:geneProductRef fbc:geneProduct="G_PITG_06969"/>
        </fbc:geneProductAssociation>
      </reaction>
      <reaction fast="false" id="R_R03744" reversible="true" name="R03744" fbc:upperFluxBound="cobra_default_ub" fbc:lowerFluxBound="cobra_default_lb">
        <listOfReactants>
          <speciesReference constant="true" species="M_C00002_c" stoichiometry="1"/>
          <speciesReference constant="true" species="M_C01867_c" stoichiometry="1"/>
        </listOfReactants>
        <listOfProducts>
          <speciesReference constant="true" species="M_C00008_c" stoichiometry="1"/>
          <speciesReference constant="true" species="M_C03157_c" stoichiometry="1"/>
        </listOfProducts>
        <fbc:geneProductAssociation>
          <fbc:or>
            <fbc:geneProductRef fbc:geneProduct="G_PITG_15970"/>
            <fbc:geneProductRef fbc:geneProduct="G_PITG_10998"/>
          </fbc:or>
        </fbc:geneProductAssociation>
      </reaction>
      <reaction fast="false" id="R_R01130" reversible="true" name="R01130" fbc:upperFluxBound="cobra_default_ub" fbc:lowerFluxBound="cobra_default_lb">
        <listOfReactants>
          <speciesReference constant="true" species="M_C00001_c" stoichiometry="1"/>
          <speciesReference constant="true" species="M_C00003_c" stoichiometry="1"/>
          <speciesReference constant="true" species="M_C00130_c" stoichiometry="1"/>
        </listOfReactants>
        <listOfProducts>
          <speciesReference constant="true" species="M_C00004_c" stoichiometry="1"/>
          <speciesReference constant="true" species="M_C00080_c" stoichiometry="1"/>
          <speciesReference constant="true" species="M_C00655_c" stoichiometry="1"/>
        </listOfProducts>
        <fbc:geneProductAssociation>
          <fbc:geneProductRef fbc:geneProduct="G_PITG_07024"/>
        </fbc:geneProductAssociation>
      </reaction>
      <reaction fast="false" id="R_R08575" reversible="true" name="R08575" fbc:upperFluxBound="cobra_default_ub" fbc:lowerFluxBound="cobra_default_lb">
        <listOfReactants>
          <speciesReference constant="true" species="M_C00118_c" stoichiometry="1"/>
          <speciesReference constant="true" species="M_C05382_c" stoichiometry="1"/>
        </listOfReactants>
        <listOfProducts>
          <speciesReference constant="true" species="M_C00085_c" stoichiometry="1"/>
          <speciesReference constant="true" species="M_C00279_c" stoichiometry="1"/>
        </listOfProducts>
        <fbc:geneProductAssociation>
          <fbc:geneProductRef fbc:geneProduct="G_PITG_05636"/>
        </fbc:geneProductAssociation>
      </reaction>
      <reaction fast="false" id="R_R01082" reversible="true" name="R01082" fbc:upperFluxBound="cobra_default_ub" fbc:lowerFluxBound="cobra_default_lb">
        <listOfReactants>
          <speciesReference constant="true" species="M_C00149_c" stoichiometry="1"/>
        </listOfReactants>
        <listOfProducts>
          <speciesReference constant="true" species="M_C00001_c" stoichiometry="1"/>
          <speciesReference constant="true" species="M_C00122_c" stoichiometry="1"/>
        </listOfProducts>
        <fbc:geneProductAssociation>
          <fbc:geneProductRef fbc:geneProduct="G_PITG_06604"/>
        </fbc:geneProductAssociation>
      </reaction>
      <reaction fast="false" id="R_R00181" reversible="false" name="R00181" fbc:upperFluxBound="cobra_default_ub" fbc:lowerFluxBound="cobra_0_bound">
        <listOfReactants>
          <speciesReference constant="true" species="M_C00001_c" stoichiometry="1"/>
          <speciesReference constant="true" species="M_C00020_c" stoichiometry="1"/>
        </listOfReactants>
        <listOfProducts>
          <speciesReference constant="true" species="M_C00014_c" stoichiometry="1"/>
          <speciesReference constant="true" species="M_C00130_c" stoichiometry="1"/>
        </listOfProducts>
        <fbc:geneProductAssociation>
          <fbc:geneProductRef fbc:geneProduct="G_PITG_09273"/>
        </fbc:geneProductAssociation>
      </reaction>
      <reaction fast="false" id="R_R00922" reversible="true" name="R00922" fbc:upperFluxBound="cobra_default_ub" fbc:lowerFluxBound="cobra_default_lb">
        <listOfReactants>
          <speciesReference constant="true" species="M_C00003_c" stoichiometry="1"/>
          <speciesReference constant="true" species="M_C00010_c" stoichiometry="1"/>
          <speciesReference constant="true" species="M_C00349_c" stoichiometry="1"/>
        </listOfReactants>
        <listOfProducts>
          <speciesReference constant="true" species="M_C00004_c" stoichiometry="1"/>
          <speciesReference constant="true" species="M_C00011_c" stoichiometry="1"/>
          <speciesReference constant="true" species="M_C00080_c" stoichiometry="1"/>
          <speciesReference constant="true" species="M_C00100_c" stoichiometry="1"/>
        </listOfProducts>
        <fbc:geneProductAssociation>
          <fbc:geneProductRef fbc:geneProduct="G_PITG_16005"/>
        </fbc:geneProductAssociation>
      </reaction>
      <reaction fast="false" id="R_R00802" reversible="false" name="R00802" fbc:upperFluxBound="cobra_default_ub" fbc:lowerFluxBound="cobra_0_bound">
        <listOfReactants>
          <speciesReference constant="true" species="M_C00001_c" stoichiometry="1"/>
          <speciesReference constant="true" species="M_C00089_c" stoichiometry="1"/>
        </listOfReactants>
        <listOfProducts>
          <speciesReference constant="true" species="M_C00267_c" stoichiometry="1"/>
          <speciesReference constant="true" species="M_C02336_c" stoichiometry="1"/>
        </listOfProducts>
        <fbc:geneProductAssociation>
          <fbc:or>
            <fbc:geneProductRef fbc:geneProduct="G_PITG_13582"/>
            <fbc:geneProductRef fbc:geneProduct="G_PITG_10846"/>
            <fbc:geneProductRef fbc:geneProduct="G_PITG_13873"/>
          </fbc:or>
        </fbc:geneProductAssociation>
      </reaction>
      <reaction fast="false" id="R_R01513" reversible="true" name="R01513" fbc:upperFluxBound="cobra_default_ub" fbc:lowerFluxBound="cobra_default_lb">
        <listOfReactants>
          <speciesReference constant="true" species="M_C00003_c" stoichiometry="1"/>
          <speciesReference constant="true" species="M_C00197_c" stoichiometry="1"/>
        </listOfReactants>
        <listOfProducts>
          <speciesReference constant="true" species="M_C00004_c" stoichiometry="1"/>
          <speciesReference constant="true" species="M_C00080_c" stoichiometry="1"/>
          <speciesReference constant="true" species="M_C03232_c" stoichiometry="1"/>
        </listOfProducts>
        <fbc:geneProductAssociation>
          <fbc:or>
            <fbc:geneProductRef fbc:geneProduct="G_PITG_10264"/>
            <fbc:geneProductRef fbc:geneProduct="G_PITG_00133"/>
          </fbc:or>
        </fbc:geneProductAssociation>
      </reaction>
      <reaction fast="false" id="R_R03869" reversible="false" name="R03869" fbc:upperFluxBound="cobra_default_ub" fbc:lowerFluxBound="cobra_0_bound">
        <listOfReactants>
          <speciesReference constant="true" species="M_C00001_c" stoichiometry="1"/>
          <speciesReference constant="true" species="M_C00003_c" stoichiometry="1"/>
          <speciesReference constant="true" species="M_C06002_c" stoichiometry="1"/>
        </listOfReactants>
        <listOfProducts>
          <speciesReference constant="true" species="M_C00004_c" stoichiometry="1"/>
          <speciesReference constant="true" species="M_C00080_c" stoichiometry="1"/>
          <speciesReference constant="true" species="M_C02170_c" stoichiometry="1"/>
        </listOfProducts>
        <fbc:geneProductAssociation>
          <fbc:or>
            <fbc:geneProductRef fbc:geneProduct="G_PITG_10940"/>
            <fbc:geneProductRef fbc:geneProduct="G_PITG_01253"/>
            <fbc:geneProductRef fbc:geneProduct="G_PITG_11229"/>
            <fbc:geneProductRef fbc:geneProduct="G_PITG_18012"/>
            <fbc:geneProductRef fbc:geneProduct="G_PITG_07880"/>
          </fbc:or>
        </fbc:geneProductAssociation>
      </reaction>
      <reaction fast="false" id="R_R01668" reversible="false" name="R01668" fbc:upperFluxBound="cobra_default_ub" fbc:lowerFluxBound="cobra_0_bound">
        <listOfReactants>
          <speciesReference constant="true" species="M_C00001_c" stoichiometry="1"/>
          <speciesReference constant="true" species="M_C00458_c" stoichiometry="1"/>
        </listOfReactants>
        <listOfProducts>
          <speciesReference constant="true" species="M_C00013_c" stoichiometry="1"/>
          <speciesReference constant="true" species="M_C00239_c" stoichiometry="1"/>
        </listOfProducts>
        <fbc:geneProductAssociation>
          <fbc:geneProductRef fbc:geneProduct="G_PITG_07884"/>
        </fbc:geneProductAssociation>
      </reaction>
      <reaction fast="false" id="R_R05233" reversible="true" name="R05233" fbc:upperFluxBound="cobra_default_ub" fbc:lowerFluxBound="cobra_default_lb">
        <listOfReactants>
          <speciesReference constant="true" species="M_C00003_c" stoichiometry="1"/>
          <speciesReference constant="true" species="M_C06611_c" stoichiometry="1"/>
        </listOfReactants>
        <listOfProducts>
          <speciesReference constant="true" species="M_C00004_c" stoichiometry="1"/>
          <speciesReference constant="true" species="M_C00080_c" stoichiometry="1"/>
          <speciesReference constant="true" species="M_C06613_c" stoichiometry="1"/>
        </listOfProducts>
        <fbc:geneProductAssociation>
          <fbc:or>
            <fbc:geneProductRef fbc:geneProduct="G_PITG_11294"/>
            <fbc:geneProductRef fbc:geneProduct="G_PITG_10290"/>
            <fbc:geneProductRef fbc:geneProduct="G_PITG_11293"/>
            <fbc:geneProductRef fbc:geneProduct="G_PITG_10292"/>
            <fbc:geneProductRef fbc:geneProduct="G_PITG_09003"/>
            <fbc:geneProductRef fbc:geneProduct="G_PITG_10293"/>
          </fbc:or>
        </fbc:geneProductAssociation>
      </reaction>
      <reaction fast="false" id="R_R01773" reversible="true" name="R01773" fbc:upperFluxBound="cobra_default_ub" fbc:lowerFluxBound="cobra_default_lb">
        <listOfReactants>
          <speciesReference constant="true" species="M_C00003_c" stoichiometry="1"/>
          <speciesReference constant="true" species="M_C00263_c" stoichiometry="1"/>
        </listOfReactants>
        <listOfProducts>
          <speciesReference constant="true" species="M_C00004_c" stoichiometry="1"/>
          <speciesReference constant="true" species="M_C00080_c" stoichiometry="1"/>
          <speciesReference constant="true" species="M_C00441_c" stoichiometry="1"/>
        </listOfProducts>
        <fbc:geneProductAssociation>
          <fbc:or>
            <fbc:geneProductRef fbc:geneProduct="G_PITG_11615"/>
            <fbc:geneProductRef fbc:geneProduct="G_PITG_02182"/>
            <fbc:geneProductRef fbc:geneProduct="G_PITG_13924"/>
          </fbc:or>
        </fbc:geneProductAssociation>
      </reaction>
      <reaction fast="false" id="R_R01269" reversible="true" name="R01269" fbc:upperFluxBound="cobra_default_ub" fbc:lowerFluxBound="cobra_default_lb">
        <listOfReactants>
          <speciesReference constant="true" species="M_C00019_c" stoichiometry="1"/>
          <speciesReference constant="true" species="M_C00080_c" stoichiometry="1"/>
          <speciesReference constant="true" species="M_C00153_c" stoichiometry="1"/>
        </listOfReactants>
        <listOfProducts>
          <speciesReference constant="true" species="M_C00021_c" stoichiometry="1"/>
          <speciesReference constant="true" species="M_C02918_c" stoichiometry="1"/>
        </listOfProducts>
        <fbc:geneProductAssociation>
          <fbc:or>
            <fbc:geneProductRef fbc:geneProduct="G_PITG_16153"/>
            <fbc:geneProductRef fbc:geneProduct="G_PITG_14299"/>
          </fbc:or>
        </fbc:geneProductAssociation>
      </reaction>
      <reaction fast="false" id="R_R00342" reversible="true" name="R00342" fbc:upperFluxBound="cobra_default_ub" fbc:lowerFluxBound="cobra_default_lb">
        <listOfReactants>
          <speciesReference constant="true" species="M_C00003_c" stoichiometry="1"/>
          <speciesReference constant="true" species="M_C00149_c" stoichiometry="1"/>
        </listOfReactants>
        <listOfProducts>
          <speciesReference constant="true" species="M_C00004_c" stoichiometry="1"/>
          <speciesReference constant="true" species="M_C00036_c" stoichiometry="1"/>
          <speciesReference constant="true" species="M_C00080_c" stoichiometry="1"/>
        </listOfProducts>
        <fbc:geneProductAssociation>
          <fbc:or>
            <fbc:geneProductRef fbc:geneProduct="G_PITG_15476"/>
            <fbc:geneProductRef fbc:geneProduct="G_PITG_13614"/>
          </fbc:or>
        </fbc:geneProductAssociation>
      </reaction>
      <reaction fast="false" id="R_R02917" reversible="true" name="R02917" fbc:upperFluxBound="cobra_default_ub" fbc:lowerFluxBound="cobra_default_lb">
        <listOfReactants>
          <speciesReference constant="true" species="M_C00019_c" stoichiometry="1"/>
          <speciesReference constant="true" species="M_C01977_c" stoichiometry="1"/>
        </listOfReactants>
        <listOfProducts>
          <speciesReference constant="true" species="M_C00021_c" stoichiometry="1"/>
          <speciesReference constant="true" species="M_C04545_c" stoichiometry="1"/>
        </listOfProducts>
        <fbc:geneProductAssociation>
          <fbc:or>
            <fbc:geneProductRef fbc:geneProduct="G_PITG_17224"/>
            <fbc:geneProductRef fbc:geneProduct="G_PITG_16516"/>
          </fbc:or>
        </fbc:geneProductAssociation>
      </reaction>
      <reaction fast="false" id="R_R02354" reversible="false" name="R02354" fbc:upperFluxBound="cobra_default_ub" fbc:lowerFluxBound="cobra_0_bound">
        <listOfReactants>
          <speciesReference constant="true" species="M_C00004_c" stoichiometry="1"/>
          <speciesReference constant="true" species="M_C00007_c" stoichiometry="1"/>
          <speciesReference constant="true" species="M_C00080_c" stoichiometry="1"/>
          <speciesReference constant="true" species="M_C00468_c" stoichiometry="1"/>
        </listOfReactants>
        <listOfProducts>
          <speciesReference constant="true" species="M_C00001_c" stoichiometry="1"/>
          <speciesReference constant="true" species="M_C00003_c" stoichiometry="1"/>
          <speciesReference constant="true" species="M_C05298_c" stoichiometry="1"/>
        </listOfProducts>
        <fbc:geneProductAssociation>
          <fbc:or>
            <fbc:geneProductRef fbc:geneProduct="G_PITG_06554"/>
            <fbc:geneProductRef fbc:geneProduct="G_PITG_21524"/>
            <fbc:geneProductRef fbc:geneProduct="G_PITG_07722"/>
            <fbc:geneProductRef fbc:geneProduct="G_PITG_16500"/>
          </fbc:or>
        </fbc:geneProductAssociation>
      </reaction>
      <reaction fast="false" id="R_R00435" reversible="true" name="R00435" fbc:upperFluxBound="cobra_default_ub" fbc:lowerFluxBound="cobra_default_lb">
        <listOfReactants>
          <speciesReference constant="true" species="M_C00002_c" stoichiometry="1"/>
        </listOfReactants>
        <listOfProducts>
          <speciesReference constant="true" species="M_C00013_c" stoichiometry="1"/>
        </listOfProducts>
        <fbc:geneProductAssociation>
          <fbc:or>
            <fbc:geneProductRef fbc:geneProduct="G_PITG_18688"/>
            <fbc:geneProductRef fbc:geneProduct="G_PITG_03778"/>
            <fbc:geneProductRef fbc:geneProduct="G_PITG_05629"/>
            <fbc:geneProductRef fbc:geneProduct="G_PITG_18103"/>
            <fbc:geneProductRef fbc:geneProduct="G_PITG_07651"/>
            <fbc:geneProductRef fbc:geneProduct="G_PITG_10457"/>
            <fbc:geneProductRef fbc:geneProduct="G_PITG_03855"/>
            <fbc:geneProductRef fbc:geneProduct="G_PITG_08383"/>
            <fbc:geneProductRef fbc:geneProduct="G_PITG_10289"/>
            <fbc:geneProductRef fbc:geneProduct="G_PITG_21077"/>
            <fbc:geneProductRef fbc:geneProduct="G_PITG_08173"/>
            <fbc:geneProductRef fbc:geneProduct="G_PITG_02420"/>
            <fbc:geneProductRef fbc:geneProduct="G_PITG_13404"/>
          </fbc:or>
        </fbc:geneProductAssociation>
      </reaction>
      <reaction fast="false" id="R_R00858" reversible="true" name="R00858" fbc:upperFluxBound="cobra_default_ub" fbc:lowerFluxBound="cobra_default_lb">
        <listOfReactants>
          <speciesReference constant="true" species="M_C00001_c" stoichiometry="3"/>
          <speciesReference constant="true" species="M_C00006_c" stoichiometry="3"/>
          <speciesReference constant="true" species="M_C00283_c" stoichiometry="1"/>
        </listOfReactants>
        <listOfProducts>
          <speciesReference constant="true" species="M_C00005_c" stoichiometry="3"/>
          <speciesReference constant="true" species="M_C00080_c" stoichiometry="3"/>
          <speciesReference constant="true" species="M_C00094_c" stoichiometry="1"/>
        </listOfProducts>
        <fbc:geneProductAssociation>
          <fbc:or>
            <fbc:geneProductRef fbc:geneProduct="G_PITG_18187"/>
            <fbc:geneProductRef fbc:geneProduct="G_PITG_19263"/>
          </fbc:or>
        </fbc:geneProductAssociation>
      </reaction>
      <reaction fast="false" id="R_R02892" reversible="true" name="R02892" fbc:upperFluxBound="cobra_default_ub" fbc:lowerFluxBound="cobra_default_lb">
        <listOfReactants>
          <speciesReference constant="true" species="M_C00006_c" stoichiometry="1"/>
          <speciesReference constant="true" species="M_C03588_c" stoichiometry="1"/>
        </listOfReactants>
        <listOfProducts>
          <speciesReference constant="true" species="M_C00005_c" stoichiometry="1"/>
          <speciesReference constant="true" species="M_C00080_c" stoichiometry="1"/>
          <speciesReference constant="true" species="M_C00762_c" stoichiometry="1"/>
        </listOfProducts>
        <fbc:geneProductAssociation>
          <fbc:or>
            <fbc:geneProductRef fbc:geneProduct="G_PITG_20385"/>
            <fbc:geneProductRef fbc:geneProduct="G_PITG_09474"/>
          </fbc:or>
        </fbc:geneProductAssociation>
      </reaction>
      <reaction fast="false" id="R_R02503" reversible="true" name="R02503" fbc:upperFluxBound="cobra_default_ub" fbc:lowerFluxBound="cobra_default_lb">
        <listOfReactants>
          <speciesReference constant="true" species="M_C00007_c" stoichiometry="1"/>
          <speciesReference constant="true" species="M_C00535_c" stoichiometry="1"/>
          <speciesReference constant="true" species="M_C03024_c" stoichiometry="1"/>
        </listOfReactants>
        <listOfProducts>
          <speciesReference constant="true" species="M_C00001_c" stoichiometry="1"/>
          <speciesReference constant="true" species="M_C03161_c" stoichiometry="1"/>
          <speciesReference constant="true" species="M_C05291_c" stoichiometry="1"/>
        </listOfProducts>
        <fbc:geneProductAssociation>
          <fbc:or>
            <fbc:geneProductRef fbc:geneProduct="G_PITG_06554"/>
            <fbc:geneProductRef fbc:geneProduct="G_PITG_21524"/>
            <fbc:geneProductRef fbc:geneProduct="G_PITG_07722"/>
            <fbc:geneProductRef fbc:geneProduct="G_PITG_16500"/>
          </fbc:or>
        </fbc:geneProductAssociation>
      </reaction>
      <reaction fast="false" id="R_R04433" reversible="true" name="R04433" fbc:upperFluxBound="cobra_default_ub" fbc:lowerFluxBound="cobra_default_lb">
        <listOfReactants>
          <speciesReference constant="true" species="M_C00399_c" stoichiometry="1"/>
          <speciesReference constant="true" species="M_C04570_c" stoichiometry="1"/>
        </listOfReactants>
        <listOfProducts>
          <speciesReference constant="true" species="M_C00390_c" stoichiometry="1"/>
          <speciesReference constant="true" species="M_C04253_c" stoichiometry="1"/>
        </listOfProducts>
        <fbc:geneProductAssociation>
          <fbc:geneProductRef fbc:geneProduct="G_PITG_02092"/>
        </fbc:geneProductAssociation>
      </reaction>
      <reaction fast="false" id="R_R02355" reversible="false" name="R02355" fbc:upperFluxBound="cobra_default_ub" fbc:lowerFluxBound="cobra_0_bound">
        <listOfReactants>
          <speciesReference constant="true" species="M_C00005_c" stoichiometry="1"/>
          <speciesReference constant="true" species="M_C00007_c" stoichiometry="1"/>
          <speciesReference constant="true" species="M_C00080_c" stoichiometry="1"/>
          <speciesReference constant="true" species="M_C00468_c" stoichiometry="1"/>
        </listOfReactants>
        <listOfProducts>
          <speciesReference constant="true" species="M_C00001_c" stoichiometry="1"/>
          <speciesReference constant="true" species="M_C00006_c" stoichiometry="1"/>
          <speciesReference constant="true" species="M_C05298_c" stoichiometry="1"/>
        </listOfProducts>
        <fbc:geneProductAssociation>
          <fbc:or>
            <fbc:geneProductRef fbc:geneProduct="G_PITG_06554"/>
            <fbc:geneProductRef fbc:geneProduct="G_PITG_21524"/>
            <fbc:geneProductRef fbc:geneProduct="G_PITG_07722"/>
            <fbc:geneProductRef fbc:geneProduct="G_PITG_16500"/>
          </fbc:or>
        </fbc:geneProductAssociation>
      </reaction>
      <reaction fast="false" id="R_R02382" reversible="false" name="R02382" fbc:upperFluxBound="cobra_default_ub" fbc:lowerFluxBound="cobra_0_bound">
        <listOfReactants>
          <speciesReference constant="true" species="M_C00001_c" stoichiometry="1"/>
          <speciesReference constant="true" species="M_C00007_c" stoichiometry="1"/>
          <speciesReference constant="true" species="M_C00483_c" stoichiometry="1"/>
        </listOfReactants>
        <listOfProducts>
          <speciesReference constant="true" species="M_C00014_c" stoichiometry="1"/>
          <speciesReference constant="true" species="M_C00027_c" stoichiometry="1"/>
          <speciesReference constant="true" species="M_C03765_c" stoichiometry="1"/>
        </listOfProducts>
        <fbc:geneProductAssociation>
          <fbc:or>
            <fbc:geneProductRef fbc:geneProduct="G_PITG_03730"/>
            <fbc:geneProductRef fbc:geneProduct="G_PITG_03731"/>
          </fbc:or>
        </fbc:geneProductAssociation>
      </reaction>
      <reaction fast="false" id="R_R01978" reversible="true" name="R01978" fbc:upperFluxBound="cobra_0_bound" fbc:lowerFluxBound="cobra_default_lb">
        <listOfReactants>
          <speciesReference constant="true" species="M_C00010_c" stoichiometry="1"/>
          <speciesReference constant="true" species="M_C00356_c" stoichiometry="1"/>
        </listOfReactants>
        <listOfProducts>
          <speciesReference constant="true" species="M_C00001_c" stoichiometry="1"/>
          <speciesReference constant="true" species="M_C00024_c" stoichiometry="1"/>
          <speciesReference constant="true" species="M_C00332_c" stoichiometry="1"/>
        </listOfProducts>
        <fbc:geneProductAssociation>
          <fbc:or>
            <fbc:geneProductRef fbc:geneProduct="G_PITG_21214"/>
            <fbc:geneProductRef fbc:geneProduct="G_PITG_12495"/>
          </fbc:or>
        </fbc:geneProductAssociation>
      </reaction>
      <reaction fast="false" id="R_R07766" reversible="false" name="R07766" fbc:upperFluxBound="cobra_default_ub" fbc:lowerFluxBound="cobra_0_bound">
        <listOfReactants>
          <speciesReference constant="true" species="M_C05752_c" stoichiometry="1"/>
          <speciesReference constant="true" species="M_C16240_c" stoichiometry="1"/>
        </listOfReactants>
        <listOfProducts>
          <speciesReference constant="true" species="M_C00229_c" stoichiometry="1"/>
          <speciesReference constant="true" species="M_C16236_c" stoichiometry="1"/>
        </listOfProducts>
        <fbc:geneProductAssociation>
          <fbc:geneProductRef fbc:geneProduct="G_PITG_03498"/>
        </fbc:geneProductAssociation>
      </reaction>
      <reaction fast="false" id="R_R04951" reversible="true" name="R04951" fbc:upperFluxBound="cobra_default_ub" fbc:lowerFluxBound="cobra_default_lb">
        <listOfReactants>
          <speciesReference constant="true" species="M_C00001_c" stoichiometry="1"/>
          <speciesReference constant="true" species="M_C05729_c" stoichiometry="1"/>
        </listOfReactants>
        <listOfProducts>
          <speciesReference constant="true" species="M_C00037_c" stoichiometry="1"/>
          <speciesReference constant="true" species="M_C05726_c" stoichiometry="1"/>
        </listOfProducts>
        <fbc:geneProductAssociation>
          <fbc:or>
            <fbc:geneProductRef fbc:geneProduct="G_PITG_04838"/>
            <fbc:geneProductRef fbc:geneProduct="G_PITG_01619"/>
            <fbc:geneProductRef fbc:geneProduct="G_PITG_01616"/>
          </fbc:or>
        </fbc:geneProductAssociation>
      </reaction>
      <reaction fast="false" id="R_R09532" reversible="true" name="R09532" fbc:upperFluxBound="cobra_default_ub" fbc:lowerFluxBound="cobra_default_lb">
        <listOfReactants>
          <speciesReference constant="true" species="M_C00001_c" stoichiometry="1"/>
          <speciesReference constant="true" species="M_C01159_c" stoichiometry="1"/>
        </listOfReactants>
        <listOfProducts>
          <speciesReference constant="true" species="M_C00009_c" stoichiometry="1"/>
          <speciesReference constant="true" species="M_C00631_c" stoichiometry="1"/>
        </listOfProducts>
        <fbc:geneProductAssociation>
          <fbc:or>
            <fbc:geneProductRef fbc:geneProduct="G_PITG_02774"/>
            <fbc:geneProductRef fbc:geneProduct="G_PITG_02783"/>
          </fbc:or>
        </fbc:geneProductAssociation>
      </reaction>
      <reaction fast="false" id="R_R00315" reversible="true" name="R00315" fbc:upperFluxBound="cobra_default_ub" fbc:lowerFluxBound="cobra_default_lb">
        <listOfReactants>
          <speciesReference constant="true" species="M_C00002_c" stoichiometry="1"/>
          <speciesReference constant="true" species="M_C00033_c" stoichiometry="1"/>
        </listOfReactants>
        <listOfProducts>
          <speciesReference constant="true" species="M_C00008_c" stoichiometry="1"/>
          <speciesReference constant="true" species="M_C00227_c" stoichiometry="1"/>
        </listOfProducts>
        <fbc:geneProductAssociation>
          <fbc:geneProductRef fbc:geneProduct="G_PITG_18248"/>
        </fbc:geneProductAssociation>
      </reaction>
      <reaction fast="false" id="R_R00801" reversible="true" name="R00801" fbc:upperFluxBound="cobra_default_ub" fbc:lowerFluxBound="cobra_default_lb">
        <listOfReactants>
          <speciesReference constant="true" species="M_C00001_c" stoichiometry="1"/>
          <speciesReference constant="true" species="M_C00089_c" stoichiometry="1"/>
        </listOfReactants>
        <listOfProducts>
          <speciesReference constant="true" species="M_C00031_c" stoichiometry="1"/>
          <speciesReference constant="true" species="M_C00095_c" stoichiometry="1"/>
        </listOfProducts>
        <fbc:geneProductAssociation>
          <fbc:or>
            <fbc:geneProductRef fbc:geneProduct="G_PITG_13582"/>
            <fbc:geneProductRef fbc:geneProduct="G_PITG_10846"/>
            <fbc:geneProductRef fbc:geneProduct="G_PITG_13873"/>
          </fbc:or>
        </fbc:geneProductAssociation>
      </reaction>
      <reaction fast="false" id="R_R00600" reversible="true" name="R00600" fbc:upperFluxBound="cobra_default_ub" fbc:lowerFluxBound="cobra_default_lb">
        <listOfReactants>
          <speciesReference constant="true" species="M_C00019_c" stoichiometry="1"/>
          <speciesReference constant="true" species="M_C01977_c" stoichiometry="1"/>
        </listOfReactants>
        <listOfProducts>
          <speciesReference constant="true" species="M_C00021_c" stoichiometry="1"/>
          <speciesReference constant="true" species="M_C04160_c" stoichiometry="1"/>
        </listOfProducts>
        <fbc:geneProductAssociation>
          <fbc:or>
            <fbc:geneProductRef fbc:geneProduct="G_PITG_05314"/>
            <fbc:geneProductRef fbc:geneProduct="G_PITG_01813"/>
          </fbc:or>
        </fbc:geneProductAssociation>
      </reaction>
      <reaction fast="false" id="R_R07343" reversible="true" name="R07343" fbc:upperFluxBound="cobra_default_ub" fbc:lowerFluxBound="cobra_default_lb">
        <listOfReactants>
          <speciesReference constant="true" species="M_C00001_c" stoichiometry="1"/>
          <speciesReference constant="true" species="M_C15585_c" stoichiometry="1"/>
        </listOfReactants>
        <listOfProducts>
          <speciesReference constant="true" species="M_C00009_c" stoichiometry="1"/>
          <speciesReference constant="true" species="M_C00137_c" stoichiometry="1"/>
        </listOfProducts>
        <fbc:geneProductAssociation>
          <fbc:geneProductRef fbc:geneProduct="G_PITG_09566"/>
        </fbc:geneProductAssociation>
      </reaction>
      <reaction fast="false" id="R_R03527" reversible="false" name="R03527" fbc:upperFluxBound="cobra_default_ub" fbc:lowerFluxBound="cobra_0_bound">
        <listOfReactants>
          <speciesReference constant="true" species="M_C00001_c" stoichiometry="1"/>
          <speciesReference constant="true" species="M_C01798_c" stoichiometry="1"/>
        </listOfReactants>
        <listOfProducts>
          <speciesReference constant="true" species="M_C00267_c" stoichiometry="1"/>
          <speciesReference constant="true" species="M_C01335_c" stoichiometry="1"/>
        </listOfProducts>
        <fbc:geneProductAssociation>
          <fbc:or>
            <fbc:geneProductRef fbc:geneProduct="G_PITG_06563"/>
            <fbc:geneProductRef fbc:geneProduct="G_PITG_16558"/>
            <fbc:geneProductRef fbc:geneProduct="G_PITG_18231"/>
            <fbc:geneProductRef fbc:geneProduct="G_PITG_03140"/>
            <fbc:geneProductRef fbc:geneProduct="G_PITG_17546"/>
            <fbc:geneProductRef fbc:geneProduct="G_PITG_18069"/>
            <fbc:geneProductRef fbc:geneProduct="G_PITG_03136"/>
            <fbc:geneProductRef fbc:geneProduct="G_PITG_15790"/>
          </fbc:or>
        </fbc:geneProductAssociation>
      </reaction>
      <reaction fast="false" id="R_R07895" reversible="true" name="R07895" fbc:upperFluxBound="cobra_default_ub" fbc:lowerFluxBound="cobra_default_lb">
        <listOfReactants>
          <speciesReference constant="true" species="M_C00024_c" stoichiometry="1"/>
          <speciesReference constant="true" species="M_C16335_c" stoichiometry="1"/>
        </listOfReactants>
        <listOfProducts>
          <speciesReference constant="true" species="M_C00010_c" stoichiometry="1"/>
          <speciesReference constant="true" species="M_C16334_c" stoichiometry="1"/>
        </listOfProducts>
        <fbc:geneProductAssociation>
          <fbc:or>
            <fbc:geneProductRef fbc:geneProduct="G_PITG_07197"/>
            <fbc:geneProductRef fbc:geneProduct="G_PITG_01208"/>
            <fbc:geneProductRef fbc:geneProduct="G_PITG_07953"/>
          </fbc:or>
        </fbc:geneProductAssociation>
      </reaction>
      <reaction fast="false" id="R_R04323" reversible="false" name="R04323" fbc:upperFluxBound="cobra_default_ub" fbc:lowerFluxBound="cobra_0_bound">
        <listOfReactants>
          <speciesReference constant="true" species="M_C04409_c" stoichiometry="1"/>
        </listOfReactants>
        <listOfProducts>
          <speciesReference constant="true" species="M_C00011_c" stoichiometry="1"/>
          <speciesReference constant="true" species="M_C03824_c" stoichiometry="1"/>
        </listOfProducts>
        <fbc:geneProductAssociation>
          <fbc:geneProductRef fbc:geneProduct="G_PITG_07166"/>
        </fbc:geneProductAssociation>
      </reaction>
      <reaction fast="false" id="R_R00925" reversible="false" name="R00925" fbc:upperFluxBound="cobra_default_ub" fbc:lowerFluxBound="cobra_0_bound">
        <listOfReactants>
          <speciesReference constant="true" species="M_C00002_c" stoichiometry="1"/>
          <speciesReference constant="true" species="M_C00010_c" stoichiometry="1"/>
          <speciesReference constant="true" species="M_C00163_c" stoichiometry="1"/>
        </listOfReactants>
        <listOfProducts>
          <speciesReference constant="true" species="M_C00013_c" stoichiometry="1"/>
          <speciesReference constant="true" species="M_C00020_c" stoichiometry="1"/>
          <speciesReference constant="true" species="M_C00100_c" stoichiometry="1"/>
        </listOfProducts>
        <fbc:geneProductAssociation>
          <fbc:geneProductRef fbc:geneProduct="G_PITG_08935"/>
        </fbc:geneProductAssociation>
      </reaction>
      <reaction fast="false" id="R_R00112" reversible="true" name="R00112" fbc:upperFluxBound="cobra_default_ub" fbc:lowerFluxBound="cobra_default_lb">
        <listOfReactants>
          <speciesReference constant="true" species="M_C00003_c" stoichiometry="1"/>
          <speciesReference constant="true" species="M_C00005_c" stoichiometry="1"/>
        </listOfReactants>
        <listOfProducts>
          <speciesReference constant="true" species="M_C00004_c" stoichiometry="1"/>
          <speciesReference constant="true" species="M_C00006_c" stoichiometry="1"/>
        </listOfProducts>
        <fbc:geneProductAssociation>
          <fbc:geneProductRef fbc:geneProduct="G_PITG_01778"/>
        </fbc:geneProductAssociation>
      </reaction>
      <reaction fast="false" id="R_R09755" reversible="true" name="R09755" fbc:upperFluxBound="cobra_default_ub" fbc:lowerFluxBound="cobra_default_lb">
        <listOfReactants>
          <speciesReference constant="true" species="M_C00052_c" stoichiometry="1"/>
          <speciesReference constant="true" species="M_C04845_c" stoichiometry="1"/>
        </listOfReactants>
        <listOfProducts>
          <speciesReference constant="true" species="M_C00015_c" stoichiometry="1"/>
          <speciesReference constant="true" species="M_C04922_c" stoichiometry="1"/>
        </listOfProducts>
        <fbc:geneProductAssociation>
          <fbc:geneProductRef fbc:geneProduct="G_PITG_07310"/>
        </fbc:geneProductAssociation>
      </reaction>
      <reaction fast="false" id="R_R11308" reversible="true" name="R11308" fbc:upperFluxBound="cobra_default_ub" fbc:lowerFluxBound="cobra_default_lb">
        <listOfReactants>
          <speciesReference constant="true" species="M_C01898_c" stoichiometry="1"/>
        </listOfReactants>
        <listOfProducts>
          <speciesReference constant="true" species="M_C00185_c" stoichiometry="1"/>
        </listOfProducts>
        <fbc:geneProductAssociation>
          <fbc:or>
            <fbc:geneProductRef fbc:geneProduct="G_PITG_12344"/>
            <fbc:geneProductRef fbc:geneProduct="G_PITG_18335"/>
          </fbc:or>
        </fbc:geneProductAssociation>
      </reaction>
      <reaction fast="false" id="R_R01999" reversible="true" name="R01999" fbc:upperFluxBound="cobra_default_ub" fbc:lowerFluxBound="cobra_default_lb">
        <listOfReactants>
          <speciesReference constant="true" species="M_C00040_c" stoichiometry="1"/>
          <speciesReference constant="true" species="M_C00339_c" stoichiometry="1"/>
        </listOfReactants>
        <listOfProducts>
          <speciesReference constant="true" species="M_C00010_c" stoichiometry="1"/>
          <speciesReference constant="true" species="M_C02434_c" stoichiometry="1"/>
        </listOfProducts>
        <fbc:geneProductAssociation>
          <fbc:geneProductRef fbc:geneProduct="G_PITG_03074"/>
[truncated: 1,155,664 more chars]
